# Supplementary material for: Harnessing Gene Expression Profiles for the Identification of Ex Vivo Drug Response Genes in Pediatric Acute Myeloid Leukemia
Source: Cancers (Basel). 2020 May 15;12(5):1247. doi: 10.3390/cancers12051247 (PMC7281398; doi:10.3390/cancers12051247)
Supplement: Supplementary file 1 [file cancers-12-01247-s001.zip]

Archive with 7 entries (6 files):
- Suppl zip/
- Suppl zip/Supplementary Material Cancers.pdf
- Suppl zip/Supplementary Table S1 LC50 qPCR Discovery Validation.xlsx
- Suppl zip/Supplementary Table S2 Complete Overview of Correlated Genes.xlsx
- Suppl zip/Supplementary Table S3 Overlapping Genes and Probes.xlsx
- Suppl zip/Supplementary Table S4 GO and Pathway Analysis.xlsx
- Suppl zip/Supplementary Table S5 Upstream Regulatory Analysis.xlsx
