# Supplementary material for: Harnessing Gene Expression Profiles for the Identification of Ex Vivo Drug Response Genes in Pediatric Acute Myeloid Leukemia
Source: Cancers (Basel). 2020 May 15;12(5):1247. doi: 10.3390/cancers12051247 (PMC7281398; doi:10.3390/cancers12051247)
Supplement: Supplementary file 1 [file cancers-12-01247-s001.zip › Suppl zip/Supplementary Table S1 LC50 qPCR Discovery Validation.xlsx]

## Sheet: Discovery
expname	id	lc50_arac	lc50_dnr	lc50_cda	lc50_vp16	qpcr_hif1a	qpcr_runx1	qpcr_stat3	qpcr_clec7a	qpcr_bre
0672.CEL	672	0.3664	0.4063	0.0371	28.693	0.219335	0.217711	0.0367034	0.188623	0.035563
1546.CEL	1546	0.397	0.055	0.013	NA	0.0299159	0.145726	0.0269514	0.00158244	0.280352
1583.CEL	1583	0.3125	0.0649	0.003	0.4297	0.058558	0.554392	0.0512312	0.0064698	0.0832087
2761.CEL	2761	1.1996	0.0851	0.176	2.3526	0.0527382	0.730999	0.0648486	0.000702774	0.0431503
3186.CEL	3186	0.0366	0.0298	0.0215	NA	0.14286	0.184967	0.0374687	0.00174494	0.0538645
3340.CEL	3340	0.131	0.231	0.023	6.6964	0.068762	0.313506	0.0315244	0.0174283	0.0433891
3343.CEL	3343	0.2534	0.1029	NA	NA	0.0898372	0.292707	0.0247403	0.00436744	0.0444111
3344.CEL	3344	0.5168	0.1065	0.0036	2.439	0.0665326	0.522753	0.0656757	0.0032705	0.0488107
3376.CEL	3376	0.1052	0.024	0.0004	0.5124	0.0173715	0.60309	0.043797	0.0020233	1.0622
3378.CEL	3378	0.2611	0.1719	NA	1.8359	0.0677019	0.693407	0.0304814	0.011502	0.0723179
3396.CEL	3396	0.6163	0.3792	0.0298	12.941	0.136217	0.428961	0.0442501	0.0336137	0.0366632
3410_2.CEL	3410	0.099	0.1402	0.0123	NA	0.142677	0.384996	0.0482026	0.00299708	0.342417
3411.CEL	3411	0.2702	7.1154	0.0968	NA	0.133467	0.24826	0.0277707	0.00337654	0.0271909
3412.CEL	3412	1.7434	0.1563	0.0035	NA	0.0692437	0.0692437	0.0525106	0.0316699	0.0242844
3418_2.CEL	3418	0.2514	0.0755	0.0036	NA	0.242827	0.596165	0.0581041	0.00587311	0.0370878
3420.CEL	3420	0.2514	0.0755	0.0036	NA	0.0900727	0.592549	0.0255094	0.0987131	0.0446909
3421.CEL	3421	0.2702	0.108	0.005	NA	0.311894	1.10652	0.0438827	0.419736	0.073812
3433.CEL	3433	0.2983	0.2391	0.012	6.36	2.04591	1.08069	0.0960694	0.41293	0.123301
3434.CEL	3434	0.37	0.1191	0.0243	7.6982	0.186908	0.351566	0.0564517	0.0341106	0.0292315
3443.CEL	3443	0.1248	0.111	0.0038	NA	0.773747	0.754394	0.131806	0.00913108	0.406728
3444.CEL	3444	0.5607	0.2118	0.0262	NA	1.11051	1.11051	0.111326	0.254863	0.122586
3448.CEL	3448	0.1508	0.375	0.0222	NA	0.343538	0.386137	0.0314419	0.0500363	0.0426632
3471.CEL	3471	0.249	0.3692	NA	NA	0.720975	0.280394	0.0653745	0.284882	0.00288529
3474.CEL	3474	2.4677	0.1022	0.7429	NA	0.333487	1.32618	0.148325	0.000812452	0.0100301
3494.CEL	3494	0.1365	0.0896	NA	NA	0.436491	0.0911821	0.0348871	0.0157258	0.48854
3828.CEL	3828	0.5477	0.0941	0.0138	NA	0.0430836	0.0384343	0.00577015	0.00865118	0.0131329
4079.CEL	4079	0.375	0.0792	0.0263	NA	0.00471226	0.181024	0.0377412	0.00393114	0.0368905
4080.CEL	4080	0.253	0.025	0.015	NA	0.708943	0.257967	0.0433114	0.00488892	0.0547027
4081.CEL	4083	0.616	0.379	0.03	NA	0.296923	0.432233	0.0502914	0.00272465	0.0410819
4084.CEL	4084	0.4885	0.3594	0.03503	12.2962	0.372679	0.6939	0.032947	0.127933	0.0630289
4085.CEL	4085	0.3664	0.4063	0.0371	28.693	1.40579	1.05868	0.0605195	0.384676	0.0916409
4090.CEL	4090	0.4649	0.1731	NA	0.512	0.152477	0.468974	0.0282746	0.00476458	0.0590517
4096.CEL	4096	0.8094	0.2155	0.0156	2.1289	0.0671761	0.634984	0.0403366	0.0180185	0.0561608
4097.CEL	4097	0.191	0.2206	0.0033	2.5699	0.111785	0.289399	0.0212609	0.00300964	0.0343383
4098.CEL	4098	0.8424	0.0297	0.0135	NA	0.0394273	0.436122	0.0172689	0.000844155	0.0696879
4217.CEL	4217	1.066	0.5	0.031	NA	0.068644	0.478094	0.0399119	0.0335607	0.0504193
4557.CEL	4557	0.6094	0.149	0.01279	2.832	0.57631	0.183732	0.0493793	0.160092	0.686408
4559.CEL	4559	0.1549	0.495	0.0263	0	0.174716	0.800295	0.0477863	0.027121	0.0877668
4561.CEL	4561	0.433	0.2243	0.0226	4.212	0.134218	0.346876	0.0294993	0.00658218	0.0306465
4602.CEL	4602	NA	NA	NA	NA	0.14544	1.04441	0.0722476	0.00468578	0.0695559
4703.CEL	4703	0.1207	0.3125	0.0145	2.6989	0.348025	0.532015	0.035675	0.071442	0.0295168
4704.CEL	4704	0.6066	0.2273	1.6	12.5	0.885259	0.165123	0.0500243	0.0127849	0.0413464
4706.CEL	4706	0.8784	0.1076	0.0241	2.8176	0.736688	0.430371	0.0488488	0.0361227	0.0608833
4708.CEL	4708	2.1739	0.1897	0.0297	5.625	0.228268	0.559841	0.0337631	0.000463799	0.0466203
4714.CEL	4714	0.0168	0.0395	NA	0.5282	0.329864	0.313324	0.0587809	0.0116214	0.0803876
4715.CEL	4715	NA	NA	NA	NA	0.249339	0.285026	0.0304	0.0955512	0.0712654
4721.CEL	4721	2.125	0.2469	NA	50	0.191575	0.694174	0.0587731	0.0175722	0.0719018
4731.CEL	4731	0.5043	0.1077	NA	2.2289	0.568731	0.960621	0.0466958	0.0351032	0.11802
4750.CEL	4750	0.191	0.2206	NA	2.5699	0.237552	0.497204	0.0293109	0.00310538	0.0398968
4805.CEL	4805	0.5078	0.246	0.036	3.0134	0.108769	0.452398	0.034882	0.0807882	0.0411007
4875.CEL	4875	1.9025	NA	0.025	14.1667	0.730601	0.730601	0.0496896	0.1454	0.0384848
3450.CEL	3450	0.4393	0.0668	0.00303	2.439	0.230986	0.429843	0.0276613	0.000958731	0.0814942
4087.CEL	4087	0.1278	0.1492	0.0028	2.1319	0.14275	0.761219	0.032809	0.0111772	0.789434
4576.CEL	4576	1.2868	0.2138	0.0038	NA	0.135082	0.167965	0.0260328	0.0174399	0.139872
4699.CEL	4699	0.131	0.2311	0.0232	3.0058	0.303032	0.390698	0.0712695	0.00144154	0.00865845
4713.CEL	4713	0.0746	0.0279	NA	0.1911	0.0387188	0.362584	0.0223233	0.00309836	0.151858
4730.CEL	4730	0.2961	0.125	0.0203	0.6557	0.183945	0.558923	0.0351759	0.0145639	0.0957786
4742.CEL	4742	0.3145	0.028	NA	NA	0.066192	0.453769	0.0210173	0.00078916	0.0490791

## Sheet: Validation
id	lc50_vp16	lc50_arac	lc50_dnr	lc50_cda	qpcr_hif1a	qpcr_runx1	qpcr_stat3	qpcr_clec7a	qpcr_bre
V1	5.18	0.472	NA	0.026	1.31067	0.235954	0.0456019	0.131794	0.0174174
V2	0.37	0.575	0.027	0.0004	0.253974	0.124353	0.0258077	0.00310085	0.153441
V3	7.81	0.51	0.089	0.011	0.328976	0.243184	0.0260693	0.0449906	0.045071
V4	7.45	0.039	0.125	NA	1.15765	0.461822	0.0906037	0.131488	0.0993327
V5	2.34	0.13	0.025	NA	0.305055	0.568742	0.0531104	0.00507019	0.0452198
V6	24.04	0.4	0.482	NA	0.125979	0.729792	0.0251313	0.117601	0.0628281
V10	16.25	0.499	0.359	0.033	1.19543	3.62748	0.0853807	0.101946	0.091408
V11	11.27	0.577	0.123	0.021	0.755804	0.394026	0.121691	0.0143792	0.00307667
V12	12.5	2.169	0.271	0.03	1.33935	0.973313	0.114339	0.138362	0.121049
V13	0.18	0.02	0.002	NA	0.503502	1.57181	0.0725929	0.125977	0.079395
V14	2.92	0.61	0.135	0.012	0.581709	0.248717	0.056436	0.174069	0.68957
V15	46.59	1.411	0.438	0.004	0.772106	0.559254	0.0631021	0.0218474	0.0343998
V17	19.44	0.18	0.332	0.085	1.04977	0.316407	0.0844278	0.00403908	0.0261623
V18	2.96	0.16	0.125	NA	0.361072	0.581342	0.0584229	0.0439814	0.56048
V19	12.5	1.18	0.338	NA	0.10553	0.782426	0.0292048	0.000540032	0.0293234
V21	NA	1	0.06	0.003	0.212637	0.445344	0.0354817	0.0416993	0.313069
V22	0.45	0.12	0.04	0.01	0.0399359	0.0836121	0.0216625	0.00130757	0.217903
V23	0.36	0.15	0.06	0.01	0.0653557	0.297672	0.027146	0.00447056	0.0529572
V24	NA	6.4	0.08	0.18	0.0583084	0.586521	0.0360025	0.00049844	0.0374686
V25	NA	0.35	0.09	0.01	0.373952	0.252547	0.0257034	0.0705204	0.0211771
V26	NA	0.04	0.03	0.02	0.214811	0.190922	0.0271897	0.00171914	0.050223
V27	NA	0.45	0.1	0.02	0.110466	0.141763	0.0193042	0.00809725	0.223303
V28	50	4.78	0.11	0.0034	0.384642	0.32638	0.065061	0.0250516	0.034646
V29	NA	0.51	0.1	0.03	0.168762	0.406989	0.015001	0.0026867	0.0134071
V30	NA	0.38	0.76	0.05	0.506725	0.168204	0.0221145	0.0804831	0.0366732
V31	NA	0.45	0.45	0.03	0.217422	0.238268	0.0196584	0.0859284	0.0353114
V32	NA	0.46	1.13	0.36	0.224756	1.45794	0.0533452	0.0122932	0.0391437
V33	NA	1.18	0.3	0.03	0.0130851	0.219584	0.013543	0.0156888	0.0216725
V34	NA	0.35	NA	0.02	0.13475	2.66351	0.0674762	0.00997133	0.0745492
V35	NA	0.18	NA	0.0035	0.331903	0.187857	0.0207663	0.0297095	0.0179123
V37	NA	10	0.25	40	0.035345	0.306911	0.0217195	0.00209474	0.0265467
V38	NA	5.69	0.4	25.49	0.0847075	0.697607	0.0381703	0.00126546	0.0508042
V39	NA	0.48	0.03	0.0026	0.103913	1.76425	0.0929311	0.000618816	0.469857
V40	NA	5.84	0.09	0.0036	0.241746	0.373082	0.032307	0.00630763	0.0324239
V41	NA	2.05	0.03	0.0037	0.0409097	0.305257	0.0171198	0.00649609	0.0506
V42	NA	1.51	0.01	0.0034	0.0640283	0.155019	0.0172722	0.00336409	0.082141
V43	NA	1.56	0.02	0.01	0.165239	0.261122	0.0321978	0.0112469	0.250024
V45	0.53	0.118	0.045	0.011	0.0415332	0.126204	0.0118969	0.0113902	0.254107
V46	2.51	0.524	0.108	0.013	0.032413	0.107542	0.010974	0.00265723	0.37373
VA	23.91	0.12	0.375	NA	0.33551	0.234252	0.0346214	0.051471	0.0483043
VB	0.11	0.097	0.026	0.002	0.0117028	0.3699	0.00749076	0.000176313	0.347579
VC	12.35	2.409	0.132	21	0.270778	1.19199	0.027537	0.00663928	0.0238092
VD	12.91	0.27	0.38	0.02	0.172881	0.491116	0.015153	0.006185	0.336226
VE	NA	1.31	0.09	0.0037	0.118329	0.393861	0.0454007	0.0115992	0.0124847
VF	14.58	0.04	0.09	0.02	0.0883952	0.627823	0.0601463	0.0038961	1.1401
VG	19.59	0.48	0.68	0.02	0.12382	0.172015	0.0178027	0.0129316	0.0753877
VH	2.97	1.59	0.58	0.02	0.0607276	0.138534	0.0170479	0.0056148	0.299701
VI	0.66	10	1.18	0.0031	0.0937174	NA	NA	0.000797601	0.0314749
