# Supplementary material for: Harnessing Gene Expression Profiles for the Identification of Ex Vivo Drug Response Genes in Pediatric Acute Myeloid Leukemia
Source: Cancers (Basel). 2020 May 15;12(5):1247. doi: 10.3390/cancers12051247 (PMC7281398; doi:10.3390/cancers12051247)
Supplement: Supplementary file 1 [file cancers-12-01247-s001.zip › Suppl zip/Supplementary Table S2 Complete Overview of Correlated Genes.xlsx]

## Sheet: Complete Data
Gene.Symbol	Probe.Set.ID	arac_p	arac_r	arac.fdr	dnr_p	dnr_r	dnr.fdr	cda_p	cda_r	cda.fdr	vp16_p	vp16_r	vp16.fdr
---	237093_at	0.0408041	-0.245155	0.711891	0.00214984	-0.363352	0.163186	1.91707e-06	-0.574888	0.104816	0.351862	-0.155294	0.732265
---	233773_at	0.145399	0.175829	0.827636	0.430518	0.0964412	0.832222	4.90113e-06	0.555721	0.107144	0.742722	0.0550479	0.927914
TAB2	210284_s_at	0.835753	-0.025231	0.989183	0.0252761	0.269246	0.372268	1.00268e-05	0.54026	0.107144	0.428051	0.132421	0.78041
CYTIP	209606_at	0.259859	0.136496	0.890925	0.000766212	0.39563	0.108949	1.10229e-05	0.538156	0.107144	0.000929393	0.515349	0.0729559
CCL23	210548_at	0.00273984	-0.352796	0.465422	0.0171689	-0.28609	0.328796	1.12416e-05	-0.537717	0.107144	0.00372141	-0.459316	0.111063
BNIP3L	221478_at	0.42731	0.0963921	0.935732	0.0125299	0.299134	0.297341	1.27565e-05	0.534882	0.107144	0.00632896	0.43513	0.133905
---	240125_at	0.242215	-0.141622	0.884777	0.0176412	-0.284939	0.332026	1.40192e-05	-0.532749	0.107144	0.0529612	-0.316389	0.328566
PIK3IP1	221757_at	0.349717	0.113452	0.919842	0.0189877	0.281797	0.338712	2.13113e-05	0.523104	0.107144	0.103175	0.268454	0.445548
TCF7L2	216035_x_at	0.0305297	0.258784	0.673441	0.0461268	0.24093	0.450681	2.1418e-05	0.522987	0.107144	0.00560448	0.440821	0.12789
LOXL1	203570_at	0.000158973	0.436398	0.25092	0.0589989	0.22847	0.48355	2.5202e-05	0.519158	0.107144	0.0216742	0.371436	0.223778
CCL23	210549_s_at	0.0130161	-0.295475	0.56796	0.00685393	-0.322646	0.245087	2.60229e-05	-0.518398	0.107144	0.000865728	-0.517975	0.0723695
MALAT1	224558_s_at	0.153709	0.17233	0.834301	0.000249152	0.427436	0.0724187	2.69678e-05	0.517551	0.107144	3.69813e-06	0.672832	0.0380319
---	1566633_at	0.246532	-0.140345	0.886027	0.663213	-0.0533633	0.925639	2.71339e-05	-0.517405	0.107144	0.327325	-0.163283	0.714374
---	236571_at	0.139786	0.178279	0.825262	0.000636722	0.401092	0.103919	2.74352e-05	0.517142	0.107144	0.00218962	0.48186	0.0928044
H6PD	226160_at	0.285118	-0.12955	0.899696	0.0218987	-0.275606	0.354959	3.10736e-05	-0.51416	0.111991	0.0533085	-0.315951	0.328614
ZBTB24	1554036_at	0.0431129	-0.242494	0.715418	0.000691642	-0.398663	0.106685	3.82344e-05	-0.509133	0.111991	0.0483665	-0.322408	0.315716
CCDC168	1561846_s_at	0.000219643	-0.427929	0.279279	0.00495082	-0.334612	0.21751	4.03444e-05	-0.507818	0.111991	0.19547	-0.21472	0.580865
GLS	223079_s_at	0.124863	0.185173	0.815325	0.070128	0.219372	0.507848	4.0925e-05	0.507467	0.111991	1	0	1
FOXO3 /// FOXO3B	210655_s_at	0.0863994	0.206449	0.7739	0.0884934	0.206621	0.543937	4.16616e-05	0.507029	0.111991	0.00575145	0.439617	0.129036
OSER1	221954_at	0.00721293	0.318467	0.53852	0.00916725	0.311539	0.266319	4.65631e-05	0.504282	0.111991	0.0192895	0.378003	0.213018
LOC101927851	236398_s_at	0.198347	-0.155603	0.868057	0.241947	-0.142753	0.718972	4.88632e-05	-0.503083	0.111991	0.282431	-0.178933	0.673554
HOXA10-HOXA9 /// HOXA9	214651_s_at	0.219211	-0.148709	0.874838	0.0130707	-0.297417	0.302815	5.07308e-05	-0.502148	0.111991	0.0354607	-0.342216	0.277053
MEF2A	208328_s_at	0.0295987	0.260201	0.669808	0.000323147	0.420348	0.0774915	5.26025e-05	0.501242	0.111991	0.0668651	0.30041	0.365695
FOXO3 /// FOXO3B	204132_s_at	0.0363768	0.25063	0.696252	0.0371441	0.251452	0.423536	5.34686e-05	0.500833	0.111991	0.00310418	0.467196	0.103996
---	239162_at	0.0484423	0.236772	0.723714	1.01478e-06	0.549399	0.012824	5.35933e-05	0.500775	0.111991	0.000686782	0.526402	0.0674144
---	208588_at	0.342877	0.115062	0.919006	0.00681729	0.322847	0.244774	5.51118e-05	0.500073	0.111991	0.0525296	0.316936	0.327598
TCF7L2	212762_s_at	0.0144533	0.291206	0.587336	0.0349925	0.254284	0.41664	5.53044e-05	0.499985	0.111991	0.0119764	0.403611	0.173552
BNIP3L	221479_s_at	0.941897	0.00887108	0.99618	0.0265595	0.267017	0.378556	5.94258e-05	0.498173	0.112632	0.220284	0.203557	0.610101
GOLGA8N	213737_x_at	0.150553	-0.173642	0.833791	0.00181776	-0.36883	0.153137	6.0955e-05	-0.49753	0.112632	3.06971e-05	-0.621943	0.0474539
DENND4C	226867_at	0.19429	0.157002	0.866463	0.05177	0.235157	0.465409	6.39754e-05	0.496303	0.112632	0.64475	0.077264	0.892178
RNF7	224394_at	0.0370493	0.249764	0.699738	0.152929	0.173926	0.633104	6.79844e-05	0.494753	0.112632	0.234763	0.197439	0.627149
---	241270_at	0.31293	0.122359	0.908638	0.0506366	0.236273	0.461811	7.29448e-05	0.492949	0.112632	0.0684429	0.298769	0.370176
NEAT1	227062_at	0.0761056	0.213396	0.760987	3.79034e-05	0.474588	0.0328947	7.31314e-05	0.492883	0.112632	0.00313597	0.466758	0.104104
LOC105369609	244798_at	0.338022	0.116216	0.916938	0.00844025	0.314736	0.260524	7.44732e-05	0.492416	0.112632	0.21426	0.206183	0.60245
DUSP5	209457_at	0.0331835	0.254934	0.678759	0.00337241	0.348168	0.19089	7.49822e-05	0.49224	0.112632	0.0087705	0.419371	0.152037
C5orf63	239623_at	0.00182045	-0.366234	0.459996	0.0100551	-0.307921	0.275157	7.50674e-05	-0.492211	0.112632	0.0589286	-0.309166	0.34507
SIPA1L1	202255_s_at	0.00417864	0.338291	0.476683	0.020715	0.278034	0.347848	7.70504e-05	0.491539	0.112632	0.0328508	0.346922	0.267598
EVC	210887_s_at	0.852748	-0.0225889	0.99053	0.0471402	0.239852	0.4537	7.82809e-05	0.49113	0.112632	0.293643	0.174884	0.685318
BCL9L	228065_at	0.173503	0.164526	0.848427	0.070632	0.218989	0.509271	8.21744e-05	0.489873	0.113222	0.420006	0.13472	0.775935
GOLGA8CP /// GOLGA8DP /// GOLGA8EP /// GOLGA8F /// GOLGA8G	222149_x_at	0.102161	-0.196983	0.794287	0.00292048	-0.3531	0.180438	8.74139e-05	-0.488265	0.113222	2.89592e-05	-0.623475	0.0473524
HOXA10-HOXA9 /// HOXA9	209905_at	0.269473	-0.133801	0.896894	0.0228567	-0.273722	0.359747	9.05007e-05	-0.487359	0.113222	0.0594966	-0.308509	0.346356
ID1	208937_s_at	0.313562	0.1222	0.909071	0.124622	0.186653	0.598638	9.06019e-05	0.48733	0.113222	0.368941	0.149932	0.74487
KLF7	1555420_a_at	0.0294515	0.260428	0.66947	0.0203438	0.278819	0.345832	9.18247e-05	0.486979	0.113222	0.0159321	0.388509	0.19619
---	243395_at	0.063786	0.222774	0.744964	0.0386633	0.249534	0.428178	9.46317e-05	0.48619	0.113222	0.233732	0.197866	0.625731
ZNF706	218059_at	0.589426	0.0656145	0.963184	0.0261116	0.267785	0.376775	9.92652e-05	0.484934	0.113222	0.797649	-0.0430096	0.945243
PCDHA1 /// PCDHA10 /// PCDHA11 /// PCDHA12 /// PCDHA13 /// PCDHA2 /// PCDHA3 /// PCDHA4 /// PCDHA5 /// PCDHA6 /// PCDHA7 /// PCDHA8 /// PCDHA9 /// PCDHAC1 /// PCDHAC2	223435_s_at	0.138919	-0.178664	0.824906	0.0958633	-0.20209	0.555525	9.94857e-05	-0.484875	0.113222	0.689985	-0.0668673	0.90989
LOC105376703	1560758_at	0.11836	-0.188375	0.811043	0.00744604	-0.319522	0.253964	0.00010228	-0.484144	0.113222	0.0235304	-0.366731	0.231681
MGC4859	207775_at	0.0219844	-0.273466	0.637635	0.422832	-0.0980498	0.828207	0.000102962	-0.483969	0.113222	0.449525	0.126402	0.793779
SERINC5	212812_at	0.0495288	0.23567	0.726512	0.0350602	0.254193	0.416973	0.000103647	0.483794	0.113222	0.461881	0.12301	0.801033
ADD2	213484_at	0.0400844	-0.246011	0.707201	5.03552e-05	-0.467902	0.0356989	0.000104799	-0.483501	0.113222	0.00355787	-0.461286	0.108978
AKR1A1	201900_s_at	0.0249578	-0.267882	0.656874	0.0018415	-0.36841	0.153188	0.000105612	-0.483297	0.113222	0.00284519	-0.470917	0.101342
SLC16A4	205234_at	0.225917	-0.146592	0.877831	0.011022	-0.304286	0.28359	0.000108087	-0.482683	0.113647	0.252978	-0.190096	0.646578
GLS	221510_s_at	0.0219063	0.273621	0.637635	0.141247	0.178943	0.61973	0.000114069	0.481251	0.116896	0.686132	-0.0677428	0.9086
SAGE1	220793_at	0.275136	-0.132244	0.898255	0.00107536	-0.385381	0.122672	0.000115453	-0.480929	0.116896	0.244993	-0.193269	0.638101
GK3P	215966_x_at	0.20205	0.154343	0.868807	0.199376	0.1564	0.681091	0.000121543	0.479556	0.11807	0.421914	0.134172	0.776835
MAX	208403_x_at	0.657436	0.0539356	0.973301	0.272946	0.13383	0.740015	0.000130204	0.477707	0.11807	0.321443	0.165253	0.709666
S100B	1561521_at	0.0994248	-0.198541	0.791273	0.0686099	-0.220541	0.504539	0.000130591	-0.477627	0.11807	0.802695	-0.0419152	0.947032
HAVCR2	1554285_at	0.445905	0.0925785	0.938728	8.30724e-06	0.50813	0.0191071	0.000130591	0.477627	0.11807	0.00963576	0.414688	0.158709
LRRC37A5P	1562803_at	0.182522	-0.161186	0.853806	0.00819834	-0.315853	0.258343	0.000131125	-0.477517	0.11807	0.170985	-0.226758	0.549531
SLC2A3	202499_s_at	0.386679	0.105071	0.927944	0.000188105	0.434926	0.0643236	0.000131587	0.477422	0.11807	0.000332491	0.551464	0.0584531
OTUD5	233933_s_at	0.0101221	0.305484	0.552863	0.0106338	0.305711	0.27987	0.000131729	0.477393	0.11807	0.348778	0.156279	0.730378
FAM13A	217047_s_at	0.142652	0.177019	0.825661	0.0177553	0.284665	0.332456	0.000135784	0.476575	0.118278	0.272084	0.182763	0.663553
LOC101929378	1569681_at	0.119934	-0.187587	0.811414	0.102893	-0.198016	0.567617	0.000138002	-0.476136	0.118278	0.157195	-0.23409	0.531617
LINC01215	236198_at	0.37909	0.10675	0.9272	0.000152825	0.440352	0.0584315	0.00013845	0.476049	0.118278	0.0106279	0.40974	0.164333
LOC100506403 /// RUNX1	208129_x_at	0.496513	0.0826225	0.949635	0.00458685	0.337356	0.211836	0.00015053	0.473776	0.123383	0.0116956	0.404837	0.171925
HIVEP2	212641_at	0.0413729	0.244488	0.712131	0.0432745	0.244072	0.443407	0.00015154	0.473593	0.123383	0.18788	0.218331	0.571988
LOC100130476	243871_at	0.199166	0.155323	0.868397	0.145674	0.177007	0.625173	0.000151865	0.473535	0.123383	0.193148	0.215814	0.578016
CD55	201925_s_at	0.320027	0.120591	0.911397	0.0774254	0.21402	0.52422	0.000154323	0.473097	0.123383	0.232153	0.198523	0.623364
SAT1	213988_s_at	0.170187	0.165786	0.847081	5.81773e-05	0.464449	0.0369866	0.000158501	0.472366	0.123383	0.000233797	0.562955	0.0532619
ZNF829	238952_x_at	0.0175885	0.283035	0.613299	0.66278	0.0534364	0.925559	0.000161746	0.471811	0.123383	0.176781	0.223803	0.557313
IFI16	208965_s_at	0.700843	0.046735	0.97696	0.000875208	0.391647	0.112066	0.000161918	0.471781	0.123383	0.407162	0.13844	0.7687
WHAMMP2	1557450_s_at	0.370351	-0.10871	0.926544	0.00399405	-0.342267	0.203328	0.00016313	-0.471577	0.123383	0.0256124	-0.361806	0.241649
NPDC1	218086_at	0.1319	0.181848	0.820653	8.32898e-06	0.508075	0.0191071	0.000166461	0.471021	0.123383	0.00327423	0.464897	0.105077
TCF7L2	216511_s_at	0.0666814	0.220447	0.749087	0.0174976	0.285286	0.33146	0.000166992	0.470934	0.123383	0.00512142	0.444979	0.123354
STK17B	243797_at	0.0281434	0.262493	0.664301	0.00101372	0.38719	0.119579	0.000170576	0.470349	0.123584	0.00575145	0.439617	0.129036
SRSF11	236948_x_at	0.375252	0.107608	0.9272	0.00441222	0.338741	0.208971	0.00017331	0.469911	0.123584	0.059212	0.308837	0.345435
MTMR3	211507_s_at	0.325289	0.119296	0.913422	0.0329587	0.257097	0.40611	0.000174046	0.469794	0.123584	0.207376	0.209248	0.594843
---	240658_at	0.199781	-0.155113	0.868397	0.179754	-0.163397	0.662812	0.00017871	-0.469063	0.124338	0.703046	-0.0639124	0.914736
FGF7 /// KGFLP1 /// KGFLP2	1554741_s_at	0.285385	-0.129479	0.899799	0.0228946	-0.273649	0.359747	0.000179656	-0.468917	0.124338	0.078889	-0.288591	0.394914
JUP	201015_s_at	0.00387115	0.340968	0.472111	0.0105168	0.306149	0.279244	0.000184263	0.468216	0.124486	0.0311811	0.350096	0.262241
ISG20	204698_at	0.0759087	0.213536	0.76088	0.000245963	0.427783	0.0723013	0.000187197	0.467777	0.124486	0.0467775	0.324596	0.311404
---	232628_at	0.0258858	0.266255	0.659201	0.0184925	0.28293	0.33664	0.000187789	0.46769	0.124486	0.137779	0.245253	0.502608
MEIOC	1562484_at	0.0949131	-0.201183	0.784998	0.0162003	-0.288538	0.323431	0.000188978	-0.467514	0.124486	0.355654	-0.15409	0.734869
NRG1	206343_s_at	0.642453	0.0564635	0.972215	0.0981842	0.20072	0.559837	0.000194821	0.466667	0.126808	0.0533956	0.315841	0.328614
SLC38A2	218041_x_at	0.00221094	0.359917	0.464208	0.00821068	0.315795	0.258343	0.000207008	0.464972	0.130394	0.109442	0.263858	0.458137
UBA6	218340_s_at	0.125918	0.184665	0.815602	0.0665657	0.222149	0.500752	0.000207224	0.464942	0.130394	0.618189	-0.0835021	0.881665
SLC2A3	202498_s_at	0.636888	0.0574083	0.971267	0.000935939	0.38962	0.114756	0.000208525	0.464767	0.130394	0.00822267	0.422544	0.148423
KAZN	213478_at	0.671721	-0.0515468	0.974522	0.00169542	-0.371077	0.150482	0.000214472	-0.463978	0.130394	0.0127835	-0.400219	0.179031
C9orf9	239222_at	0.453281	0.0910904	0.94047	0.0721613	0.217838	0.511983	0.000215366	0.463861	0.130394	0.433075	0.130999	0.784077
NLRP1	210113_s_at	0.0613858	0.224769	0.742459	0.00588231	0.328328	0.231711	0.000218976	0.463393	0.130394	0.00368451	0.459754	0.110505
ZBTB24	1554037_a_at	0.0202637	-0.276998	0.629857	0.0147443	-0.292466	0.315265	0.000218976	-0.463393	0.130394	0.0424783	-0.330834	0.298599
---	244414_at	0.113866	0.190667	0.807149	0.0155084	0.290365	0.32094	0.000219659	0.463306	0.130394	0.0116759	0.404925	0.171884
OAZ2	201364_s_at	0.958955	0.006264	0.997183	0.243778	0.142205	0.719723	0.000225428	0.462575	0.130394	0.849461	0.0318468	0.960525
NF1	211094_s_at	0.544298	0.0736982	0.957937	0.00435595	0.339198	0.208365	0.000227067	0.46237	0.130394	0.00285988	0.470698	0.101535
---	215750_at	0.0519062	0.233325	0.729769	0.0164558	0.28788	0.324833	0.000228245	0.462224	0.130394	0.315948	0.167114	0.704534
TOX4	201683_x_at	0.279776	0.130984	0.89941	0.0202839	0.278947	0.345832	0.000230618	0.461932	0.130394	0.326997	0.163393	0.71417
LRRC20	218550_s_at	0.429331	-0.095973	0.935732	0.00157223	-0.373492	0.146442	0.000231334	-0.461844	0.130394	7.62735e-05	-0.596914	0.047697
TCF7L2	216037_x_at	0.0385032	0.247935	0.701421	0.0631286	0.224944	0.491745	0.000235431	0.461347	0.13049	0.0135235	0.397264	0.184066
CCDC177	220887_at	0.0384749	-0.24797	0.701421	0.189356	-0.159907	0.673113	0.000243573	-0.460383	0.13049	0.141809	-0.242845	0.509424
KIAA0040	203143_s_at	0.214963	0.150073	0.873198	0.0205676	0.278344	0.347447	0.000246344	0.460061	0.13049	0.538819	-0.102873	0.842892
KLF6	1555832_s_at	0.0700038	0.217875	0.752694	0.00949962	0.31015	0.268486	0.000247358	0.459944	0.13049	0.106572	0.265937	0.452288
CCSER2	1554132_a_at	0.248321	0.13982	0.887233	0.0296318	0.26203	0.391205	0.000248632	0.459798	0.13049	0.0194413	0.377565	0.213573
---	243546_at	0.000134536	0.440684	0.247279	0.0240851	0.271402	0.365691	0.000250425	0.459594	0.13049	0.0266349	0.359508	0.245908
NEAT1	224566_at	0.327724	0.118701	0.914201	0.00015609	0.439804	0.0592654	0.000255352	0.459038	0.13049	0.0211786	0.37275	0.221573
---	232544_at	0.710363	-0.0451778	0.977552	0.00330526	-0.348862	0.189035	0.0002564	-0.458922	0.13049	0.00127743	-0.503311	0.083147
---	232333_at	0.0399968	0.246116	0.707142	0.00620807	0.326336	0.236534	0.000258509	0.458688	0.13049	0.00497655	0.446293	0.121851
PDX1	210938_at	0.000835853	-0.390345	0.404183	0.458108	-0.0907962	0.845985	0.000260634	-0.458454	0.13049	0.513496	0.10933	0.829015
EIF4EBP2	1570454_at	0.290271	-0.128184	0.901776	0.736913	-0.041178	0.946636	0.000261167	-0.458395	0.13049	0.81585	0.0390698	0.950573
EMP1	213895_at	0.502022	0.0815719	0.950029	0.0081522	0.316069	0.258343	0.000263581	0.458132	0.13049	0.027999	0.356553	0.251164
ATN1	208871_at	0.00122039	0.378849	0.424999	0.0179931	0.284099	0.333482	0.00026412	0.458074	0.13049	0.0492588	0.321204	0.31816
HAVCR2	1555629_at	0.222459	0.147678	0.876167	0.000122558	0.44602	0.0524715	0.000269504	0.457496	0.13049	0.0043229	0.452665	0.115753
CTDSPL	201905_s_at	0.678879	0.0503569	0.974933	0.0277857	0.264971	0.384718	0.000269566	0.457489	0.13049	0.261419	0.186813	0.653399
SOCS3	227697_at	0.610178	0.0619926	0.966319	0.003686	0.34508	0.196043	0.000271774	0.457256	0.13049	0.270335	0.18342	0.662331
ICOSLG /// LOC102723996	211197_s_at	0.414276	0.0991216	0.932845	0.000554516	0.405112	0.0962474	0.000273161	0.457109	0.13049	0.0923995	0.276881	0.423643
SH2D1A	211210_x_at	0.0281652	0.262458	0.664301	7.30492e-06	0.510815	0.0191071	0.000280198	0.456379	0.13049	0.0176837	0.382818	0.20519
TNFSF8	241819_at	0.016683	0.285257	0.605674	7.11477e-06	0.511363	0.0191071	0.000281339	0.456262	0.13049	0.00124161	0.504405	0.0821855
C9orf66	1552757_s_at	0.499633	-0.0820269	0.949968	0.0547376	-0.232325	0.472495	0.000281339	-0.456262	0.13049	0.936588	-0.0133516	0.984106
ALDH3A2	202053_s_at	0.0364983	-0.250472	0.696525	0.000434384	-0.41209	0.090304	0.000281625	-0.456233	0.13049	0.00547369	-0.441915	0.126757
SKIDA1	1559265_at	0.446514	-0.0924552	0.938728	0.00646666	-0.32482	0.240691	0.000287108	-0.455677	0.131913	0.212771	-0.20684	0.600706
GK	217167_x_at	0.890683	0.0167273	0.993471	0.0141754	0.294092	0.311545	0.000303841	0.454041	0.138437	0.254372	0.189549	0.647538
DDX51	214968_at	0.0661953	0.220832	0.749051	0.0593954	0.228123	0.484838	0.000306611	0.453778	0.138545	0.0127567	0.400328	0.17884
FAM13A	202973_x_at	0.115292	0.189932	0.807286	0.0125525	0.299061	0.29749	0.000316968	0.452813	0.142051	0.24228	0.194364	0.635666
WSB1	210561_s_at	0.00377132	0.341878	0.472111	0.0215466	0.276316	0.353495	0.000321457	0.452404	0.142892	0.979711	0.00426813	0.995034
PICALM	212511_at	0.242744	0.141465	0.885158	0.517829	0.0791772	0.871764	0.000324373	0.452141	0.142957	0.510955	-0.109986	0.827747
FGFR1OP2	243619_at	0.369113	0.10899	0.926005	0.122348	0.187767	0.595828	0.000333935	0.451293	0.142957	0.201838	0.211765	0.587809
---	234784_at	0.47285	0.087206	0.944962	0.175499	0.164986	0.65917	0.00033427	0.451264	0.142957	0.0601647	0.307743	0.34828
---	243925_at	0.174013	-0.164334	0.848972	0.021412	-0.27659	0.352834	0.000335946	-0.451118	0.142957	0.175697	-0.22435	0.555852
AKR7A2	214259_s_at	0.00868592	-0.311415	0.546743	0.000546506	-0.405532	0.0960778	0.000336618	-0.451059	0.142957	0.000231413	-0.563283	0.0529393
DENND5A	212561_at	0.000871323	0.389103	0.409083	0.0759348	0.215079	0.520724	0.000337292	0.451001	0.142957	0.164707	0.230041	0.541416
TSC22D3	207001_x_at	0.756962	0.037654	0.982664	0.0411702	0.246502	0.43657	0.000341019	0.45068	0.143425	0.061812	0.305882	0.352369
TCF7L2	212761_at	0.0236608	0.270244	0.64845	0.132069	0.183109	0.609357	0.000347199	0.450153	0.144909	0.0329096	0.346813	0.267877
PER1	244677_at	0.121347	0.186888	0.811414	0.0137108	0.295462	0.308535	0.000354891	0.44951	0.146998	0.0386389	0.336854	0.286452
ARFGEF1	202955_s_at	0.0858829	0.206782	0.772808	0.0605556	0.227118	0.486492	0.000363099	0.448838	0.14743	0.746183	-0.0542818	0.929054
PAX8-AS1	227474_at	0.0574893	0.228146	0.740424	0.223175	0.148544	0.701793	0.000363459	0.448809	0.14743	0.136875	0.2458	0.500948
LY6E	202145_at	0.00844347	0.3125	0.542338	0.151852	0.174376	0.631658	0.000366721	0.448546	0.14743	0.0203339	0.375048	0.217992
---	236147_at	0.282767	-0.130179	0.899606	0.0142447	-0.293891	0.311545	0.000366721	-0.448546	0.14743	0.518172	-0.108126	0.831628
LIPJ	1569873_at	0.835303	0.025301	0.989089	0.0167365	-0.287168	0.326719	0.000377411	-0.447698	0.147911	0.436961	-0.129904	0.786012
---	1566901_at	0.094211	0.201603	0.784157	0.0515272	0.235394	0.465152	0.000377785	0.447669	0.147911	0.0309564	0.350534	0.261667
TNFSF8	207216_at	0.446855	0.092386	0.938728	2.22005e-06	0.534661	0.012824	0.000382588	0.447296	0.147911	0.0157397	0.389166	0.194963
CHD2	228999_at	0.0529086	0.232363	0.731608	0.00216202	0.363166	0.163186	0.000385328	0.447085	0.147911	0.000723178	0.524542	0.0683786
NEAT1	220983_s_at	0.0528352	0.232433	0.731608	0.0012655	0.380339	0.135669	0.000385709	0.447055	0.147911	0.0129719	0.399453	0.180285
---	239963_at	0.264761	-0.135113	0.894	0.0114433	-0.302788	0.288191	0.000386853	-0.446968	0.147911	0.000274149	-0.557811	0.0556308
NEAT1	234989_at	0.0987572	0.198926	0.790217	0.000964522	0.388706	0.116671	0.000386853	0.446968	0.147911	0.000609372	0.53067	0.0641954
RBM33	238801_at	0.158775	0.170265	0.837088	0.0862419	0.208064	0.541202	0.00038992	0.446734	0.148048	0.0793647	0.288153	0.396171
EMP1	1564796_at	0.554599	0.071826	0.959275	0.0158097	0.289561	0.322535	0.000394951	0.446354	0.148049	0.00401844	0.455923	0.114551
CBLN1	205747_at	0.00600381	-0.325273	0.524871	0.356372	-0.112737	0.793549	0.00039534	-0.446325	0.148049	0.110053	-0.26342	0.459501
DCAF6	232349_x_at	0.897505	-0.0156775	0.993681	0.104851	0.19692	0.570475	0.000400828	0.445916	0.149084	0.229536	-0.199617	0.620575
---	1561187_at	0.236353	-0.143382	0.88252	0.349816	-0.114273	0.790395	0.000424219	-0.444227	0.156717	0.611736	-0.0850342	0.878419
RBM33	231834_at	0.0393142	0.24694	0.704556	0.254644	0.139009	0.727264	0.000427553	0.443993	0.156889	0.145903	0.240451	0.515505
CTGF	209101_at	0.0243934	-0.268897	0.650785	0.0251836	-0.269411	0.371736	0.000433117	-0.443607	0.157156	0.00214915	-0.482627	0.0923782
MALAT1	224568_x_at	0.0126492	0.29663	0.567358	0.00260152	0.35701	0.17443	0.000438223	0.443256	0.157156	0.138324	0.244925	0.503654
NEAT1	225239_at	0.184119	0.160607	0.85645	0.000364835	0.416986	0.0822496	0.000439508	0.443168	0.157156	0.00011395	0.585171	0.0499604
RDH13	235249_at	1.51108e-06	0.538616	0.0275394	0.475914	0.087252	0.853386	0.000441227	0.443051	0.157156	0.00344368	0.462709	0.10759
HDDC2	203260_at	0.0312233	-0.257751	0.675447	7.50308e-05	-0.458274	0.0406169	0.00045079	-0.442408	0.157156	0.00136329	-0.500793	0.0842259
ALB	1568589_at	0.31489	-0.121868	0.90936	0.137569	-0.180588	0.616067	0.000452548	-0.442291	0.157156	0.760575	0.0511081	0.933077
NLRP1	211824_x_at	0.140221	0.178087	0.825339	0.000797345	0.394443	0.109182	0.000456973	0.441999	0.157156	0.00953536	0.415212	0.158138
DENND4C	205684_s_at	0.0170204	0.284417	0.611026	0.0277411	0.265044	0.384718	0.0004592	0.441853	0.157156	0.17333	0.225554	0.552776
DGCR5	228804_at	0.66898	0.0520035	0.974292	0.0195971	0.280437	0.343552	0.000459251	0.44185	0.157156	0.488758	0.115793	0.815606
---	242405_at	0.0187813	0.280253	0.620358	0.0413099	0.246337	0.437208	0.000460093	0.441795	0.157156	0.0639968	0.303475	0.358653
EMP1	201325_s_at	0.449977	0.0917553	0.939951	0.00154027	0.374146	0.144203	0.000466845	0.441356	0.157156	0.00230286	0.479781	0.0937518
TIGD6	220986_s_at	0.0699116	-0.217945	0.752694	0.00396719	-0.342504	0.202821	0.000466845	-0.441356	0.157156	0.236115	-0.196881	0.628755
RYK	216976_s_at	0.654262	0.0544693	0.972941	0.539065	0.0752135	0.880229	0.000468206	0.441268	0.157156	0.95216	-0.0100684	0.988463
RNF213	231956_at	0.00193335	0.364292	0.462393	2.28273e-05	0.486189	0.0281211	0.00046866	0.441239	0.157156	0.266284	0.184952	0.658009
NRG4	242426_at	0.237893	-0.142917	0.882606	0.0468636	-0.240144	0.453158	0.000471395	-0.441064	0.157156	0.146873	-0.239891	0.517448
CACUL1	227257_s_at	0.0725283	0.215985	0.758074	0.0323327	0.257993	0.40287	0.000475065	0.44083	0.157419	0.137056	0.245691	0.50134
HMX2	244565_at	0.156696	-0.171107	0.83625	0.0227233	-0.27398	0.359698	0.000480981	-0.440457	0.15842	0.182937	-0.220739	0.56493
KDM4C	244385_at	0.0596148	-0.226282	0.742459	0.00571332	-0.329399	0.229351	0.000484409	-0.440242	0.158527	0.0623033	-0.305335	0.353952
DEDD	211255_x_at	0.785796	0.0330697	0.985022	0.0415435	0.246063	0.437985	0.000488114	0.440012	0.158527	0.303568	0.171382	0.694459
TTC28	213058_at	0.847789	-0.0233588	0.990015	0.00269786	-0.355786	0.175167	0.000490004	-0.439895	0.158527	0.0120526	-0.403283	0.173964
AK2	212173_at	0.125335	-0.184945	0.81541	0.000533162	-0.406244	0.0953077	0.000499075	-0.439339	0.159258	0.00297222	-0.469056	0.102787
MXI1	202364_at	0.0278295	0.263	0.664301	0.0121399	0.300413	0.293823	0.000500521	0.439252	0.159258	0.0567912	0.311683	0.338611
CD2AP	203593_at	0.390507	0.104231	0.928194	0.101251	0.198948	0.565347	0.000501004	0.439223	0.159258	0.360864	-0.152449	0.738987
CLEC4C	1555687_a_at	0.0662614	-0.22078	0.749051	0.00387545	-0.343326	0.200274	0.000517675	-0.438229	0.163606	0.200648	-0.212312	0.586467
---	233867_at	0.0888793	0.204875	0.778372	9.45318e-06	0.505408	0.0193587	0.000527715	0.437644	0.164581	0.00241483	0.477811	0.095536
ABI2	225112_at	0.119618	0.187745	0.811414	0.526195	0.0776061	0.875445	0.000530252	0.437498	0.164581	0.0535702	0.315622	0.328984
SLC38A2	220924_s_at	0.00212869	0.36116	0.464208	0.0213049	0.27681	0.351917	0.000530252	0.437498	0.164581	0.110668	0.262982	0.460378
---	240499_at	2.63106e-05	0.479843	0.110657	0.0337916	0.255928	0.409657	0.000532801	0.437352	0.164581	0.0595916	0.308399	0.346614
CRYBB2	206778_at	0.368417	0.109148	0.925784	0.00782768	0.317622	0.256935	0.000536387	0.437147	0.164758	0.218263	0.204432	0.607242
SLC2A3	202497_x_at	0.586445	0.0661394	0.962822	0.00294094	0.352863	0.180438	0.000543106	0.436768	0.164968	0.00425193	0.453406	0.115372
LOC101927851	1570285_at	0.143738	-0.176547	0.826207	0.140835	-0.179126	0.619263	0.000543106	-0.436768	0.164968	0.258021	-0.188126	0.650375
FEZ1	203562_at	0.225749	-0.146644	0.877831	0.00264571	-0.356443	0.174872	0.00055837	-0.43592	0.168668	0.0533956	-0.315841	0.328614
KLF3	225133_at	0.482712	0.0852814	0.946441	0.0890707	0.206255	0.545499	0.000570208	0.435277	0.170524	0.0722383	0.294938	0.379079
DZANK1	219951_s_at	0.378933	-0.106785	0.9272	0.000427696	-0.412529	0.0895949	0.000570751	-0.435248	0.170524	0.0277422	-0.3571	0.250132
ZDHHC20	225365_at	0.367877	-0.10927	0.925784	0.0724801	0.2176	0.512062	0.000584491	0.434517	0.173381	0.989594	0.00218878	0.996814
KLF6	224606_at	0.247127	0.14017	0.886361	0.0270575	0.266177	0.38197	0.000587274	0.434371	0.173381	0.0489329	0.321642	0.317104
TRG-AS1	239237_at	0.0883511	0.205207	0.778075	0.0120249	0.300797	0.292468	0.000591753	0.434137	0.173381	0.0225218	0.369248	0.22715
ARHGAP27	227057_at	0.473385	0.0871011	0.944989	0.031555	0.259125	0.400553	0.000596263	0.433903	0.173381	0.0140366	0.395294	0.186956
IFI16	206332_s_at	0.19535	0.156635	0.866869	0.00165066	0.371935	0.148927	0.000597962	0.433816	0.173381	0.800676	0.0423529	0.946119
GBP1	231578_at	0.620316	-0.0602429	0.967557	0.104293	-0.19723	0.569489	0.000602514	-0.433582	0.173381	0.280341	-0.179699	0.671596
PHACTR3	227949_at	0.404653	-0.101169	0.930967	0.0117176	-0.301838	0.289369	0.000605375	-0.433436	0.173381	0.0463091	-0.325253	0.30987
NINJ2	219594_at	0.0747844	-0.214341	0.759831	0.00498854	-0.334338	0.218024	0.000609979	-0.433202	0.173381	0.0102451	-0.411601	0.162103
AKR7A2	202139_at	0.0625976	-0.223754	0.74381	0.00380739	-0.343948	0.199153	0.000610557	-0.433173	0.173381	0.000391455	-0.545992	0.0610748
TAB2	212184_s_at	0.446168	0.0925252	0.938728	0.023498	0.272498	0.362924	0.000612872	0.433056	0.173381	0.429208	0.132093	0.781449
ATP8B3	1554704_at	0.325074	-0.119348	0.913422	0.000274211	-0.424842	0.0735988	0.000615196	-0.432939	0.173381	0.000320639	-0.552668	0.05805
CALCRL	210815_s_at	0.290005	0.128254	0.901776	0.0180162	0.284044	0.333684	0.00062516	0.432442	0.175285	0.0296358	0.35316	0.256585
ZNF532	225021_at	0.396533	-0.102919	0.928822	0.0226213	-0.274179	0.359018	0.000643102	-0.431565	0.175924	0.331946	-0.161751	0.717614
EMP1	229011_at	0.0927903	0.20246	0.782709	0.0016906	0.371168	0.150482	0.000643708	0.431536	0.175924	0.00100889	0.512285	0.0751511
CELF1	1555467_a_at	0.054226	0.231121	0.735209	0.180841	0.162995	0.663814	0.000643708	0.431536	0.175924	0.580359	0.0925855	0.863151
LOC100506403 /// RUNX1	217263_x_at	0.337656	0.116304	0.916938	0.0663824	0.222295	0.500477	0.000644314	0.431507	0.175924	0.0884439	0.280164	0.415579
C9orf66	1552755_at	0.113798	-0.190702	0.807149	0.0415435	-0.246063	0.437985	0.000644921	-0.431477	0.175924	0.210553	-0.207825	0.598429
LOC101927482	232397_at	0.0301748	0.25932	0.672455	0.575166	0.0686458	0.892989	0.000646745	0.43139	0.175924	0.179706	0.222338	0.561356
CLSTN2	229580_at	0.168865	-0.166293	0.847081	0.000307033	-0.421755	0.0763046	0.000652246	-0.431127	0.176542	0.00466352	-0.449248	0.118926
LRCH3	240926_at	0.0438162	0.241706	0.71559	0.0319795	0.258504	0.401554	0.000663374	0.430601	0.177426	0.0863884	0.281915	0.411078
PDGFC	222719_s_at	0.515643	0.0789999	0.952031	0.131991	0.183145	0.609304	0.000663998	0.430571	0.177426	0.55632	0.0984952	0.851868
NEAT1	238320_at	0.378462	0.10689	0.9272	0.000563701	0.404637	0.0969193	0.000665246	0.430513	0.177426	0.00109435	0.50922	0.0773041
ARHGAP25	38149_at	0.0368376	0.250035	0.699598	0.00970133	0.309328	0.271176	0.000670259	0.430279	0.177895	0.354617	0.154419	0.734309
PICALM	215832_x_at	0.993233	-0.00103233	0.999816	0.233349	0.145365	0.710771	0.000677209	0.429958	0.178871	0.460277	0.123447	0.800103
CHD2	1554015_a_at	0.627352	0.0590356	0.969163	0.0185717	0.282747	0.336898	0.000686791	0.429519	0.179666	0.0179314	0.382052	0.206617
TGFBR2	208944_at	0.0762042	0.213326	0.761523	0.0959246	0.202053	0.555525	0.000686791	0.429519	0.179666	0.488782	0.115787	0.815606
ZFP36L1	211962_s_at	0.27341	0.132716	0.897872	0.0409537	0.246757	0.43631	0.000690658	0.429344	0.179818	0.17613	0.224131	0.556641
DNAJB4	203810_at	0.164854	0.167851	0.845535	0.144368	0.177573	0.623585	0.000695194	0.429139	0.180141	0.322419	0.164925	0.710386
HMBOX1	242850_at	0.438518	0.0940824	0.936855	0.343268	0.115824	0.787486	0.000716276	0.428204	0.184199	0.639121	-0.0785773	0.889566
ARFGAP1	234001_s_at	0.00121625	0.378954	0.424999	0.106637	0.195933	0.57293	0.000720964	0.427999	0.184199	0.395281	0.141943	0.761683
GNA13	206917_at	0.735603	0.0410834	0.980379	0.041341	0.246301	0.437283	0.00072433	0.427853	0.184199	0.00587417	0.438632	0.130228
BSND	1552548_at	0.231151	0.144969	0.880196	0.00351834	0.346701	0.193832	0.00072433	0.427853	0.184199	0.0858088	0.282415	0.40989
HOXA10	213150_at	0.528787	-0.0765503	0.954393	0.00992982	-0.308415	0.273784	0.000731104	-0.427561	0.185061	0.0311248	-0.350205	0.26209
ETNK1	224453_s_at	0.856698	-0.0219765	0.990749	0.276167	0.132942	0.742242	0.000737935	0.427269	0.185278	0.0841203	0.283885	0.406584
NBL1	201621_at	0.256055	0.13758	0.88919	0.23711	0.144214	0.713877	0.000741372	0.427123	0.185278	0.885395	0.024186	0.97084
TMEM255A	219895_at	0.964225	0.00545913	0.997427	0.36994	-0.109613	0.8013	0.000744132	-0.427006	0.185278	0.135081	-0.246895	0.498921
AP4S1	210278_s_at	0.42361	0.097162	0.935732	0.744462	-0.039954	0.948026	0.000745516	0.426947	0.185278	0.228236	-0.200164	0.61911
---	1556065_at	0.0455084	-0.239854	0.71951	0.170744	-0.166796	0.653114	0.000760184	-0.426333	0.187081	0.620944	-0.08285	0.882697
DCAF15	221849_s_at	3.88125e-05	0.470937	0.151577	0.0660852	0.222533	0.499959	0.000760889	0.426304	0.187081	0.328971	0.162736	0.715624
NUTM2A-AS1 /// NUTM2B-AS1	227724_at	0.784248	0.0333147	0.984971	0.426667	0.0972451	0.830179	0.000765131	0.426129	0.187081	0.244177	0.193598	0.637189
PITPNM2	1552924_a_at	0.0283178	0.262213	0.664301	0.413517	0.100022	0.823136	0.00076726	0.426041	0.187081	0.349804	0.155951	0.730903
RBBP6	1552329_at	0.206589	0.152821	0.869535	0.118038	0.189923	0.589437	0.000776548	0.425661	0.187081	0.016621	0.386211	0.199078
PTPRC	207238_s_at	0.749748	0.0388088	0.981858	0.0140066	0.294585	0.309794	0.000778705	0.425574	0.187081	0.14218	0.242627	0.509483
ZNF880	235913_at	0.15118	0.17338	0.83383	0.621817	0.0604333	0.909909	0.000779426	0.425544	0.187081	0.154419	0.235622	0.527679
BBX	232008_s_at	0.155969	0.171403	0.835631	0.00315934	0.350415	0.184745	0.000780147	0.425515	0.187081	0.258303	0.188016	0.650427
LOC102723409	1560135_at	0.685005	-0.0493425	0.975155	0.0922364	0.204284	0.550068	0.000791976	0.425039	0.187232	0.0883144	0.280274	0.415255
NABP1	222872_x_at	0.0192411	0.27922	0.623967	0.00704311	0.321623	0.247921	0.000793229	0.424989	0.187232	0.606228	0.0863475	0.875615
RAB8B	222846_at	0.997018	0.000454927	0.999867	0.112625	0.192718	0.581637	0.000794695	0.424931	0.187232	0.673664	0.0705882	0.903778
SPTBN1	200671_s_at	0.739946	-0.0403835	0.980885	0.0752487	0.215572	0.518861	0.000799844	0.424726	0.187232	0.252144	0.190424	0.645714
ITM2B	217731_s_at	0.999541	-6.99888e-05	1	0.239581	0.143465	0.716266	0.000799844	0.424726	0.187232	0.350832	0.155622	0.731458
FAM196A	244435_at	0.01413	-0.292133	0.58616	0.0190362	-0.281687	0.338914	0.000801321	-0.424668	0.187232	0.0686554	-0.29855	0.37052
FIZ1	228663_x_at	0.266263	0.134693	0.895247	0.0577197	0.229603	0.480629	0.000809487	0.424346	0.187931	0.733844	-0.0570178	0.925109
NEU1	208926_at	0.0878254	0.20554	0.776999	0.180396	0.163159	0.663336	0.000815474	0.424112	0.187931	0.141995	0.242736	0.509453
LRRC75A-AS1	239754_at	0.033271	0.254812	0.679527	0.0431133	0.244254	0.443086	0.000818482	0.423995	0.187931	0.54885	0.100356	0.848628
KLF6	208960_s_at	0.0839212	0.208059	0.771259	0.0157339	0.289762	0.32185	0.0008215	0.423878	0.187931	0.0332052	0.346265	0.268965
SOCS3	206359_at	0.183926	0.160677	0.856059	0.0129076	0.297928	0.301076	0.0008215	0.423878	0.187931	0.170773	0.226867	0.549334
UTS2	220784_s_at	5.60304e-05	-0.462294	0.170192	0.0810119	-0.211535	0.531844	0.000828328	-0.423615	0.188613	0.000136183	-0.579808	0.0499604
---	214188_at	0.00532448	0.329647	0.509827	0.0721123	0.217874	0.511911	0.000833673	0.423411	0.188613	0.0747072	0.292531	0.38476
LOC728392	218380_at	0.109537	0.192942	0.803639	0.016137	0.288703	0.323391	0.000835974	0.423323	0.188613	0.00136329	0.500793	0.0842259
AK2	208967_s_at	0.0125562	-0.296927	0.567241	0.000441168	-0.411652	0.0906799	0.00083828	-0.423235	0.188613	0.000461064	-0.54041	0.0629703
ELF1	212420_at	0.35377	0.112507	0.921381	0.00445313	0.338412	0.210245	0.000847563	0.422885	0.189689	0.044098	0.328427	0.302821
---	238355_at	0.432978	0.0952198	0.935732	0.0222674	0.274873	0.356297	0.000851458	0.422739	0.189689	0.0434295	0.329412	0.301181
HGSNAT	222491_at	0.0407318	0.245241	0.711479	0.0891865	0.206182	0.545499	0.000855369	0.422592	0.189689	0.657014	0.0744186	0.897406
MTMR10	225810_at	0.170553	0.165646	0.847081	0.0667955	0.221966	0.501448	0.000856938	0.422534	0.189689	0.671275	0.0711354	0.902656
SMG1	237464_at	0.20009	0.155008	0.868397	2.92828e-05	0.480544	0.0299105	0.000868789	0.422096	0.191536	0.00572448	0.439836	0.128801
CLN8	219340_s_at	0.760247	0.0371291	0.983383	0.0675816	0.221345	0.502998	0.000875169	0.421862	0.191861	0.657488	0.0743092	0.897537
CLIC4	221881_s_at	0.746694	0.0392987	0.981694	0.515119	0.0796887	0.870849	0.000879982	0.421686	0.191861	0.632578	0.0801094	0.886349
BUB3	237245_at	0.339636	-0.115831	0.917277	0.00694795	-0.322135	0.246515	0.000880787	-0.421657	0.191861	7.21031e-05	-0.598523	0.047697
NCOA7	225344_at	0.16832	0.166503	0.847081	0.00246075	0.358873	0.170955	0.000905233	0.42078	0.193723	0.109442	0.263858	0.458137
---	1558857_at	0.000958524	-0.386233	0.415672	0.102214	-0.1984	0.56702	0.000906058	-0.420751	0.193723	0.0936123	-0.275896	0.425776
BRE	211566_x_at	0.0472079	-0.238049	0.72245	6.48759e-05	-0.461818	0.0383367	0.000914349	-0.420459	0.193723	0.004149	-0.454501	0.114932
LOC340107	1557009_a_at	0.011058	-0.302002	0.561778	0.0331265	-0.25686	0.406505	0.000914349	-0.420459	0.193723	0.141809	-0.242845	0.509424
ZFC3H1	213065_at	0.281139	0.130617	0.899606	0.00606571	0.327195	0.234161	0.000914349	0.420459	0.193723	0.0847457	0.283338	0.407661
C2orf83	208265_at	0.00875682	-0.311103	0.54843	0.00246995	-0.358749	0.171269	0.000915006	-0.420436	0.193723	0.91638	-0.0176197	0.978767
---	236199_at	0.136264	0.179854	0.824155	0.0430328	0.244346	0.442759	0.000916849	0.420371	0.193723	0.0126238	0.400876	0.178255
ASB4	237721_s_at	0.238241	-0.142812	0.882606	0.438632	-0.0947605	0.837105	0.000917684	-0.420342	0.193723	0.908621	-0.0192613	0.976717
MYB	215152_at	0.0779463	-0.212101	0.763272	0.00250279	-0.358307	0.171854	0.000926913	-0.42002	0.194033	0.0594016	-0.308618	0.346024
AP1S3	237159_x_at	0.134951	-0.180449	0.823612	0.0613034	-0.226479	0.488155	0.000927756	-0.419991	0.194033	0.0447749	-0.327442	0.304751
WWC3	219520_s_at	0.143295	0.176739	0.826091	0.0035662	0.346231	0.195177	0.000937927	0.419641	0.194033	0.0120272	0.403393	0.173826
LOC101928173	236787_at	0.00273271	0.352884	0.465422	0.0278304	0.264898	0.38493	0.000937927	0.419641	0.194033	0.0357749	0.341669	0.277958
PRKCH	206099_at	0.22374	0.147274	0.876289	5.90249e-06	0.515218	0.0189834	0.000942195	0.419494	0.194033	0.000393997	0.545773	0.0610748
BCL6	215990_s_at	0.55731	0.0713361	0.959441	0.00115461	0.383189	0.127274	0.000943907	0.419436	0.194033	0.0532215	0.31606	0.328614
EML5	1570393_at	0.0320132	-0.256599	0.675938	0.650796	-0.0554647	0.920942	0.000945442	-0.419384	0.194033	0.323722	-0.164487	0.711739
TRPM4	219360_s_at	0.218062	-0.149076	0.874838	0.0015978	-0.372977	0.147817	0.000956836	-0.418998	0.194033	0.000446603	-0.541505	0.0629703
WASF1	204165_at	0.319532	0.120713	0.911163	0.0178164	0.284519	0.332663	0.000959441	0.41891	0.194033	0.221808	0.2029	0.612121
ZFYVE16	203651_at	0.0329097	0.255319	0.67874	0.0701519	0.219354	0.507886	0.000962053	0.418822	0.194033	0.487129	0.116224	0.814813
NBEAL1	1554106_at	0.117284	0.188917	0.808945	0.134638	0.181921	0.612578	0.000965544	0.418705	0.194033	0.0497511	0.320547	0.319904
NABP1	233085_s_at	0.0193279	0.279028	0.625188	0.00309929	0.351072	0.184189	0.000967295	0.418647	0.194033	0.468329	0.121259	0.804609
---	215204_at	0.940067	0.00915104	0.995857	0.00153586	-0.374237	0.144203	0.000967295	-0.418647	0.194033	0.49709	-0.113598	0.820456
MALAT1	223940_x_at	0.0102999	0.304801	0.553732	0.00153321	0.374292	0.144203	0.000976088	0.418355	0.194033	0.0749349	0.292312	0.385099
STAT3	225289_at	0.0291365	0.260918	0.667895	0.00106771	0.3856	0.122384	0.000980512	0.418208	0.194033	0.253535	0.189877	0.647185
ZNF91	236128_at	0.564699	0.0700063	0.96031	0.153734	0.173591	0.633693	0.000989414	0.417916	0.194033	0.845371	0.0327223	0.959333
---	237409_at	0.421767	0.0975469	0.935502	0.0262177	0.267602	0.377079	0.000992995	0.417799	0.194033	0.0563348	0.31223	0.337103
VEZT	223675_s_at	0.397826	0.102639	0.928822	0.233586	0.145292	0.71094	0.000992995	0.417799	0.194033	0.90707	0.0195896	0.976241
PIGA	205281_s_at	0.0800016	0.210684	0.764011	0.0313445	0.259436	0.399944	0.00099479	0.417741	0.194033	0.00324123	0.465335	0.104985
HIF1A	200989_at	0.759042	0.0373215	0.983055	0.000523434	0.406774	0.0953077	0.000998389	0.417624	0.194033	0.000178463	0.571491	0.0499604
ANKRD33	242209_at	0.337364	0.116374	0.916938	0.406098	0.101611	0.819394	0.0010011	0.417536	0.194033	0.0726824	0.294501	0.380278
NMNAT3	228090_at	0.00922245	-0.309106	0.54939	0.000325296	-0.420165	0.0775336	0.00100653	-0.417361	0.194033	5.61024e-06	-0.663529	0.0380319
IFI16	208966_x_at	0.226253	0.146487	0.877831	0.00252475	0.358015	0.172429	0.00100653	0.417361	0.194033	0.770547	0.0489193	0.936277
---	227368_at	0.065406	0.221462	0.745295	0.00128114	0.379955	0.136012	0.00100835	0.417302	0.194033	0.0139788	0.395513	0.18664
ITM2B	217732_s_at	0.692643	-0.0480823	0.97609	0.884971	0.017739	0.9807	0.00101108	0.417215	0.194033	0.610817	0.0852531	0.878067
MAPK14	210449_x_at	0.169544	0.166032	0.847081	0.0358938	0.253081	0.419339	0.00101362	0.417133	0.194033	0.628833	0.0809894	0.885234
SLK	206875_s_at	0.863702	0.0208917	0.991442	0.297953	0.127115	0.75922	0.00101931	0.416952	0.194033	0.653704	0.0751847	0.896265
BCL11B	224310_s_at	0.591816	0.0651946	0.963184	0.135436	0.181556	0.613656	0.00101931	0.416952	0.194033	0.814836	0.0392886	0.950324
---	244503_at	0.344653	-0.114642	0.919539	0.110214	-0.193997	0.578193	0.00102207	-0.416864	0.194033	0.846904	-0.032394	0.959858
HAMP	220491_at	0.44496	0.0927702	0.938407	0.0668876	0.221893	0.50152	0.00103131	0.416572	0.194782	0.763064	0.0505609	0.933826
H6PD	221892_at	0.2202	-0.148394	0.874958	0.30288	-0.125836	0.761938	0.00103875	-0.416338	0.194782	0.00085043	-0.518632	0.0716445
NXF1	208922_s_at	0.0121793	0.298152	0.563371	0.0586459	0.228781	0.482592	0.0010425	0.416221	0.194782	0.0264376	0.359945	0.245121
SALL4	229661_at	0.42058	-0.0977953	0.935068	0.00237761	-0.360019	0.167953	0.00104437	-0.416163	0.194782	0.180501	-0.221943	0.562233
SDCBPP2	1569952_x_at	0.107583	-0.193991	0.803018	0.307288	0.124703	0.764897	0.00104625	0.416104	0.194782	0.946448	0.0112722	0.986598
ABI1	209027_s_at	0.508485	0.0803471	0.950779	0.203606	0.154956	0.685817	0.00104813	0.416046	0.194782	0.349804	0.155951	0.730903
WHAMMP2	1560662_s_at	0.479652	-0.0858763	0.945329	0.353321	-0.11345	0.791849	0.00105096	-0.415958	0.194782	0.228495	-0.200055	0.619292
CD47	213857_s_at	0.28974	0.128324	0.901776	0.0944915	0.202912	0.552725	0.00105664	0.415783	0.194782	0.210062	0.208044	0.59781
ADD2	205268_s_at	0.0736015	-0.215198	0.759482	0.00393435	-0.342797	0.201982	0.00106139	-0.415636	0.194782	0.0152984	-0.390698	0.192773
ADAM9	202381_at	0.433998	0.0950098	0.936136	0.0993767	0.200026	0.562117	0.00106425	0.415549	0.194782	0.0152984	0.390698	0.192773
---	234222_at	0.111154	-0.192084	0.804867	0.673537	-0.0516278	0.927855	0.0010652	-0.41552	0.194782	0.821939	-0.0377565	0.952189
TMEM26	1555025_at	0.0946025	-0.201368	0.784674	0.190661	-0.159443	0.674196	0.00106931	-0.415394	0.194882	0.983352	0.00350205	0.99557
PPP1R27	1557480_a_at	0.114543	-0.190317	0.807149	0.0217363	-0.275933	0.354332	0.00108738	-0.414847	0.197516	0.00424154	-0.453516	0.115261
KCNV1	220294_at	0.194492	-0.156932	0.866513	0.0194611	-0.280737	0.343016	0.00110403	-0.41435	0.197698	0.254093	-0.189658	0.64746
HIST1H2AD /// HIST1H3D	214522_x_at	0.102317	0.196896	0.794287	0.375826	0.108279	0.804176	0.00110601	0.414292	0.197698	0.00133664	0.50156	0.0840449
UBE2H	222420_s_at	0.499633	0.0820269	0.949968	0.0366489	0.252092	0.421843	0.00110601	0.414292	0.197698	0.255772	0.189001	0.648834
SAT1	203455_s_at	0.878649	0.018582	0.992713	0.00675772	0.323176	0.244774	0.00110997	0.414175	0.197698	0.00393016	0.456908	0.113334
PRTG	229178_at	0.188909	-0.158892	0.860787	0.075274	-0.215554	0.518861	0.00111493	-0.414029	0.197698	0.653231	-0.0752941	0.896201
PRG4	206007_at	0.0875222	-0.205732	0.776651	0.00560239	-0.330118	0.228035	0.00111693	-0.41397	0.197698	0.168034	-0.22829	0.545725
STXBP3	1560486_at	0.0725046	0.216003	0.758074	0.000830634	0.393219	0.11074	0.00111792	0.413941	0.197698	0.0011493	0.50736	0.0794261
ZNF506	238493_at	0.0782733	0.211874	0.763272	0.133329	0.182524	0.610511	0.00111792	0.413941	0.197698	0.258585	0.187907	0.650958
---	233411_at	0.0475435	0.237699	0.722744	0.000689074	0.398772	0.106685	0.00112092	0.413854	0.197698	0.00171232	0.491819	0.0879898
FLT4	210316_at	0.700843	0.046735	0.97696	0.115644	0.191147	0.58561	0.00113197	0.413532	0.198513	0.411669	0.137127	0.77135
CLDND1	208925_at	0.512662	0.0795598	0.951905	0.527564	0.0773503	0.876068	0.00113804	0.413357	0.198513	0.338282	-0.159672	0.723049
LOC283683	217520_x_at	0.123815	-0.18568	0.815325	0.00416076	-0.340824	0.206006	0.00113804	-0.413357	0.198513	0.137961	-0.245144	0.502901
ZNF821	41397_at	0.489407	0.0839866	0.94875	0.000199498	0.433374	0.0656331	0.00114007	0.413298	0.198513	0.102592	0.268892	0.444121
FAM219B	224805_s_at	0.101017	0.197631	0.793589	0.57859	0.0680332	0.894309	0.0011472	0.413094	0.198844	0.662705	-0.0731053	0.899873
RSBN1L	232221_x_at	0.0138842	0.292851	0.583291	0.172704	0.166046	0.655326	0.00114924	0.413035	0.198844	0.515194	0.108892	0.829698
ATF2	205446_s_at	0.0724233	0.216063	0.758074	0.0980156	0.200818	0.559586	0.0011566	0.412826	0.199486	0.819401	0.0383037	0.951506
BRE	212645_x_at	0.0393447	-0.246903	0.70461	0.000142188	-0.442216	0.0563343	0.00117507	-0.412305	0.201485	0.00388184	-0.457456	0.112654
---	216824_at	0.549581	-0.0727359	0.958847	0.23663	0.14436	0.713634	0.00117611	0.412275	0.201485	0.106423	0.266047	0.451969
ABI2	225098_at	0.209549	0.151841	0.87093	0.273512	0.133673	0.740302	0.00118554	0.412012	0.201485	0.190387	0.217127	0.5752
SMAD4	202527_s_at	0.028176	0.262441	0.664301	0.159214	0.171343	0.639936	0.00118976	0.411895	0.201485	0.288457	-0.176744	0.6798
CYGB	1553572_a_at	0.95758	-0.00647396	0.997175	0.0329845	0.257061	0.406177	0.00119187	0.411837	0.201485	0.291195	0.175759	0.682752
FAM214A	225327_at	0.123311	0.185925	0.814944	0.188691	0.160145	0.672009	0.00119293	0.411808	0.201485	0.555439	0.0987141	0.851448
ZNF532	220617_s_at	0.470357	0.087696	0.944398	0.000466278	-0.410081	0.0930429	0.00119399	-0.411778	0.201485	0.396017	-0.141724	0.76235
NEAT1	214657_s_at	0.300274	0.125577	0.904422	0.000206777	0.432424	0.0656331	0.00121425	0.411223	0.202354	0.0437256	0.328974	0.302085
---	236921_at	0.802438	0.0304451	0.986208	0.246604	-0.141364	0.722373	0.00121533	-0.411194	0.202354	0.0376423	-0.338495	0.283523
LOC101928731	242638_at	0.0228557	-0.271767	0.638985	0.120947	-0.188461	0.59432	0.00121748	-0.411135	0.202354	0.126027	-0.252586	0.485523
WDR44	219297_at	0.30041	0.125542	0.904422	0.727372	0.0427308	0.944297	0.00122179	0.411019	0.202354	0.549288	-0.100246	0.848634
---	243994_at	0.865059	-0.0206817	0.991657	0.12579	-0.186086	0.599561	0.00122179	-0.411019	0.202354	0.85765	0.0300958	0.962638
JUNB	201473_at	0.431706	0.0954822	0.935732	0.00117869	0.38255	0.129148	0.00122396	0.41096	0.202354	0.0271839	0.358304	0.248085
WSB1	201296_s_at	0.00166539	0.369086	0.459996	0.060662	0.227027	0.486703	0.00122504	0.410931	0.202354	0.510532	0.110096	0.827626
BMF	226530_at	0.0187273	0.280375	0.620358	0.00407559	0.341554	0.205695	0.00124248	0.410463	0.204183	0.00452997	0.450561	0.117438
CUL1	207614_s_at	0.26395	0.135341	0.892982	0.0292103	0.262688	0.389305	0.00124358	0.410434	0.204183	0.705474	0.0633653	0.915738
---	227501_at	0.00693837	0.319919	0.532119	0.016831	0.28693	0.327006	0.00125682	0.410083	0.205738	0.00852117	0.420793	0.149902
ALDH3A2	202054_s_at	0.0758842	-0.213553	0.76088	0.0327276	-0.257426	0.405112	0.00127355	-0.409645	0.207036	0.0223073	-0.369795	0.226281
RNASEH2C	226453_at	0.0102038	-0.305169	0.552863	4.93968e-05	-0.468358	0.0356989	0.00127467	-0.409616	0.207036	0.00178892	-0.490068	0.0885967
GATAD2B	225393_at	0.000126116	0.442329	0.246264	0.0351552	0.254065	0.417066	0.00127804	0.409528	0.207036	0.635379	0.0794528	0.887612
HOXA10	213147_at	0.665638	-0.0525616	0.973925	0.012423	-0.299481	0.296347	0.00128142	-0.40944	0.207036	0.00520759	-0.444213	0.124171
WWC3	225273_at	0.00589305	0.325955	0.521766	0.00282162	0.354269	0.177528	0.00128368	0.409382	0.207036	0.00878993	0.419261	0.152037
PICALM	215236_s_at	0.902741	0.0148726	0.993735	0.397247	0.10353	0.816073	0.0012882	0.409265	0.207155	0.951122	0.0102873	0.988191
HIST2H2BE	202708_s_at	0.324646	0.119453	0.913301	0.0586459	0.228781	0.482592	0.00130875	0.408739	0.209841	0.000676392	0.526949	0.0671175
FOXO3	224891_at	0.0503875	0.234812	0.728225	0.439164	0.0946509	0.837302	0.00132726	0.408271	0.210918	0.0424058	0.330944	0.298281
ADAM9	1555326_a_at	0.235348	0.143687	0.882511	0.30579	0.125087	0.764126	0.00132959	0.408213	0.210918	0.055791	0.312886	0.33539
---	216012_at	0.708863	-0.0454227	0.977528	0.344879	-0.115441	0.787845	0.00133309	-0.408125	0.210918	0.874588	-0.0264843	0.967429
STAT3	243213_at	0.425962	0.096672	0.935732	0.000628029	0.401494	0.102807	0.00133543	0.408067	0.210918	0.00172173	0.491601	0.0880494
CHD2	1554014_at	0.795548	0.03153	0.985557	0.0428403	0.244565	0.442274	0.00133895	0.407979	0.210918	0.000976966	0.513488	0.0737785
PDGFC	218718_at	0.460808	0.0895857	0.942678	0.146054	0.176842	0.625598	0.00133895	0.407979	0.210918	0.150515	0.237811	0.522734
PXN	201087_at	0.891592	0.0165873	0.993471	0.0152791	0.290986	0.32007	0.00134247	0.407891	0.210918	0.0283099	0.355896	0.252256
UBE2D3	200667_at	0.850719	-0.0229038	0.990295	0.321273	0.121177	0.774531	0.00135309	0.407628	0.211833	0.401939	0.139973	0.765741
ANXA1	201012_at	0.382593	0.105973	0.9272	0.000852296	0.392446	0.11074	0.00135878	0.407488	0.211833	0.0041722	0.454252	0.114932
PRL	205445_at	0.106295	-0.194691	0.801392	0.000546506	-0.405532	0.0960778	0.00136022	-0.407453	0.211833	0.0527019	-0.316717	0.328149
VSIG10	1553991_s_at	0.954259	0.00698138	0.996926	0.444774	0.0934999	0.84032	0.00136379	0.407365	0.211833	0.573188	0.0943365	0.860184
AKIRIN2	223145_s_at	0.0599486	0.225994	0.742459	0.0620369	0.225858	0.489165	0.00137577	0.407073	0.213088	0.384327	0.145226	0.754238
C22orf15	1558333_at	0.32715	0.118841	0.913951	0.0904976	0.20536	0.548366	0.001383	0.406898	0.213332	0.912758	-0.0183858	0.977706
LOC106699570	217443_at	0.0395738	-0.246625	0.705278	0.311588	-0.123608	0.768029	0.00138517	-0.406845	0.213332	0.0717964	-0.295376	0.377994
CRBN	222533_at	0.0963889	0.200308	0.786107	0.648972	0.0557748	0.92019	0.00138905	0.406751	0.213332	0.231628	0.198741	0.622658
C16orf72	1568954_s_at	0.190492	0.158332	0.862295	0.222428	0.148781	0.7013	0.00141966	0.406021	0.217156	0.682287	0.0686183	0.907199
---	244117_at	0.101585	-0.197309	0.794243	0.324143	-0.120466	0.776633	0.00142338	-0.405933	0.217156	0.363661	-0.151573	0.740527
MAP3K12	205447_s_at	0.00872162	0.311258	0.547479	0.108989	0.194655	0.575578	0.00142586	0.405875	0.217156	0.139052	0.244487	0.505028
SPTBN1	200672_x_at	0.321231	0.120293	0.911894	0.0966938	0.201597	0.556967	0.00143457	0.40567	0.217873	0.676055	0.070041	0.90512
GOLGA8IP	1556739_at	0.608159	-0.0623425	0.966196	0.0120413	-0.300742	0.292473	0.00144459	-0.405436	0.217873	0.000204453	-0.567223	0.0508113
KIAA1033	215936_s_at	0.541427	0.0742231	0.957047	0.000349578	0.418174	0.0803074	0.00144836	0.405349	0.217873	0.204956	0.210342	0.591687
ZSCAN18	218312_s_at	0.142452	0.177107	0.825661	0.145167	0.177226	0.62475	0.00145088	0.40529	0.217873	0.821431	0.0378659	0.951984
GLUL	217202_s_at	0.980388	-0.00299202	0.998454	0.0947343	0.202766	0.553198	0.00145467	0.405202	0.217873	0.88488	0.0242955	0.970645
---	224132_at	0.0282727	0.262285	0.664301	0.0073811	0.319854	0.252683	0.0014572	0.405144	0.217873	0.0256603	0.361696	0.241851
---	1567913_at	0.315801	-0.121641	0.909621	5.93824e-05	-0.463956	0.0373188	0.00145847	-0.405115	0.217873	0.0995764	-0.27119	0.438035
SOCS2	232539_at	0.104133	-0.195881	0.796479	0.000779008	-0.395137	0.108949	0.00146991	-0.404852	0.218984	0.0438743	-0.328755	0.302233
AKIRIN2	223143_s_at	0.119829	0.18764	0.811414	0.0723083	0.217728	0.51203	0.00148272	0.404559	0.219615	0.325357	0.16394	0.713153
OTUD5	224745_x_at	0.0219415	0.273551	0.637635	0.028519	0.263784	0.386151	0.001484	0.40453	0.219615	0.0390435	0.336197	0.287618
RSF1	218166_s_at	0.0286143	0.261741	0.664301	0.231218	0.146023	0.709033	0.00148658	0.404472	0.219615	0.415068	-0.136142	0.773346
TARP /// TRGC2 /// TRGV1 /// TRGV3 /// TRGV5 /// TRGV5P	216298_at	0.055992	0.229493	0.739762	0.784159	0.0335781	0.958076	0.00149304	0.404326	0.219615	0.579012	0.0929138	0.862648
LYPD8	1568933_at	0.0814366	-0.209711	0.768122	0.165378	-0.168883	0.646799	0.00150107	-0.404145	0.219615	0.268016	-0.184295	0.660049
LPIN2	202459_s_at	0.0983946	0.199136	0.789415	0.749207	0.0391867	0.949183	0.00150342	0.404092	0.219615	0.486716	-0.116334	0.81467
UBE2D4	218837_s_at	0.017562	-0.283098	0.613156	0.00943914	-0.3104	0.268486	0.00150602	-0.404033	0.219615	0.00364129	-0.460271	0.110115
MORC4	219038_at	0.551205	-0.0724409	0.959073	0.000497169	-0.408251	0.0941342	0.00150627	-0.404028	0.219615	0.404893	-0.139105	0.767194
YPEL5	222408_s_at	0.172854	0.164771	0.847301	0.0224624	0.274489	0.357742	0.00151125	0.403916	0.219754	0.0299615	0.352503	0.257691
PPFIA1	210235_s_at	0.154343	0.172069	0.834301	0.115145	0.191404	0.584796	0.00152675	0.403572	0.221209	0.875102	0.0263748	0.967489
TGIF1	203313_s_at	0.413283	0.0993316	0.93244	0.304297	0.12547	0.76302	0.00153363	0.40342	0.221209	0.632112	0.0802189	0.886286
NRXN1	228547_at	0.680673	0.0500595	0.975086	0.210762	-0.152563	0.691323	0.00153761	-0.403332	0.221209	0.393443	-0.14249	0.760338
---	1557803_at	0.433148	-0.0951848	0.935841	0.00826952	-0.315521	0.259201	0.0015416	-0.403244	0.221209	0.745194	-0.0545007	0.928647
C1orf101	233578_at	0.820395	-0.0276283	0.988131	0.0390307	-0.24908	0.429268	0.001544	-0.403192	0.221209	0.966189	0.00711393	0.991537
GNB4	223488_s_at	0.294004	0.127205	0.903362	0.0143587	0.293562	0.312524	0.00154693	0.403127	0.221209	0.347413	0.156717	0.729391
RARA-AS1	228037_at	0.358308	0.111457	0.922731	0.0993767	0.200026	0.562117	0.00154961	0.403069	0.221209	0.181605	0.221395	0.56365
ERICH1	227016_at	0.919043	0.0123705	0.993898	0.142489	0.178395	0.621211	0.00155362	0.402981	0.221209	0.760077	0.0512175	0.93301
DNAJB9	202842_s_at	0.114069	0.190562	0.807149	0.257624	0.138149	0.729654	0.00156034	0.402835	0.221589	0.249653	0.191409	0.642616
SAT1	210592_s_at	0.705972	0.0458952	0.977437	0.000811107	0.393931	0.109499	0.00156573	0.402718	0.221779	0.000672276	0.527168	0.0670742
KIAA1456	1558541_at	0.532763	0.0758154	0.955964	0.266885	-0.135518	0.735554	0.00157114	-0.402601	0.22197	0.711313	0.062052	0.917523
CFAP44	230152_at	0.728454	-0.0422382	0.979447	0.00968325	-0.309401	0.270809	0.00157521	-0.402514	0.221971	0.305767	-0.170616	0.696952
FKBP5	204560_at	0.661977	0.053174	0.973925	0.109975	0.194125	0.577826	0.00158065	0.402397	0.222164	0.773046	-0.0483721	0.937272
QKI	212262_at	0.262892	0.135638	0.892152	0.470736	0.0882751	0.851361	0.0015861	0.40228	0.222173	0.88488	-0.0242955	0.970645
DNAH3	1560803_at	0.188465	-0.15905	0.860056	0.00673139	-0.323322	0.244707	0.00158884	-0.402221	0.222173	0.650871	-0.0758413	0.895277
ASXL1	242439_s_at	8.88042e-05	0.451113	0.202307	0.14224	0.178505	0.621016	0.00160809	0.401812	0.222973	0.123836	0.254008	0.481904
---	1561239_at	0.559878	-0.070873	0.959919	0.310364	-0.123919	0.767396	0.00161613	-0.401643	0.222973	0.603482	-0.0870041	0.874374
RIPK2	209544_at	0.778173	0.034277	0.98465	0.00302889	0.351858	0.182781	0.00162756	0.401403	0.222973	0.159604	0.232777	0.535096
BOC	230035_at	0.00118227	-0.379829	0.424999	0.261071	-0.137162	0.731252	0.00162756	-0.401403	0.222973	0.385414	-0.144897	0.754963
LRRC8A	233487_s_at	0.154091	0.172172	0.834301	0.126206	0.185885	0.600604	0.00163175	0.401315	0.222973	0.199227	0.212969	0.585316
ZFYVE16	240859_at	0.180513	0.161919	0.852148	0.0221566	0.275092	0.355504	0.00163316	0.401286	0.222973	0.0177542	0.382599	0.205615
KLF6	208961_s_at	0.0465261	0.238767	0.719764	0.0106829	0.305528	0.27987	0.00163737	0.401198	0.222973	0.0218836	0.370889	0.224355
LRIG2	205953_at	0.0260178	0.266027	0.659491	0.131325	0.183456	0.608622	0.00164159	0.401111	0.222973	0.151096	0.237483	0.523355
DCUN1D1	222678_s_at	0.265977	-0.134773	0.89512	0.488281	0.0848322	0.858637	0.00164271	0.401087	0.222973	0.619576	0.0831737	0.882307
---	241860_at	0.0667479	0.220395	0.749213	0.00193166	0.366857	0.15571	0.00164864	0.400964	0.222973	0.115357	0.259699	0.468304
WHAMMP2 /// WHAMMP3	213908_at	0.828011	-0.0264383	0.988801	0.0275301	-0.265392	0.383395	0.00165006	-0.400935	0.222973	0.0517598	-0.317921	0.325958
---	1561205_at	0.0135099	-0.293964	0.578883	0.214625	-0.151295	0.695595	0.00165119	-0.400912	0.222973	0.284353	-0.178231	0.67538
NEDD4	213012_at	0.105433	0.195164	0.799187	0.215499	0.15101	0.695595	0.00165431	0.400848	0.222973	0.538819	0.102873	0.842892
PMAIP1	204286_s_at	0.536087	0.075203	0.956767	0.0118086	0.301527	0.289913	0.00165573	0.400818	0.222973	0.00441047	0.451765	0.116269
ZFP36	201531_at	0.674349	0.0511093	0.974522	0.00257617	0.357339	0.173936	0.00165573	0.400818	0.222973	0.104347	0.267579	0.448167
NR1I2	207202_s_at	0.0485449	-0.236667	0.724003	0.0093628	-0.310717	0.267736	0.00166712	-0.400585	0.223433	0.00178405	-0.490178	0.0885967
PML	211012_s_at	1.26706e-05	0.495941	0.0989661	0.00986078	0.308689	0.273097	0.00166998	0.400526	0.223433	0.00301823	0.468399	0.103332
CRISP1	216314_at	0.462653	-0.089219	0.942949	0.0144469	-0.293309	0.313869	0.00167141	-0.400497	0.223433	0.32307	-0.164706	0.711134
PRR22	1552272_a_at	0.421763	0.0975477	0.935502	0.346491	0.115058	0.788638	0.00167571	0.400409	0.223462	0.510932	0.109992	0.827747
OXSR1	202696_at	0.287425	0.128937	0.900985	0.158224	0.171745	0.638366	0.00168002	0.400322	0.223491	0.769049	-0.0492476	0.935996
CDK12	1556654_at	0.789117	0.0325448	0.985212	0.0301658	0.261208	0.394102	0.001693	0.400058	0.224672	0.0124135	0.401751	0.176747
GPR37	214586_at	0.0286916	-0.261618	0.664301	0.207846	-0.153531	0.689847	0.00170608	-0.399795	0.22586	0.752624	-0.0528591	0.930695
---	1556008_a_at	0.00913521	0.309473	0.54939	0.096201	0.201889	0.556003	0.00171046	0.399708	0.225892	0.070158	0.297018	0.374671
---	1561229_at	0.0883511	-0.205207	0.778075	0.481401	-0.0861741	0.85615	0.00171631	-0.399591	0.22599	0.817371	-0.0387415	0.950948
TSC22D3	208763_s_at	0.693706	0.0479073	0.97609	0.0187627	0.282308	0.337817	0.00172219	0.399474	0.22599	0.00786217	0.424733	0.145766
PHTF2	209780_at	0.492773	0.0833392	0.948901	0.532171	0.0764917	0.877773	0.00172955	0.399328	0.22599	0.691915	-0.0664295	0.910392
PPFIBP2	212841_s_at	0.520693	-0.078055	0.952953	0.0418882	-0.245661	0.439904	0.00174288	-0.399065	0.22599	0.503789	-0.111847	0.824715
HERPUD2	1558699_a_at	0.0335725	0.254392	0.681358	0.081983	0.210877	0.534576	0.00174288	0.399065	0.22599	0.635379	-0.0794528	0.887612
PPFIA1	210236_at	0.135838	0.180046	0.824028	0.000266389	0.425628	0.0730772	0.00174437	0.399036	0.22599	0.0286235	0.355239	0.253317
CD44	210916_s_at	0.208224	0.152278	0.870359	0.00176211	0.369834	0.151865	0.00174884	0.398948	0.22599	0.06191	0.305773	0.35267
DUSP16	1555399_a_at	0.0812916	0.209809	0.768122	0.0262602	0.267529	0.377249	0.00174884	0.398948	0.22599	0.832109	-0.0355677	0.954847
CORO1B /// PTPRCAP	204960_at	0.134145	0.180816	0.823576	0.0132713	0.296796	0.304749	0.00175182	0.398889	0.22599	0.273547	0.182216	0.665103
---	239901_at	0.0107253	0.303209	0.561778	0.000737092	0.396781	0.108292	0.00175331	0.39886	0.22599	0.000886506	0.5171	0.0727691
LOC100506403 /// RUNX1	211182_x_at	0.842835	-0.0241286	0.98927	0.00785397	0.317494	0.257074	0.0017608	0.398714	0.22599	0.0281541	0.356224	0.251524
SAP30	204899_s_at	0.27597	0.132016	0.898344	0.106737	0.195879	0.57293	0.0017608	0.398714	0.22599	0.298269	0.173242	0.689871
---	1560622_at	0.00238531	0.357415	0.465346	0.0420772	0.245442	0.440372	0.00176831	0.398568	0.226422	0.0288871	0.354692	0.254455
ZNF316	235910_x_at	0.113474	-0.19087	0.80679	0.110022	-0.194099	0.577967	0.00178464	-0.398252	0.22768	0.121839	-0.255321	0.478836
SLC2A14 /// SLC2A3	222088_s_at	0.787124	0.0328597	0.985205	0.00132989	0.378786	0.137358	0.00178646	0.398217	0.22768	0.00324945	0.465226	0.105077
MBNL2	205018_s_at	0.333501	0.117301	0.916414	0.0348438	0.254485	0.415323	0.00182326	0.397516	0.231292	0.335939	0.160438	0.720831
LINC00615	1553497_at	0.589426	-0.0656145	0.963184	0.225254	-0.147886	0.703678	0.00182326	-0.397516	0.231292	0.614498	0.0843776	0.879682
LOC441204	240194_at	0.425626	-0.096742	0.935732	0.0549927	-0.232087	0.473128	0.00183879	-0.397223	0.232722	0.442826	-0.128263	0.789549
CAB39	224311_s_at	0.620926	0.0601379	0.967653	0.712748	0.045124	0.939782	0.00184973	0.397019	0.233566	0.691432	0.066539	0.910064
MMP12	204580_at	0.0104199	-0.304346	0.558284	0.525805	-0.0776791	0.875274	0.00186073	-0.396814	0.234386	0.165742	-0.229494	0.542696
CLN8	223912_s_at	0.169138	0.166188	0.847081	0.00323414	0.349611	0.187118	0.00186547	0.396727	0.234386	0.014959	0.391902	0.191992
NIN	234299_s_at	0.238415	0.14276	0.882606	0.0256701	0.268552	0.37437	0.00187021	0.396639	0.234386	0.781057	0.0466211	0.940002
PMAIP1	204285_s_at	0.675823	0.0508644	0.974522	0.00524657	0.332511	0.223932	0.00187338	0.39658	0.234386	0.00451899	0.45067	0.117376
DNAJB9	1554462_a_at	0.20833	0.152243	0.870359	0.150117	0.175107	0.629951	0.00189569	0.396171	0.235353	0.111904	0.262107	0.462145
CD47	213856_at	0.0986362	0.198996	0.790058	0.0136499	0.295645	0.308136	0.00189729	0.396142	0.235353	0.0259496	0.36104	0.242736
SP110	209761_s_at	0.415022	0.0989642	0.933151	0.0709454	0.218751	0.509835	0.00189729	0.396142	0.235353	0.433462	-0.130889	0.784338
---	237892_at	0.31426	0.122025	0.90913	0.110761	0.193705	0.578719	0.00190211	0.396054	0.235353	0.55192	0.0995896	0.849939
PHYHD1	226846_at	0.208965	0.152033	0.870489	0.217188	0.150462	0.696222	0.00190532	0.395996	0.235353	0.406413	0.138659	0.768471
---	233219_at	0.0148901	0.289981	0.588809	0.0258901	0.268168	0.375674	0.00190693	0.395967	0.235353	0.166365	0.229166	0.543596
AKR7A3	216381_x_at	0.154304	-0.172085	0.834301	0.00701921	-0.321751	0.247757	0.00191339	-0.39585	0.235618	5.64691e-05	-0.605417	0.0474539
TLE4	235765_at	0.116491	0.18932	0.808027	0.000980283	0.388213	0.117427	0.00192635	0.395616	0.236106	0.150321	0.237921	0.522427
QKI	214543_x_at	0.257033	0.137301	0.889225	0.547603	0.0736417	0.884138	0.0019296	0.395558	0.236106	0.926219	-0.0155404	0.98191
LOC100049716	236886_at	0.287689	-0.128867	0.900985	0.00580976	-0.328784	0.230849	0.00193449	-0.39547	0.236106	0.00264628	-0.473981	0.0984806
IER5	218611_at	0.904677	0.0145752	0.993735	0.00560518	0.3301	0.228035	0.00193776	0.395411	0.236106	0.0383043	0.337401	0.285754
JAK1	1552610_a_at	0.383427	-0.105788	0.9272	0.36594	0.110527	0.799704	0.0019443	0.395294	0.236106	0.889518	-0.0233105	0.972202
HIST1H2BG	215779_s_at	0.00984936	0.306551	0.552863	0.301044	0.126311	0.76135	0.00194594	0.395265	0.236106	0.00203166	0.484925	0.0906263
MED30	227787_s_at	0.463803	0.0889908	0.94297	0.790469	-0.0325733	0.959834	0.00194758	0.395236	0.236106	0.97503	-0.00525308	0.993695
NFAT5	224984_at	0.0482035	0.237017	0.723714	0.0077567	0.317969	0.256352	0.00196902	0.394856	0.23618	0.0921317	0.2771	0.423054
ORMDL3	235136_at	0.313802	0.12214	0.90913	0.150827	0.174807	0.63027	0.00197118	0.394818	0.23618	0.191764	0.216471	0.576588
RNASE3	206851_at	0.616759	-0.0608553	0.966996	0.00821068	-0.315795	0.258343	0.001974	-0.394768	0.23618	0.0239804	-0.365636	0.233797
NBPF1	236273_at	0.346286	-0.114257	0.919694	0.0304298	-0.260806	0.395378	0.00197733	-0.39471	0.23618	0.0136079	-0.396936	0.18471
STAU2	227179_at	0.0459341	-0.239397	0.719662	2.27162e-05	-0.486298	0.0281211	0.00197899	-0.394681	0.23618	0.000119941	-0.583639	0.0499604
---	242480_at	0.00217817	0.360407	0.464208	0.0186113	0.282656	0.336898	0.00198399	0.394593	0.23618	0.000551764	0.534172	0.0636975
LOC105377135 /// LOC401068	1557754_at	0.318614	-0.120941	0.911053	0.0106682	-0.305583	0.27987	0.00198566	-0.394564	0.23618	0.252422	-0.190315	0.645972
CYTH1	202879_s_at	0.302793	0.12493	0.905298	0.0654263	0.223063	0.498318	0.00198733	0.394535	0.23618	0.0628969	0.304679	0.355551
---	242172_at	0.442549	-0.0932601	0.938025	0.0273535	-0.265684	0.383339	0.001989	-0.394505	0.23618	0.223083	-0.202353	0.61335
TOR2A	227972_at	0.233051	-0.144387	0.881227	0.000134327	-0.443677	0.0540794	0.00199235	-0.394447	0.23618	0.0216326	-0.371546	0.223626
KDM5B	235285_at	0.723162	0.0430956	0.978668	0.0069008	0.32239	0.245479	0.0019957	0.394388	0.23618	0.196171	0.214391	0.581493
NPIPA2 /// NPIPA3 /// NPIPA5 /// NPIPA8 /// NPIPB11 /// NPIPB15 /// NPIPB1P /// NPIPB9 /// PDXDC2P	215920_s_at	0.646067	0.0558516	0.972591	0.375822	0.10828	0.804176	0.00200074	0.394301	0.236264	0.77805	0.0472777	0.938801
MAEL	229475_at	0.110459	-0.192452	0.803744	0.383981	-0.106453	0.808806	0.00200916	-0.394155	0.236306	0.591191	-0.089959	0.869188
N4BP2L2	235547_at	0.286305	0.129234	0.900727	0.0474704	0.239505	0.454305	0.00201254	0.394096	0.236306	0.468329	0.121259	0.804609
ABCB1 /// ABCB4	209994_s_at	0.933549	-0.0101484	0.995102	0.560425	0.0713033	0.888233	0.00201592	0.394038	0.236306	0.731876	-0.0574555	0.924547
CLDN14	210689_at	0.755211	-0.0379339	0.98262	0.913984	0.0132449	0.985895	0.002021	0.39395	0.236306	0.607603	0.0860192	0.876466
HK2	202934_at	0.126833	0.184228	0.816209	0.0217272	0.275951	0.354332	0.0020227	0.393921	0.236306	0.954238	0.00963064	0.989061
HIST1H2BD	222067_x_at	0.440917	0.0935925	0.937474	0.200334	0.156071	0.682489	0.0020295	0.393804	0.236476	0.010069	0.412476	0.160784
SMAD1	227798_at	0.492591	0.0833742	0.948901	0.166044	0.168621	0.647399	0.00203632	0.393687	0.236476	0.498761	0.11316	0.821229
IL6ST	212195_at	0.790557	-0.0323173	0.985404	0.217245	0.150444	0.696235	0.00203803	0.393658	0.236476	0.487955	0.116005	0.815147
HOXA5	213844_at	0.237951	-0.1429	0.882606	0.0933151	-0.203625	0.551029	0.00204145	-0.393599	0.236476	0.322419	-0.164925	0.710386
PKD1	202328_s_at	0.00143771	0.37374	0.439141	0.0873192	0.20737	0.542566	0.00204659	0.393512	0.23657	0.103613	0.268126	0.446559
PPP2CB	201375_s_at	0.366412	0.109602	0.925553	0.413517	0.100022	0.823136	0.00205864	0.393307	0.237357	0.225392	-0.201368	0.616072
ATP6V1B2	201089_at	0.266639	0.134588	0.895265	0.00500623	0.33421	0.218421	0.00206209	0.393249	0.237357	0.396755	0.141505	0.76291
ZFP36L1	211965_at	0.0269356	0.264472	0.661976	0.0963209	0.201818	0.556402	0.00208256	0.392904	0.239211	0.0952484	0.274583	0.428688
SH2D1A	211209_x_at	0.0029415	0.350402	0.467735	0.000242941	0.428116	0.0720537	0.00209339	0.392722	0.23995	0.0164217	0.386867	0.198333
MICAL1	218376_s_at	0.702978	0.0463851	0.976977	0.10286	-0.198034	0.567617	0.00209864	-0.392635	0.240049	0.037511	-0.338714	0.283393
PNRC1	209034_at	0.040444	0.245582	0.709551	0.0308719	0.26014	0.397864	0.00210445	0.392538	0.24021	0.225649	0.201259	0.616345
STK24	208854_s_at	0.787344	-0.032825	0.985205	0.314117	0.122969	0.770127	0.00211502	0.392363	0.240464	0.121674	0.255431	0.478668
LOC100130964	238237_at	0.528976	-0.0765153	0.954408	0.0191092	-0.281523	0.33955	0.00211802	-0.392313	0.240464	0.614038	0.084487	0.879483
---	243837_x_at	0.20205	-0.154343	0.868807	0.25979	-0.137528	0.730492	0.00212156	-0.392255	0.240464	0.105233	-0.266922	0.449359
ITGB1 /// ITGB1P1	1553530_a_at	0.5689	-0.0692539	0.960312	0.642112	0.056944	0.917746	0.00212866	0.392138	0.240464	0.303254	-0.171491	0.694294
---	241257_at	0.23859	-0.142707	0.882606	0.0643026	-0.223976	0.494549	0.00212866	-0.392138	0.240464	0.97399	0.00547196	0.993635
PSMA3	237300_at	0.88035	0.0183196	0.992743	0.69062	0.0487778	0.932795	0.00213935	0.391963	0.241173	0.123168	0.254446	0.481118
---	239421_at	0.0444493	0.241006	0.716259	0.0515458	0.235376	0.465152	0.00216086	0.391612	0.241793	0.080926	0.286731	0.399443
UBE2D3	240383_at	0.0035912	0.343575	0.469799	0.0179238	0.284263	0.333327	0.00216627	0.391524	0.241793	0.14367	0.241751	0.512169
ADARB2-AS1	1561127_at	0.242039	0.141675	0.884777	0.0636802	0.224488	0.493262	0.00216627	0.391524	0.241793	0.28785	0.176963	0.679074
---	233726_at	0.291934	-0.127747	0.902712	0.704421	-0.0464942	0.936539	0.00216988	-0.391466	0.241793	0.712288	0.0618331	0.917827
CELF1	204113_at	0.21356	0.150528	0.872479	0.0454332	0.241679	0.448792	0.00217169	0.391437	0.241793	0.510109	0.110205	0.827505
AP3B1	203141_s_at	0.810457	0.0291853	0.986414	0.177397	0.164273	0.660528	0.0021735	0.391407	0.241793	0.623279	-0.0822982	0.883692
HYI	223769_x_at	0.188367	0.159085	0.860056	0.00248509	-0.358544	0.171854	0.00218438	-0.391232	0.241793	0.366823	-0.150588	0.74334
PPM1L	236339_at	0.176255	-0.163494	0.848975	0.421362	-0.0983595	0.827542	0.0021862	-0.391203	0.241793	0.815343	-0.0391792	0.95053
AMER2	235465_at	0.183104	-0.160974	0.854638	0.0782315	-0.213453	0.525267	0.00218802	-0.391173	0.241793	0.457876	-0.124104	0.798646
LOC105375116	241476_at	0.386794	0.105045	0.927944	0.167934	0.167883	0.649531	0.00219314	0.391091	0.241793	0.772546	0.0484815	0.937019
STK40	223852_s_at	0.0186735	0.280498	0.620358	0.0225277	0.274362	0.358409	0.00219349	0.391086	0.241793	0.0283099	0.355896	0.252256
PEF1	217923_at	0.246234	0.140433	0.886027	0.26429	0.136249	0.733431	0.00219897	0.390998	0.241909	0.963592	-0.00766074	0.991034
RNF11	208924_at	0.775967	-0.034627	0.984567	0.61151	0.0622237	0.906227	0.0022063	0.390881	0.242145	0.173758	0.225335	0.553175
AKR1E2	1555220_a_at	0.0838679	-0.208094	0.771259	0.00865901	-0.313749	0.262725	0.00220997	-0.390823	0.242145	0.0827572	-0.285089	0.403707
LOC101928139	1570106_at	0.335826	0.116742	0.916646	0.0463978	0.240639	0.452031	0.00221789	0.390697	0.242527	0.410163	0.137565	0.770351
CBX3	230998_at	0.750294	0.0387213	0.981858	3.21785e-06	-0.527422	0.0135335	0.00223583	-0.390414	0.243636	0.0113333	-0.406457	0.169303
HSFY1 /// HSFY2	224007_at	0.716697	-0.0441458	0.978222	0.623397	-0.0601599	0.910545	0.00223769	-0.390384	0.243636	0.92777	-0.0152129	0.982111
PAX8-AS1	228425_at	0.0224126	0.272624	0.637635	0.0813885	0.211279	0.532478	0.00224141	0.390326	0.243636	0.0661387	0.301176	0.364309
TMEM198B	1557124_at	0.421767	0.0975469	0.935502	0.0264416	0.267218	0.377717	0.00225633	0.390092	0.24449	0.764559	0.0502326	0.934693
---	1565627_a_at	0.0474258	0.237822	0.72245	0.0785192	0.213252	0.52585	0.00225821	0.390063	0.24449	0.273254	0.182326	0.664775
COL11A2	213870_at	0.0182072	0.281572	0.615738	0.268798	0.134983	0.736889	0.00226956	0.389886	0.245234	0.11719	0.258442	0.471604
RLN2	214519_s_at	0.119829	-0.18764	0.811414	0.000203108	-0.432899	0.0656331	0.00229215	-0.389537	0.246202	0.0563348	-0.31223	0.337103
HOXB9	216417_x_at	0.169959	-0.165873	0.847081	0.131521	-0.183364	0.608779	0.00229975	-0.38942	0.246202	0.427281	-0.13264	0.779734
TOPORS	204071_s_at	0.199063	0.155358	0.868397	0.174918	0.165205	0.658657	0.0023112	0.389244	0.246202	0.554558	0.098933	0.850838
DDX3X	212514_x_at	0.451193	0.0915104	0.939951	0.456566	0.0911067	0.845294	0.0023227	0.389069	0.246202	0.525868	0.106156	0.836296
ITGB1	1553678_a_at	0.706614	-0.0457902	0.977528	0.998574	-0.000219226	0.999561	0.00232846	0.388981	0.246202	0.37213	-0.148947	0.746486
---	239515_at	0.422307	-0.097434	0.93573	0.000952597	-0.389084	0.11581	0.00233001	-0.388958	0.246202	0.0145961	-0.393215	0.189739
---	233358_at	0.0121475	0.298257	0.562865	0.00412438	0.341134	0.206006	0.00233232	0.388923	0.246202	0.0283099	0.355896	0.252256
HIST1H3A	208575_at	0.680884	0.0500245	0.975086	0.30636	0.124941	0.764258	0.00233424	0.388894	0.246202	0.0469345	0.324378	0.311728
PRR35	1553826_a_at	0.0441242	0.241365	0.716259	0.0323009	0.258039	0.402738	0.00234004	0.388806	0.246202	0.0289555	0.354551	0.254688
ZBTB10	219312_s_at	0.983026	0.00258959	0.998679	0.405674	0.101703	0.819193	0.00235166	0.388631	0.246202	0.146304	0.240219	0.516275
CDKN1B	209112_at	0.424533	0.0969695	0.935732	0.0946735	0.202802	0.55308	0.00235361	0.388601	0.246202	0.0168562	0.385445	0.200263
FOXO1	202724_s_at	0.938008	0.00946599	0.995591	0.0215736	0.276261	0.353556	0.00235944	0.388514	0.246202	0.0110229	0.40788	0.167364
SEL1L2	234018_s_at	0.647726	-0.0555711	0.972764	0.0391662	-0.248913	0.429268	0.00235944	-0.388514	0.246202	0.379996	-0.146539	0.751511
HIST1H2BC	214455_at	0.435445	0.0947123	0.936136	0.773979	0.0352041	0.955903	0.00237703	0.388251	0.246202	0.00417965	0.454172	0.114932
BRWD3	244738_at	0.437493	0.0942924	0.936676	0.184786	0.161551	0.667936	0.00237703	0.388251	0.246202	0.00976712	0.414008	0.159266
NEB	205054_at	0.772111	-0.0352394	0.984537	0.0140253	-0.29453	0.309956	0.00237703	-0.388251	0.246202	0.123502	-0.254227	0.481665
ADPRM	220606_s_at	0.543436	-0.0738557	0.957845	0.22329	0.148507	0.701793	0.00237899	0.388222	0.246202	0.825495	0.0369904	0.952977
LOC105374258	210520_at	0.984631	-0.00234462	0.998754	0.00898373	0.312324	0.26504	0.00238292	0.388163	0.246202	0.206891	0.209466	0.594292
---	234209_at	0.166757	-0.167108	0.846845	0.369976	-0.109605	0.8013	0.00239041	-0.388052	0.246202	0.141995	0.242736	0.509453
ARHGDIG	206888_s_at	0.666266	0.0524566	0.974066	0.0175202	0.285231	0.33146	0.00239079	0.388046	0.246202	0.0162899	0.387305	0.19779
THAP9-AS1	215009_s_at	0.189403	0.158717	0.861243	0.01746	0.285378	0.33146	0.00239276	0.388017	0.246202	0.043282	0.329631	0.300883
MMAA	239852_at	0.308246	0.12354	0.907876	0.290416	0.129098	0.754073	0.00239276	0.388017	0.246202	0.434796	0.130513	0.784784
LOC101928214 /// LOC105373558	237113_at	0.34236	0.115184	0.918584	0.00308608	0.351219	0.184189	0.00240462	0.387842	0.246202	0.377124	0.147415	0.749683
PITHD1	223123_s_at	0.572135	0.0686765	0.961412	0.42414	0.0977749	0.828831	0.0024066	0.387812	0.246202	0.503789	0.111847	0.824715
PPP1R14A	227006_at	0.873435	0.0193869	0.992375	0.0867792	0.207717	0.541655	0.00241256	0.387725	0.246202	0.257739	0.188235	0.650264
ALS2CL	243276_at	0.162014	0.16897	0.841891	0.0552093	0.231886	0.473352	0.0024265	0.38752	0.246202	0.0875401	0.28093	0.413928
SLC25A35	236064_at	0.306975	-0.123863	0.90685	0.0363264	-0.252512	0.420705	0.0024285	-0.387491	0.246202	0.777549	0.0473871	0.938652
R3HDM4	221764_at	0.0087974	0.310925	0.54939	0.0625154	0.225456	0.489899	0.0024305	0.387462	0.246202	0.0411892	0.332804	0.294651
UBE3A	211575_s_at	0.589824	0.0655445	0.963184	0.399848	0.102963	0.816695	0.0024325	0.387432	0.246202	0.0951112	-0.274692	0.428283
COBLL1	203642_s_at	0.294205	0.127152	0.903362	0.062559	0.225419	0.490061	0.0024345	0.387403	0.246202	0.000945943	0.514692	0.0729559
---	244387_at	0.340224	-0.115691	0.917642	0.0599627	-0.22763	0.486418	0.0024365	-0.387374	0.246202	0.311468	-0.168646	0.701091
GDI1	201864_at	0.0311211	0.257902	0.67468	0.0782157	0.213464	0.525267	0.00244113	0.387307	0.246202	0.85765	0.0300958	0.962638
CREG2	231489_x_at	0.865959	0.0205424	0.991826	0.190623	-0.159456	0.674163	0.00244252	-0.387286	0.246202	0.264247	0.185728	0.656393
---	243286_at	0.0607459	0.225311	0.742459	0.00986996	0.308652	0.273097	0.00244855	0.387199	0.246202	0.0329686	0.346703	0.268118
DAB2	201280_s_at	0.0505997	0.234602	0.728225	0.110933	0.193613	0.578911	0.00245057	0.387169	0.246202	0.272376	0.182654	0.663762
CHD3	208807_s_at	0.577048	0.0678022	0.961974	0.244815	-0.141895	0.721034	0.00245219	-0.387146	0.246202	0.0209749	-0.373297	0.221177
BBX	226331_at	0.0465757	0.238714	0.719764	0.0257956	0.268333	0.375299	0.0024546	0.387111	0.246202	0.659857	0.073762	0.898483
CCDC125	1553542_at	0.0241821	-0.269282	0.650029	2.63864e-06	-0.531313	0.012824	0.0024546	-0.387111	0.246202	0.368587	-0.150041	0.744652
LOC100996255	234423_x_at	0.421683	0.0975644	0.935502	0.380462	-0.107238	0.806738	0.0024546	-0.387111	0.246202	0.788085	0.0450889	0.942032
DDAH1	209094_at	0.167234	-0.166923	0.846845	4.21521e-05	-0.472103	0.0352399	0.00245864	-0.387052	0.246202	0.0207326	-0.373953	0.219681
TKTL1	214183_s_at	0.841485	-0.0243386	0.98927	0.00110186	-0.384632	0.123705	0.00246471	-0.386965	0.246274	0.0341657	-0.344514	0.272265
CELSR2	204029_at	0.0469409	-0.238329	0.722345	0.0667495	-0.222003	0.501378	0.00247079	-0.386877	0.246274	0.198754	-0.213187	0.584745
CNST	1554660_a_at	0.456074	-0.0905305	0.942025	0.0121729	0.300303	0.293972	0.00247485	0.386819	0.246274	0.012492	0.401423	0.177218
SS18	202816_s_at	0.494502	0.0830074	0.949438	0.822903	0.0274401	0.968243	0.00248464	0.386678	0.246274	0.0558672	-0.312794	0.335601
CKB	200884_at	0.23529	0.143705	0.882511	0.277768	0.132504	0.743288	0.00249525	0.386526	0.246274	0.0727937	0.294391	0.38046
ITGAX	1563003_at	0.615441	0.0610827	0.966874	0.0599838	0.227612	0.486445	0.0025014	0.386439	0.246274	0.090537	0.278413	0.419892
CCNY	224651_at	0.436468	0.0945024	0.93628	0.0180858	0.28388	0.334294	0.00251167	0.386293	0.246274	0.420006	0.13472	0.775935
AZI2	227905_s_at	0.139194	0.178541	0.824945	0.395157	0.103986	0.815752	0.00251167	0.386293	0.246274	0.829055	0.0362244	0.953684
F11R	224097_s_at	0.754336	0.0380739	0.982545	0.506555	0.0813146	0.866688	0.00251373	0.386263	0.246274	0.440475	0.128919	0.788081
RHOF	1554539_a_at	0.514244	0.0792623	0.952031	0.0407382	0.247013	0.435286	0.00251579	0.386234	0.246274	0.0872831	0.281149	0.413214
AP3M2	203410_at	0.118743	0.188182	0.811099	0.261712	0.13698	0.731625	0.00251992	0.386176	0.246274	0.11362	0.260903	0.465158
UBE2B	202333_s_at	0.0930789	0.202285	0.782709	0.591949	0.0656582	0.899648	0.00252612	0.386088	0.246274	0.182492	0.220958	0.564609
HIST1H2AL	214554_at	0.217076	0.149392	0.874838	0.380213	0.107294	0.806594	0.00254273	0.385854	0.246274	0.0371194	0.339371	0.28215
PHF20L1	231967_at	0.799211	0.0309528	0.985987	0.0559905	0.231167	0.475311	0.00254481	0.385825	0.246274	0.0636953	0.303803	0.357734
LRCH1	235012_at	0.758164	-0.0374618	0.982921	0.318118	0.121964	0.77318	0.0025465	0.385801	0.246274	0.442408	-0.128379	0.78939
MECP2	202618_s_at	0.470535	0.087661	0.944408	0.183732	0.161935	0.666591	0.0025469	0.385796	0.246274	0.87613	0.026156	0.967804
RNA45S5	225762_x_at	0.0419615	0.243806	0.712247	0.0182726	0.283441	0.335365	0.00254898	0.385766	0.246274	0.0325578	0.347469	0.266601
CT45A1 /// CT45A10 /// CT45A2 /// CT45A3 /// CT45A4 /// CT45A5 /// CT45A6 /// CT45A7 /// CT45A8 /// CT45A9	1567912_s_at	0.0369058	-0.249948	0.699662	0.0241445	-0.271292	0.365859	0.00256153	-0.385591	0.246274	0.111594	-0.262326	0.461387
TAS1R2	1553529_at	0.0201242	-0.277296	0.628737	0.332568	-0.1184	0.781904	0.00256153	-0.385591	0.246274	0.997399	0.000547196	0.999006
SLC38A2	222982_x_at	0.00136193	0.375437	0.427893	0.0755022	0.21539	0.519801	0.00256363	0.385562	0.246274	0.36296	0.151792	0.740093
ZBTB10	233899_x_at	0.641112	0.0566909	0.971637	0.356136	0.112792	0.793502	0.00256572	0.385533	0.246274	0.109137	0.264077	0.457667
DDX3X	212515_s_at	0.512569	0.0795773	0.951894	0.146478	0.17666	0.625908	0.00256992	0.385474	0.246274	0.395281	0.141943	0.761683
EMP1	201324_at	0.382241	0.106051	0.9272	0.00255939	0.357558	0.173616	0.00257834	0.385357	0.246274	0.0046748	0.449138	0.118937
MBOAT7	211037_s_at	0.0165441	0.285607	0.605254	0.000410849	0.413661	0.0883773	0.00257834	0.385357	0.246274	0.0250899	0.36301	0.239488
WHAMMP2 /// WHAMMP3	1557261_at	0.590919	-0.065352	0.963184	0.0287939	-0.263345	0.387092	0.00257834	-0.385357	0.246274	0.0334432	-0.345828	0.269731
CLYBL	238440_at	0.000387259	-0.412514	0.355437	0.03933	-0.248712	0.429816	0.00258679	-0.38524	0.246274	0.00019886	-0.568099	0.0503365
RAB28	207495_at	0.199935	0.15506	0.868397	0.47712	0.0870145	0.854008	0.00259314	0.385153	0.246274	0.863803	0.0287825	0.964219
LOC441204	240423_at	0.0423883	-0.243316	0.713618	0.10426	-0.197249	0.569489	0.00259738	-0.385094	0.246274	0.145548	-0.240657	0.515003
---	1566596_at	0.00884958	-0.310698	0.54939	0.0516578	-0.235266	0.465303	0.0025995	-0.385065	0.246274	0.726472	0.0586594	0.923202
PCF11	227622_at	0.0941236	0.201655	0.784102	0.00177211	0.369652	0.151865	0.00260587	0.384977	0.246274	0.00429371	0.452969	0.115474
---	1561364_at	0.662186	-0.053139	0.973925	0.00295676	-0.35268	0.180438	0.00260587	-0.384977	0.246274	0.00402835	-0.455814	0.114638
MDM4	205655_at	0.930234	-0.0106559	0.995074	0.853884	0.0225805	0.97409	0.00260759	0.384954	0.246274	0.55192	-0.0995896	0.849939
IQCE	217124_at	0.854666	0.0222914	0.990669	0.515989	-0.0795243	0.871243	0.002608	-0.384948	0.246274	0.953719	0.00974008	0.989061
IFI44	214453_s_at	0.126284	0.18449	0.815896	0.00313586	0.35067	0.184557	0.00261653	0.384831	0.246609	0.29028	0.176088	0.682157
LOC643711	237957_at	0.19687	-0.15611	0.867773	0.306859	-0.124813	0.764457	0.00262295	-0.384744	0.246609	0.372486	0.148837	0.746678
RIOK3	202129_s_at	0.639153	0.0570234	0.971426	0.0245537	0.270543	0.368103	0.00262509	0.384714	0.246609	0.00706793	0.429877	0.13971
FAHD2CP	1562938_at	0.266137	0.134728	0.89512	0.317903	-0.122018	0.77302	0.00264012	-0.38451	0.247555	0.41469	0.136252	0.773221
CEBPB	212501_at	0.127017	0.184141	0.816209	0.0315177	0.25918	0.400553	0.00264658	0.384422	0.247555	0.0175085	0.383365	0.204067
KLF7	240432_x_at	0.000855171	0.389663	0.406578	0.128804	0.184643	0.605587	0.00264874	0.384393	0.247555	0.0967673	0.273379	0.432286
MYO6	203216_s_at	0.649488	-0.0552737	0.972941	0.00080666	-0.394096	0.109499	0.00266606	-0.384159	0.248749	0.179401	-0.22249	0.560948
---	1567303_at	0.109797	-0.192803	0.803639	0.225134	-0.147924	0.703517	0.00267258	-0.384071	0.248933	0.198047	-0.213516	0.584048
MEF2A	214684_at	0.0308103	0.258364	0.673783	0.0146859	0.29263	0.315192	0.00268349	0.383925	0.249488	0.223595	0.202134	0.614046
ATP11B	1564064_a_at	0.688821	-0.0487122	0.975332	0.314701	-0.122821	0.770581	0.00268786	0.383867	0.249488	0.529737	-0.105171	0.838571
ATP1B1	201243_s_at	0.696472	-0.0474524	0.976398	0.253139	0.139446	0.726116	0.00269223	0.383808	0.249488	0.137961	0.245144	0.502901
PRKCZ	1569748_at	0.868735	-0.0201132	0.991881	0.864243	-0.0209637	0.976503	0.00270608	-0.383624	0.250253	0.931921	0.0143365	0.983397
CHAF1A	228251_at	0.960444	-0.00603653	0.997183	0.77261	0.0354233	0.95567	0.00271422	0.383516	0.250253	0.351175	0.155513	0.731699
SMYD3	218788_s_at	0.00246987	-0.35626	0.465422	0.031642	-0.258997	0.400553	0.00271422	-0.383516	0.250253	0.129454	-0.250397	0.490567
FSCN1	201564_s_at	0.0453969	0.239974	0.71951	0.322524	0.120867	0.775598	0.00273192	0.383282	0.251461	0.0301255	0.352175	0.258492
TUBGCP3	215739_s_at	0.123024	0.186065	0.814267	0.832894	0.0258687	0.970039	0.00274304	0.383136	0.251548	0.253257	0.189986	0.646866
SAMSN1	220330_s_at	0.620824	0.0601554	0.967605	0.204742	0.154573	0.686819	0.00274749	0.383078	0.251548	0.285433	0.177839	0.67629
USP53	237465_at	0.454327	0.0908805	0.941172	0.106172	0.196189	0.572593	0.00274972	0.383048	0.251548	8.08437e-05	0.595239	0.047697
ROS1	244363_at	0.0730276	-0.215618	0.758323	0.998336	-0.000255764	0.999561	0.00275643	-0.382961	0.251548	0.838735	0.034145	0.957026
IGH /// IGHA2 /// IGHD /// IGHG1 /// IGHV4-31 /// IGHV4-61 /// LOC102723407	217198_x_at	0.455883	0.0905687	0.942001	0.533827	0.0761839	0.877911	0.00275695	0.382954	0.251548	0.490852	0.115239	0.817091
CNTFR	205723_at	0.140079	0.178149	0.825262	0.0135459	0.295958	0.306549	0.00276048	0.382908	0.251548	0.43034	0.131772	0.782359
AKR7A3	206469_x_at	0.0743723	-0.214638	0.759831	0.0038694	-0.343381	0.200255	0.00276539	-0.382844	0.251577	0.000163406	-0.574227	0.0499604
WNT9A	1553045_at	0.730185	0.0419583	0.979763	0.047019	0.23998	0.453158	0.00277662	0.382698	0.251965	0.251035	0.190862	0.644443
SFI1	214402_s_at	0.00524516	0.33019	0.505783	0.0939169	0.203259	0.552021	0.00277888	0.382668	0.251965	0.457077	0.124323	0.798399
ATP7A	205198_s_at	0.0844818	0.207692	0.772375	0.273314	0.133728	0.740302	0.0027879	0.382552	0.252365	0.820923	0.0379754	0.951799
FCRL2	1563674_at	0.357322	0.111685	0.922015	0.0610034	0.226735	0.487697	0.00279695	0.382435	0.252539	0.962032	0.00798906	0.990866
KDM4B	235789_at	0.0842679	0.207832	0.771491	0.00146084	0.375827	0.142113	0.00280376	0.382347	0.252539	0.133657	0.24777	0.496988
MORN3	237211_x_at	0.971331	0.00437434	0.998074	0.141161	0.178982	0.619585	0.00280376	0.382347	0.252539	0.81128	-0.0400569	0.949432
GIMAP1-GIMAP5 /// GIMAP5	64064_at	0.0434087	0.242161	0.715418	0.0137108	0.295462	0.308535	0.0028083	0.382288	0.252539	0.3782	0.147086	0.750347
SDE2	244103_at	0.71412	0.0445654	0.978222	0.136318	0.181154	0.615358	0.00282198	0.382113	0.253347	0.109595	0.263748	0.458461
SNPH	205104_at	0.706614	-0.0457902	0.977528	0.0669568	-0.221839	0.501557	0.00282655	-0.382055	0.253347	0.240123	-0.195239	0.633144
SPOCK3	235342_at	0.375174	-0.107625	0.9272	0.425969	-0.0973912	0.829825	0.00283571	-0.381938	0.253705	0.656541	-0.074528	0.897275
F11R	221664_s_at	0.411219	0.099769	0.932205	0.19307	0.158592	0.67637	0.0028426	0.38185	0.253705	0.233996	0.197757	0.626009
DTNA	210611_s_at	0.02187	-0.273694	0.637635	0.21387	-0.151541	0.695342	0.00284446	-0.381826	0.253705	0.415447	-0.136033	0.773604
ARFGEF1	216266_s_at	0.251443	0.13891	0.887875	0.351296	0.113925	0.790708	0.00285642	0.381675	0.253938	0.49709	-0.113598	0.820456
ATF7IP	207728_at	0.275842	0.132051	0.898344	0.186351	0.160985	0.669081	0.00286104	0.381616	0.253938	0.266861	0.184733	0.658718
FAM214B	207765_s_at	0.0269056	0.264523	0.661976	0.0545616	0.232489	0.471963	0.00287263	0.38147	0.253938	0.50211	0.112285	0.823866
PTPN5	233470_at	0.490857	-0.0837073	0.948793	0.0224797	0.274455	0.35781	0.00287683	0.381417	0.253938	0.321443	0.165253	0.709666
ANKRD28	229307_at	0.269409	0.133819	0.896894	0.000499018	0.408144	0.0941342	0.00287727	0.381412	0.253938	0.0904051	0.278523	0.419743
ANPEP	202888_s_at	0.000699149	0.395629	0.394082	0.00072851	0.397128	0.108292	0.00287959	0.381382	0.253938	0.00198841	0.4858	0.0906263
STX7	229214_at	0.0137893	0.293131	0.582585	0.0255451	0.268771	0.373376	0.00287959	0.381382	0.253938	0.191994	0.216361	0.576805
PPARA	1560981_a_at	0.610096	-0.0620068	0.966319	0.0598439	-0.227733	0.486393	0.00288846	-0.381271	0.254042	0.52606	-0.106107	0.836552
GAB2	203853_s_at	0.0686093	0.218942	0.751445	0.0851193	0.208795	0.539884	0.00289124	0.381236	0.254042	0.0102229	0.41171	0.161964
SS18	216684_s_at	0.970528	0.00449678	0.997925	0.116676	0.190617	0.587191	0.00290293	0.38109	0.254042	0.811797	0.0399453	0.949432
MARCH5	218582_at	0.888183	0.0171123	0.993471	0.78393	0.0336147	0.95801	0.00291702	0.380915	0.254042	0.378918	-0.146867	0.750927
EFHC2	220523_at	0.0631259	-0.223317	0.743838	0.232104	-0.145749	0.70951	0.00291937	-0.380886	0.254042	0.101148	-0.269986	0.441466
ETNK1	242059_at	0.0371521	0.249633	0.699738	0.000820067	0.393602	0.110165	0.00292172	0.380856	0.254042	0.571848	0.0946648	0.859541
HES6	226446_at	0.203503	-0.153853	0.869191	0.00372673	-0.344697	0.197074	0.0029288	-0.380769	0.254042	0.1997	-0.21275	0.585478
DNAJB4	203811_s_at	0.874228	0.0192644	0.992477	0.065381	0.223099	0.498217	0.00293352	0.38071	0.254042	0.0879266	0.280602	0.414644
MAX	210734_x_at	0.729752	0.0420283	0.979763	0.713415	0.0450144	0.940027	0.00293352	0.38071	0.254042	0.824479	0.0372093	0.952729
---	231005_at	0.0874947	0.20575	0.776651	0.0733194	0.216979	0.5146	0.00293589	0.380681	0.254042	0.320469	0.165581	0.708374
CTNND1 /// TMX2-CTNND1	208862_s_at	0.0778209	0.212189	0.763272	0.182282	0.162465	0.66504	0.00294062	0.380623	0.254042	0.398232	0.141067	0.763843
LOC101928521	238085_at	0.744733	0.0396137	0.981542	0.0439245	0.243341	0.445478	0.00294536	0.380564	0.254042	0.473196	0.119945	0.807289
---	217482_at	0.0129711	0.295615	0.567358	0.0375156	0.250977	0.424807	0.00295249	0.380476	0.254042	0.990635	-0.0019699	0.997054
---	242109_at	0.0212979	0.274846	0.635305	0.000789094	0.394753	0.108949	0.00295725	0.380418	0.254042	0.000660059	0.527825	0.066831
CPNE8	228365_at	0.181135	-0.161692	0.852148	0.0170507	-0.286382	0.328567	0.00295725	-0.380418	0.254042	0.0143878	-0.393981	0.188691
BIRC5	202094_at	0.157907	-0.170615	0.836547	0.00217042	-0.363038	0.163186	0.00295963	-0.380389	0.254042	0.000664109	-0.527606	0.0670327
LOC100131541	1558569_at	0.0347755	0.252747	0.687409	0.0142132	0.293982	0.311545	0.0029644	0.38033	0.254042	0.000638174	0.529029	0.066115
WBP11	217821_s_at	0.171058	0.165454	0.847081	0.336262	0.117505	0.783337	0.0029644	0.38033	0.254042	0.0528746	0.316498	0.328439
KCTD5	222645_s_at	0.176067	0.163564	0.848972	0.157372	0.172093	0.637743	0.00298835	0.380038	0.255499	0.824987	0.0370999	0.952833
FLT1	204406_at	0.622352	-0.0598929	0.968116	0.648113	-0.0559209	0.919807	0.00299075	-0.380009	0.255499	0.315627	-0.167223	0.704191
SLC2A14 /// SLC2A3	216236_s_at	0.668467	0.0520892	0.974209	0.00913716	0.311666	0.265997	0.0030028	0.379863	0.255947	0.00878993	0.419261	0.152037
---	216645_at	0.0777707	0.212224	0.763272	0.00927545	0.311082	0.266477	0.00300763	0.379804	0.255947	0.165327	0.229713	0.541793
---	239669_at	0.27341	0.132716	0.897872	0.22758	0.147156	0.705422	0.00301004	0.379775	0.255947	0.0261926	0.360492	0.2438
PIK3CA	204369_at	0.441775	0.0934176	0.937549	0.132148	0.183072	0.609411	0.00301489	0.379717	0.255961	0.322744	0.164815	0.710875
C1orf220	1563876_at	0.359601	-0.11116	0.923666	0.0581916	-0.229183	0.481262	0.00302459	-0.3796	0.256387	0.714239	-0.0613953	0.918566
BACH1	204194_at	0.733217	0.0414684	0.980187	0.144033	0.177719	0.623565	0.00302945	0.379541	0.256401	0.227458	0.200492	0.618319
PIK3CA	235980_at	0.522946	0.0776351	0.953208	0.355744	0.112883	0.793438	0.00304163	0.379395	0.256724	0.855602	-0.0305335	0.96176
LOC100506403 /// RUNX1	211181_x_at	0.996444	0.000542413	0.999867	0.00451744	0.337901	0.210743	0.00304652	0.379337	0.256724	0.0179314	0.382052	0.206617
---	234614_at	0.685669	0.0492327	0.975265	0.0436844	-0.24361	0.444875	0.00304922	-0.379304	0.256724	0.887456	0.0237483	0.971346
LOC100506403 /// RUNX1	211180_x_at	0.818608	0.027908	0.987638	0.030118	0.261281	0.393665	0.00306122	0.379161	0.256724	0.00102668	0.511628	0.0754836
MMP25	207289_at	0.320876	0.120381	0.911811	0.262098	0.13687	0.731693	0.00306613	0.379103	0.256724	0.0713565	0.295814	0.377569
WHAMMP2 /// WHAMMP3	244105_at	0.203867	-0.15373	0.869535	0.176958	-0.164438	0.660061	0.00306613	-0.379103	0.256724	0.457476	-0.124213	0.79856
REEP5	208872_s_at	0.25832	0.136933	0.890465	0.581865	0.0674486	0.896155	0.00306613	0.379103	0.256724	0.490024	0.115458	0.816582
SAP30	204900_x_at	0.205068	0.153328	0.869535	0.0425847	0.244857	0.441887	0.00308586	0.378869	0.257981	0.145736	0.240547	0.515237
U2SURP	236431_at	0.157303	-0.17086	0.836547	0.00457555	-0.337444	0.211836	0.00310073	-0.378694	0.258828	0.287547	-0.177073	0.67874
UTRN	213022_s_at	0.395002	0.103251	0.928822	0.424227	0.0977566	0.828912	0.00311067	0.378577	0.259262	0.552359	-0.0994802	0.849993
SPA17	205406_s_at	0.0993031	-0.198611	0.791273	7.86906e-05	-0.457105	0.0413693	0.00312815	-0.378372	0.260135	7.78292e-05	-0.596334	0.047697
LOC100996763 /// LOC101929796 /// NBPF14 /// NBPF19 /// NOTCH2 /// NOTCH2NL	227067_x_at	0.434083	0.0949923	0.936136	0.00453596	0.337754	0.211247	0.00313065	0.378343	0.260135	0.040907	0.333242	0.293555
PTPMT1	229535_at	0.0936872	-0.201918	0.783233	0.00713595	-0.32113	0.248719	0.0031432	-0.378197	0.260594	0.00158081	-0.494993	0.0860549
BRE	205550_s_at	0.0242684	-0.269124	0.650305	0.000145449	-0.441631	0.0572119	0.00314571	-0.378167	0.260594	0.00310418	-0.467196	0.103996
TMOD3	220800_s_at	0.708006	0.0455627	0.977528	0.16162	0.170375	0.643033	0.00315579	0.378051	0.261033	0.943334	0.0119289	0.985964
ABLIM2	236087_at	0.0980631	0.199328	0.789167	0.067257	0.221601	0.502292	0.00316589	0.377934	0.261287	0.359122	0.152996	0.737603
NLRP1	211822_s_at	0.222297	0.147729	0.876167	0.0542109	0.232818	0.471204	0.00316842	0.377904	0.261287	0.0955232	0.274364	0.429289
CADM1	244345_at	0.347179	-0.114047	0.919694	0.178769	-0.163762	0.662478	0.00317856	-0.377788	0.261729	0.736799	-0.0563611	0.926017
IGFBP7	213910_at	0.00791036	-0.314985	0.541791	0.0166281	-0.287442	0.326608	0.00318619	-0.3777	0.261962	0.0416867	-0.332038	0.29631
SYS1	238470_at	0.0615702	-0.224614	0.74296	0.0333063	-0.256607	0.407387	0.00319462	-0.377603	0.262261	0.560494	-0.0974609	0.854133
STXBP5L	240236_at	0.0842679	-0.207832	0.771491	0.00430918	-0.339581	0.207932	0.00321684	-0.377349	0.263465	0.248827	-0.191737	0.641636
KCNJ15	211806_s_at	0.1113	0.192007	0.804867	0.107738	0.195332	0.574224	0.00321893	0.377325	0.263465	0.00274959	0.472365	0.0999559
---	244358_at	0.0209737	0.275511	0.63496	0.323778	0.120556	0.776292	0.0032297	0.377203	0.263833	0.000214582	0.565691	0.0514574
HIST1H4D	208076_at	0.134246	0.18077	0.823576	0.0931529	0.203723	0.551029	0.00323307	0.377165	0.263833	0.0921131	0.277115	0.423054
ADAT3	1553967_at	0.427137	0.0964279	0.935732	0.375255	0.108408	0.804159	0.00323952	0.377092	0.263966	0.554976	0.0988289	0.851012
BTBD19	1557049_at	0.269816	0.133706	0.897031	0.017205	0.286001	0.32914	0.00325035	0.376969	0.264454	0.175889	0.224253	0.556246
LINC01281	1564460_at	0.0279901	-0.26274	0.664301	0.894509	0.0162593	0.98233	0.00325634	-0.376902	0.264548	0.547974	0.100575	0.84821
USP15	210681_s_at	0.172392	0.164946	0.847081	0.013571	0.295882	0.306989	0.00329202	0.376502	0.26635	0.257176	0.188454	0.649593
PDCD4	1557166_at	0.0585587	0.227201	0.742154	0.0664282	0.222259	0.500477	0.00329726	0.376443	0.26635	0.0445484	0.32777	0.304156
MAN1A1	208116_s_at	0.354147	0.11242	0.921381	0.0252658	0.269264	0.372247	0.00329726	0.376443	0.26635	0.2527	0.190205	0.646199
DUSP1	201044_x_at	0.815256	0.028433	0.986856	0.156791	0.17233	0.637261	0.00329988	0.376414	0.26635	0.256052	0.188892	0.649033
PIK3IP1	221756_at	0.513779	0.0793498	0.952031	0.0236826	0.272151	0.36402	0.00330776	0.376326	0.26635	0.00115261	0.50725	0.0794261
AARSD1 /// PTGES3L-AARSD1	222064_s_at	0.172485	-0.164911	0.847081	0.0019832	-0.365998	0.156919	0.00330776	-0.376326	0.26635	0.00291184	-0.469932	0.102251
TNFAIP3	202643_s_at	0.495694	0.0827793	0.949635	1.22631e-05	0.499854	0.0211491	0.00332357	0.376151	0.266759	0.00452997	0.450561	0.117438
SGTB	228745_at	0.859295	-0.021574	0.990788	0.485703	0.0853338	0.857441	0.00332357	0.376151	0.266759	0.672708	0.0708071	0.903183
MALAT1	226675_s_at	0.753571	0.0381964	0.98235	0.000653214	0.400343	0.105043	0.00333415	0.376034	0.266759	0.00378676	0.45855	0.111432
ODC1	200790_at	0.00215943	-0.36069	0.464208	0.000555498	-0.405061	0.0962474	0.00333895	-0.375981	0.266759	0.0087705	-0.419371	0.152037
PHKA2	209438_at	0.756524	-0.037724	0.982664	0.00200662	-0.365614	0.156956	0.00333945	-0.375975	0.266759	0.0428421	-0.330287	0.299807
PLK3	215462_at	0.114509	0.190335	0.807149	0.000271276	0.425134	0.0734259	0.00334211	0.375946	0.266759	0.0112131	0.407004	0.168938
---	236439_at	0.351065	0.113137	0.920746	9.55986e-06	0.50517	0.0193587	0.00335008	0.375859	0.266899	0.0830038	0.28487	0.404189
IL15RA	207375_s_at	0.773102	-0.0350819	0.984537	0.0560028	0.231156	0.475311	0.00335806	0.375771	0.266899	0.450713	0.126074	0.794542
BTG1	200920_s_at	0.00842033	0.312605	0.542338	0.0933751	0.203588	0.551029	0.00336073	0.375742	0.266899	0.0484471	0.322298	0.315864
---	239247_at	0.181949	0.161394	0.853254	8.53054e-05	0.455113	0.0438366	0.0033634	0.375712	0.266899	0.000184827	0.570397	0.0499604
INO80B /// INO80B-WBP1	221251_x_at	0.0158645	0.287357	0.598453	0.023209	0.273046	0.36156	0.00337677	0.375566	0.267185	0.394177	0.142271	0.760951
CA4	206208_at	0.302383	0.125035	0.905169	0.235852	0.144598	0.713269	0.00337677	0.375566	0.267185	0.950083	-0.0105062	0.988013
SERPINA1	202833_s_at	0.382241	0.106051	0.9272	0.0195769	0.280482	0.343552	0.00338749	0.375449	0.267541	0.0582714	0.309932	0.342874
NMD3	218036_x_at	0.232365	-0.144597	0.880581	0.952243	0.00734408	0.992648	0.00339556	0.375362	0.267541	0.487129	-0.116224	0.814813
CXCL16	223454_at	0.276999	0.131736	0.89883	0.00138512	0.377507	0.139711	0.00339825	0.375332	0.267541	0.000605621	0.530889	0.064047
SLC6A2	217621_at	0.328299	-0.118561	0.914498	0.00950851	-0.310114	0.268486	0.00340095	-0.375303	0.267541	0.896223	0.0218878	0.973691
---	236379_at	0.116388	0.189372	0.807995	0.6893	0.048997	0.932579	0.00340904	0.375216	0.267541	0.997399	0.000547196	0.999006
LOC100509814	1562414_at	0.0571364	-0.228461	0.74	0.477492	-0.0869414	0.854168	0.00342257	-0.375069	0.267541	0.902936	-0.0204651	0.975113
TNKS1BP1	224792_at	0.0887122	0.20498	0.778171	0.255469	0.13877	0.728248	0.00342528	0.37504	0.267541	0.454287	0.125089	0.796655
---	229920_at	0.497066	0.0825168	0.949635	0.708747	-0.0457817	0.938388	0.003428	0.375011	0.267541	0.243092	-0.194036	0.636422
SCFD1	215548_s_at	0.313732	0.122158	0.909122	0.896512	0.0159488	0.982627	0.00343564	0.374929	0.267541	0.3584	-0.153223	0.73695
MAPK14	211561_x_at	0.0262118	0.265695	0.659637	0.316081	0.122474	0.77161	0.00343615	0.374923	0.267541	0.558526	0.097948	0.852929
RC3H2	220202_s_at	0.0833634	0.208427	0.769785	0.00719496	0.320819	0.249451	0.00343887	0.374894	0.267541	0.626063	-0.0816416	0.884284
VGLL4	214004_s_at	0.010485	0.304101	0.558284	0.0163916	0.288045	0.324362	0.00344432	0.374836	0.267541	0.275014	0.181669	0.666626
HAVCR2	1555628_a_at	0.536087	0.075203	0.956767	4.80464e-05	0.469016	0.0354992	0.00344704	0.374806	0.267541	0.000267769	0.558577	0.0555757
PMS2P1	217485_x_at	0.0542073	-0.231138	0.735209	0.00420828	-0.340422	0.206334	0.00344977	-0.374777	0.267541	0.000166912	-0.57357	0.0499604
B3GNT7	1555963_x_at	0.844523	-0.0238662	0.989341	0.047019	-0.23998	0.453158	0.00346893	-0.374573	0.26831	0.153829	-0.235951	0.526913
---	236685_at	0.152483	0.172837	0.834301	0.101187	0.198984	0.565279	0.00347442	0.374514	0.26831	0.0089665	0.418276	0.153297
ST3GAL1	208322_s_at	0.0073932	0.317539	0.541767	0.00646032	0.324857	0.240691	0.00347442	0.374514	0.26831	0.61542	0.0841587	0.879965
HOXA7	235753_at	0.376972	-0.107223	0.9272	0.068704	-0.220468	0.504756	0.00348267	-0.374426	0.268568	0.188334	-0.218112	0.572637
STS	203768_s_at	0.545065	-0.0735582	0.957937	0.703535	-0.0466404	0.936191	0.00349369	-0.37431	0.269015	0.444004	0.127934	0.790489
TRIO	209010_s_at	0.340808	0.115553	0.917791	0.0977757	0.200959	0.559328	0.00350752	0.374163	0.269015	0.0434295	0.329412	0.301181
NEAT1	224565_at	0.250781	0.139103	0.887875	0.000427419	0.412547	0.0895949	0.00351029	0.374134	0.269015	0.025137	0.3629	0.239603
LOC100507506	1560412_at	0.480097	0.0857895	0.945418	0.0400498	0.247837	0.432367	0.00351029	0.374134	0.269015	0.209546	0.208274	0.597349
RUNX2	236859_at	0.207748	-0.152436	0.869927	0.0652906	-0.223172	0.497875	0.00351306	-0.374105	0.269015	0.0945641	-0.27513	0.427191
SLC18A3	207150_at	0.141572	0.177492	0.825661	0.217132	0.15048	0.696205	0.00356612	0.37355	0.272315	0.260567	0.187141	0.652611
ABHD6	221678_at	0.0582402	-0.227481	0.741911	0.762245	-0.0370858	0.952872	0.00356612	-0.37355	0.272315	0.423061	-0.133844	0.777324
CLDND1	1554149_at	0.856698	-0.0219765	0.990749	0.879091	-0.0186525	0.979684	0.00358867	0.373316	0.273655	0.90707	-0.0195896	0.976241
RNF213	241347_at	0.0645787	0.222129	0.745295	0.00439376	0.33889	0.208971	0.00359663	0.373234	0.27388	0.0980047	0.272409	0.434914
RUNX2	236858_s_at	0.134222	-0.180781	0.823576	0.0925372	-0.2041	0.550719	0.00361988	-0.372994	0.275204	0.287245	-0.177182	0.678524
JUN	201466_s_at	0.0973129	0.199766	0.787995	0.17256	0.1661	0.655281	0.00363129	0.372877	0.275204	0.0127034	0.400547	0.178649
HIST1H1T	207982_at	0.046361	0.238942	0.719764	0.0387369	0.249443	0.42856	0.00363129	0.372877	0.275204	0.0156442	0.389494	0.194574
LINC01360	1561213_at	0.852297	-0.0226589	0.99053	0.16961	-0.167233	0.652047	0.00363415	-0.372848	0.275204	0.896739	0.0217784	0.973749
EIF5B	214313_s_at	0.418591	-0.0982126	0.934088	0.000329368	-0.419822	0.0779576	0.0036508	-0.372678	0.275741	0.15224	-0.236839	0.524572
DAB2	201279_s_at	0.130882	0.182321	0.819512	0.134917	0.181793	0.612703	0.00365134	0.372673	0.275741	0.618651	0.0833926	0.88191
CHIC2	219492_at	0.0534065	0.23189	0.732548	0.941568	-0.00898827	0.991129	0.00367436	0.372439	0.276555	0.168874	-0.227852	0.546795
---	240977_at	0.0733141	0.215408	0.759129	0.0713812	0.218422	0.5107	0.00367725	0.37241	0.276555	0.612196	0.0849248	0.878549
CD99	201028_s_at	0.240515	0.14213	0.883998	0.0147443	0.292466	0.315265	0.00368014	0.372381	0.276555	0.0981641	0.272285	0.435255
HSPG2	201654_s_at	0.551798	0.0723334	0.959258	0.892506	0.0165698	0.981728	0.00368882	0.372293	0.276555	0.447549	-0.126949	0.792388
UBAP2L	201378_s_at	0.0203131	0.276893	0.629961	0.0770376	0.214294	0.523259	0.00369462	0.372234	0.276555	0.480956	0.117866	0.811438
TBL1X	201868_s_at	0.159297	0.170055	0.837214	0.865124	-0.0208265	0.9766	0.00369462	0.372234	0.276555	0.872532	-0.026922	0.967132
PPP3CC	32541_at	0.445995	0.0925602	0.938728	0.495788	0.083379	0.86227	0.00369752	0.372205	0.276555	0.571402	0.0947743	0.859413
NET1	201830_s_at	0.911742	0.0134903	0.993735	0.397498	0.103475	0.816073	0.00370914	0.372088	0.277046	0.426128	0.132969	0.779111
ITGAV	202351_at	0.393072	0.103671	0.928598	0.848511	-0.0234207	0.973171	0.00371497	0.37203	0.277102	0.476455	0.11907	0.808962
ITGB1	216178_x_at	0.722191	-0.0432531	0.978668	0.190537	0.159487	0.674104	0.0037208	0.371971	0.277159	0.986473	0.00284542	0.996166
TANK	207616_s_at	0.148806	0.174377	0.831644	0.18529	0.161369	0.668348	0.00373249	0.371854	0.277652	0.989074	0.00229822	0.996731
---	217203_at	0.87117	-0.0197368	0.992028	0.0999455	0.199697	0.56284	0.00375303	0.37165	0.27864	0.371775	0.149056	0.746184
TTC28	215146_s_at	0.435957	-0.0946074	0.936136	0.000202828	-0.432935	0.0656331	0.00375597	-0.371621	0.27864	0.00430421	-0.452859	0.115529
C5orf63	230404_at	0.00239163	-0.357328	0.465346	0.00376588	-0.344331	0.19779	0.00376186	-0.371562	0.278699	1.3912e-05	-0.642079	0.0380319
LARP7	215246_at	0.8576	0.0218367	0.99076	0.119701	-0.189084	0.592102	0.00377367	-0.371445	0.278776	0.735321	-0.0566895	0.925542
RAB11FIP3	203933_at	0.0173926	0.283507	0.611097	0.285526	0.130403	0.749922	0.00377662	0.371416	0.278776	0.937626	-0.0131327	0.984213
UBR5	208882_s_at	0.0650142	0.221777	0.745295	0.203229	0.155084	0.685305	0.00378254	0.371358	0.278776	0.370711	-0.149384	0.74569
PVR	216283_s_at	0.297078	0.126404	0.903362	0.0559736	0.231182	0.475311	0.0037833	0.37135	0.278776	0.143019	0.242132	0.51124
DNAH14	1567862_at	0.311959	-0.122603	0.908074	0.266105	-0.135738	0.734477	0.00379737	-0.371211	0.279437	0.48342	-0.117209	0.812962
TOX4	217448_s_at	0.969841	0.00460176	0.997925	0.387025	0.105777	0.810627	0.00381524	0.371036	0.279941	0.97191	-0.00590971	0.9932
CEP126	236325_at	0.161265	-0.169268	0.841724	0.29544	-0.127772	0.757903	0.0038242	-0.370948	0.279941	0.564725	-0.0964159	0.855958
TBXA2R	207554_x_at	0.400987	0.101956	0.929666	0.620762	0.060616	0.909533	0.00382719	0.370919	0.279941	0.0741404	0.293078	0.383866
AK2	212174_at	0.288614	-0.128622	0.901362	0.00416722	-0.340769	0.206006	0.00383019	-0.37089	0.279941	0.00156339	-0.495431	0.0857353
CLK1	214683_s_at	0.0751008	0.214113	0.76088	0.0943703	0.202985	0.552725	0.00383019	0.37089	0.279941	0.00869313	0.419808	0.151513
ZIC2	223642_at	0.0730514	-0.215601	0.758323	0.241399	-0.142917	0.718716	0.00384218	-0.370773	0.279941	0.604854	-0.0866758	0.874948
ENTPD6	234946_at	0.375174	0.107625	0.9272	0.392906	0.10448	0.814211	0.00384218	0.370773	0.279941	0.238247	0.196005	0.630991
CRIP2	208978_at	0.775305	0.0347319	0.984567	0.208284	0.153385	0.690136	0.00384519	0.370744	0.279941	0.132773	0.248317	0.495352
TMEM106C	201764_at	0.0387725	-0.247603	0.701717	0.000853694	-0.392397	0.11074	0.00385722	-0.370627	0.280444	0.0104238	-0.410725	0.16302
SFXN5	232691_at	0.486777	-0.084494	0.947676	0.0329201	-0.257152	0.40611	0.00387534	-0.370452	0.28067	0.531893	0.104624	0.839552
MAP1LC3B	208785_s_at	0.989218	-0.00164474	0.999253	0.436154	0.095272	0.835729	0.00388139	0.370393	0.28067	0.127904	0.251382	0.488347
RBKS	219222_at	0.0189516	-0.279868	0.620859	0.0040925	-0.341408	0.206006	0.00389353	-0.370276	0.28067	0.00118955	-0.506047	0.080394
IPO5P1	227234_at	0.248466	0.139778	0.887233	0.151652	0.17446	0.631414	0.00389753	0.370238	0.28067	0.424209	-0.133516	0.777997
STAT5B	212550_at	0.884095	0.0177422	0.99334	0.0666576	0.222076	0.5011	0.00389961	0.370218	0.28067	0.700136	0.0645691	0.913603
---	244778_x_at	0.719928	0.0436205	0.97862	0.00315094	-0.350506	0.184648	0.0039057	-0.370159	0.28067	0.114723	-0.260137	0.466945
PDCD4	202731_at	0.196029	0.1564	0.867411	0.619019	-0.060918	0.90884	0.00391123	0.370106	0.28067	0.0604528	-0.307415	0.349172
NRG3	229233_at	0.244511	-0.140941	0.885408	0.0637885	-0.224398	0.49358	0.00391428	-0.370077	0.28067	0.366471	-0.150698	0.74315
ANKRD17	242116_x_at	0.868566	-0.0201393	0.991831	0.577466	0.0682341	0.893917	0.00392096	0.370013	0.28067	0.236647	0.196662	0.629099
KCNA2	208564_at	0.545736	-0.0734358	0.95805	0.00673796	-0.323285	0.244774	0.00392096	-0.370013	0.28067	0.839755	0.0339261	0.957212
---	233674_at	0.378619	0.106855	0.9272	0.0545226	0.232526	0.471924	0.00392402	0.369984	0.28067	0.0304556	0.351518	0.259694
SHC4	235238_at	0.446341	-0.0924902	0.938728	0.531778	-0.0765647	0.877691	0.00392402	-0.369984	0.28067	0.626528	-0.0815321	0.884284
FCHSD2	1554360_at	0.466631	-0.0884309	0.943713	0.160527	-0.170814	0.641628	0.00392708	-0.369955	0.28067	0.000111876	-0.585718	0.0499604
CTH	217127_at	0.0587585	0.227026	0.74227	0.697563	0.0476269	0.934739	0.00394241	0.369809	0.281398	0.336942	0.160109	0.721765
---	241824_at	0.049199	0.236002	0.726512	0.00356245	0.346268	0.195167	0.00395779	0.369662	0.28198	0.0116264	0.405144	0.171658
---	1556764_s_at	0.21356	-0.150528	0.872479	0.000193658	-0.434159	0.0653595	0.00396088	-0.369633	0.28198	0.0117504	-0.404596	0.172286
---	236167_at	0.504968	-0.0810127	0.950439	0.967795	0.0049509	0.994716	0.00401305	-0.369142	0.284403	0.87613	-0.026156	0.967804
MARCH6	201737_s_at	0.02961	0.260183	0.669808	0.272653	0.133911	0.739545	0.00401674	0.369107	0.284403	0.920004	0.0168536	0.9799
CCNL1	1555411_a_at	0.69477	0.0477324	0.97609	0.000938197	0.389547	0.114756	0.00402299	0.369049	0.284403	0.0162571	0.387415	0.19779
IRAK1	201587_s_at	0.153624	-0.172365	0.834301	0.0881197	-0.206858	0.543411	0.00402299	-0.369049	0.284403	0.0401393	-0.334446	0.291643
BTBD6	225389_at	0.0495093	-0.235689	0.726512	0.00147083	-0.375611	0.142332	0.00402612	-0.369019	0.284403	0.00125583	-0.503967	0.0828258
VEZT	223090_x_at	0.243924	0.141115	0.885408	0.210154	0.152764	0.691169	0.00402612	0.369019	0.284403	0.86329	0.0288919	0.96402
GABARAPL1	208868_s_at	0.181614	0.161517	0.85263	0.1458	0.176952	0.625373	0.00404494	0.368844	0.28508	0.000570994	0.532969	0.0636975
GLUL	200648_s_at	0.916647	0.012738	0.993898	0.0781532	0.213508	0.525267	0.00405123	0.368786	0.28508	0.749649	0.0535157	0.929918
---	216556_x_at	0.792218	-0.0320552	0.985404	0.962926	0.00569993	0.994264	0.00405222	0.368776	0.28508	0.653704	-0.0751847	0.896265
TBXA2R	336_at	0.266388	0.134658	0.895247	0.880737	0.0183967	0.97992	0.00405752	0.368727	0.28508	0.308292	0.16974	0.698892
ACOT4	229534_at	0.00419947	-0.338116	0.47723	0.000230102	-0.429574	0.0696457	0.00406383	-0.368669	0.28508	0.00782687	-0.424952	0.145735
STAG2	207983_s_at	0.923952	0.0116181	0.994606	0.17213	0.166265	0.654783	0.00406699	0.368639	0.28508	0.730401	-0.0577839	0.924221
HIST1H2AI	214542_x_at	0.656241	0.0541363	0.97307	0.277167	0.132668	0.74303	0.00407647	0.368552	0.285379	0.00227257	0.480328	0.093353
UPK3A	206771_at	0.684796	-0.0493771	0.975155	0.0790971	-0.21285	0.526863	0.00408914	-0.368435	0.285614	0.275603	-0.18145	0.667461
PALM	203859_s_at	0.0178823	0.282335	0.61498	0.0881197	0.206858	0.543411	0.00409549	0.368376	0.285614	0.611276	0.0851436	0.878266
PNMA6A	235758_at	0.77046	0.0355018	0.984537	0.000776623	-0.395228	0.108949	0.00409549	-0.368376	0.285614	0.0461538	-0.325472	0.309209
YWHAZ	200641_s_at	0.690944	-0.0483623	0.975653	0.742657	0.0402463	0.947747	0.00410822	0.36826	0.285691	0.843328	0.0331601	0.958527
PLSCR1	202446_s_at	0.349717	0.113452	0.919842	0.047978	0.238975	0.455654	0.00411778	0.368172	0.285691	0.552799	0.0993707	0.849999
---	1568920_at	0.848013	-0.023324	0.990015	0.143486	-0.177958	0.622526	0.00412358	-0.368119	0.285691	0.726948	0.0585531	0.923268
COL28A1	239921_at	0.00144573	-0.373565	0.439141	0.0081522	-0.316069	0.258343	0.00412737	-0.368084	0.285691	0.119377	-0.256963	0.474859
LRCH1	226795_at	0.205801	0.153083	0.869535	0.248087	0.140926	0.723411	0.00412737	0.368084	0.285691	0.613577	0.0845964	0.879307
BIN1	210202_s_at	0.909349	0.0138578	0.993735	0.00367059	0.345226	0.196029	0.00413057	0.368055	0.285691	0.244993	0.193269	0.638101
LPXN	242778_at	0.114608	0.190284	0.807149	0.0435316	0.243782	0.444149	0.00413318	0.368031	0.285691	0.0518448	0.317811	0.326155
NXT2	209628_at	0.199627	-0.155165	0.868397	0.00559401	-0.330173	0.228035	0.00414018	-0.367967	0.285814	0.00022905	-0.563611	0.0526189
CD47	211075_s_at	0.784358	0.0332972	0.984974	0.223348	0.148489	0.701813	0.00414982	0.36788	0.285979	0.965151	-0.00733242	0.991482
CELF1	235865_at	0.0266345	0.264978	0.661931	0.0991247	0.200172	0.561971	0.00415303	0.36785	0.285979	0.340635	0.158906	0.724876
---	233692_at	0.429251	-0.0959896	0.935732	0.0147378	-0.292484	0.315265	0.00416591	-0.367733	0.286505	0.00412868	-0.45472	0.114932
ENDOG	204824_at	0.0113946	-0.300812	0.561778	0.0284393	-0.263912	0.386151	0.0041756	-0.367646	0.28681	0.00265317	-0.473871	0.0984806
ZBTB26	1554973_a_at	0.442635	0.0932426	0.938033	0.292249	0.128613	0.75553	0.0041853	0.367558	0.287116	0.037511	0.338714	0.283393
---	235613_at	0.0726469	0.215898	0.758323	0.0745928	0.216047	0.517099	0.00419828	0.367441	0.287492	0.412046	-0.137018	0.771422
APOA1BP	225427_s_at	0.0699347	-0.217928	0.752694	0.0013076	-0.379316	0.136698	0.00420152	-0.367412	0.287492	0.000309167	-0.553871	0.0578895
NTRK1	208605_s_at	0.656033	0.0541713	0.97307	0.247964	0.140962	0.72337	0.00421128	0.367324	0.287492	0.007951	0.424186	0.146552
CABYR	219928_s_at	0.0510262	-0.234183	0.728467	0.179606	-0.163451	0.662812	0.00422433	-0.367207	0.287492	0.486304	-0.116443	0.814304
LHFPL2	212658_at	0.469113	0.0879409	0.944174	0.000266389	0.425628	0.0730772	0.00422433	0.367207	0.287492	0.186974	0.218769	0.570629
TOB2	222243_s_at	0.0416135	0.244208	0.712131	0.325628	0.120099	0.777794	0.00422433	0.367207	0.287492	0.964111	0.0075513	0.991177
ZNF503-AS1	232684_at	0.171149	-0.165419	0.847081	0.0445825	-0.24261	0.446111	0.00422759	-0.367178	0.287492	0.609439	-0.0855814	0.87747
UNC79	229550_at	0.178797	-0.16255	0.850378	0.148993	-0.175583	0.628822	0.00423517	-0.36711	0.287649	0.506312	-0.11119	0.826125
CRHR1-IT1 /// MGC57346	1553399_a_at	0.108004	0.193764	0.803091	0.0248669	0.269977	0.369808	0.00429007	0.366623	0.290521	0.552359	0.0994802	0.849993
LOC105372306	221626_at	0.125081	0.185068	0.815325	0.951887	0.00739888	0.992648	0.00429007	0.366623	0.290521	0.80876	0.0406019	0.948905
LOC100506403 /// RUNX1	210365_at	0.525391	-0.0771802	0.953774	0.00250279	0.358307	0.171854	0.00429338	0.366594	0.290521	0.00315999	0.46643	0.104345
HOXC5	206739_at	0.85444	0.0223264	0.990618	0.0669568	0.221839	0.501557	0.00431662	0.366389	0.291372	0.373553	0.148509	0.747284
CTNND1 /// TMX2-CTNND1	208407_s_at	0.657595	0.0539089	0.973301	0.198951	0.156546	0.680575	0.00431662	0.366389	0.291372	0.458275	-0.123995	0.798935
---	1569477_at	0.0537219	0.231593	0.733761	0.138217	0.180295	0.616648	0.00432662	0.366301	0.291687	0.000937635	0.515021	0.0729559
CXADR	239155_at	0.0379551	-0.248618	0.699881	0.00662049	-0.323943	0.243386	0.00433663	-0.366214	0.292002	0.086771	-0.281587	0.411752
ARF4	201097_s_at	0.719605	0.043673	0.978595	0.601591	-0.0639592	0.902815	0.00435002	0.366097	0.292543	0.0837469	-0.284213	0.405963
LMBRD1	218191_s_at	0.379405	0.10668	0.9272	0.56993	0.069586	0.892057	0.0043769	0.365863	0.293628	0.594367	-0.0891929	0.87058
RNF149	225414_at	0.032947	0.255267	0.678759	0.153778	0.173572	0.633693	0.0043769	0.365863	0.293628	0.610817	0.0852531	0.878067
2010-09-01	212698_s_at	0.317259	-0.121277	0.910687	0.0146304	-0.292787	0.314776	0.00439992	-0.365664	0.293865	0.725476	0.0588815	0.923071
LOC101930370	240212_at	0.842722	-0.0241461	0.98927	0.0574748	0.229822	0.480347	0.00440392	0.365629	0.293865	0.0380384	0.337839	0.284936
LMBR1	242035_at	0.597008	0.0642847	0.963414	0.481681	0.0861193	0.856172	0.00440392	0.365629	0.293865	0.263988	0.185828	0.656188
MALAT1	228582_x_at	0.383744	0.105718	0.9272	0.00309433	0.351127	0.184189	0.00440731	0.3656	0.293865	0.00816771	0.422873	0.148116
PPP1R12A	201604_s_at	0.550833	0.0725084	0.958997	0.307573	0.12463	0.764985	0.00440731	0.3656	0.293865	0.706932	-0.0630369	0.915848
HAVCR2	235458_at	0.153032	0.17261	0.834301	0.000321864	0.420457	0.0774915	0.00441409	0.365541	0.293959	0.0402086	0.334337	0.291759
---	243918_at	0.0238777	0.269842	0.649247	0.0530171	0.233951	0.469074	0.00442769	0.365425	0.294374	0.0106738	0.409521	0.16467
SLC6A13	207184_at	0.00889394	-0.310505	0.54939	0.0778927	-0.213691	0.525257	0.00443109	-0.365395	0.294374	0.054894	-0.313981	0.332484
---	244517_x_at	0.251624	0.138858	0.887875	0.0324343	0.257846	0.403583	0.00446184	0.365132	0.295436	0.0120018	0.403502	0.173735
GNPTAB	220398_at	0.00618319	0.324191	0.525237	0.0298903	0.261631	0.392833	0.00446635	0.365094	0.295436	0.0255645	0.361915	0.241489
HIST1H2BI	208523_x_at	0.566456	0.0696913	0.960312	0.492666	0.0839819	0.861004	0.00446869	0.365074	0.295436	0.0200587	0.375814	0.216613
CDC42	226400_at	0.901147	0.0151176	0.993735	0.398001	-0.103365	0.816073	0.00446869	0.365074	0.295436	0.483832	0.1171	0.812978
EHD4	233660_at	0.410724	0.099874	0.932185	0.334601	0.117907	0.782844	0.004479	0.364986	0.29576	0.565169	0.0963064	0.855958
DACH1	205472_s_at	0.591915	-0.0651771	0.963184	0.00722637	-0.320655	0.250223	0.00449277	-0.364869	0.295954	0.0442477	-0.328208	0.303088
KCNJ3	207141_s_at	0.962163	0.00577408	0.997307	0.301608	-0.126165	0.761373	0.00449277	-0.364869	0.295954	0.676533	0.0699316	0.905428
ANKRD12	212286_at	0.310847	0.122883	0.908007	0.342655	0.115971	0.787038	0.00449967	0.364811	0.296052	0.27767	0.180684	0.669116
ATF3	202672_s_at	0.762002	0.0368491	0.983653	0.0220004	0.275403	0.354959	0.00451696	0.364665	0.296833	0.0111653	0.407223	0.168682
QKI	1555154_a_at	0.675928	-0.0508469	0.974522	0.652305	0.0552084	0.9215	0.00453083	0.364548	0.297387	0.488782	0.115787	0.815606
SFSWAP	202773_s_at	0.107842	0.193851	0.803091	0.0241346	0.271311	0.365859	0.00457268	0.364197	0.298258	0.588927	0.0905062	0.868124
MYL6	214002_at	0.0181953	0.2816	0.615738	0.0250913	0.269575	0.371176	0.0045867	0.36408	0.298258	0.00252493	0.475951	0.0976313
PICALM	203134_at	0.951625	-0.00738382	0.996901	0.209603	0.152947	0.690753	0.00459022	0.364051	0.298258	0.176346	0.224022	0.556876
NFKBIB	214062_x_at	0.167686	0.166748	0.846931	0.295718	0.127699	0.758048	0.00459725	0.363992	0.298258	0.572295	0.0945554	0.85971
D21S2088E	1559470_at	0.178517	-0.162654	0.850135	0.158764	-0.171526	0.638922	0.00461134	-0.363875	0.298258	0.191534	-0.21658	0.576562
---	1567101_at	0.638844	-0.0570759	0.971426	0.00224245	-0.361961	0.164793	0.00461487	-0.363846	0.298258	0.0765438	-0.29078	0.388474
TSN	201513_at	0.492408	-0.0834092	0.948901	3.03775e-05	-0.479703	0.030198	0.00462193	-0.363788	0.298258	0.00145015	-0.498386	0.0851955
SEC23A	204344_s_at	0.791222	0.0322123	0.985404	0.634749	-0.0582045	0.91449	0.00462547	0.363759	0.298258	0.731384	-0.057565	0.924523
LOC102725200	238153_at	0.11972	0.187694	0.811414	0.156921	0.172277	0.637269	0.00462836	0.363735	0.298258	0.703046	0.0639124	0.914736
NECAP2	230123_at	0.547753	0.0730683	0.958685	0.100485	0.199386	0.563856	0.00463255	0.3637	0.298258	0.0066131	0.433051	0.135929
---	239728_at	0.281264	0.130583	0.899606	0.510583	0.0805481	0.868289	0.00463255	0.3637	0.298258	0.770535	0.048922	0.936277
---	235422_at	0.0988783	0.198856	0.790607	0.0171467	0.286145	0.328742	0.00463609	0.363671	0.298258	0.0554308	0.313324	0.33466
NKTR	1570342_at	0.0351145	0.252292	0.689037	0.0675584	0.221364	0.502962	0.00464318	0.363612	0.298258	0.00133664	0.50156	0.0840449
E2F7	228033_at	0.0768725	-0.212853	0.763272	0.000478089	-0.409368	0.09369	0.00464673	-0.363583	0.298258	0.0151743	-0.391135	0.192495
LOC105369244 /// LOC105369248 /// NPIPB3 /// NPIPB4 /// NPIPB5 /// SMG1P1 /// SMG1P3	231989_s_at	0.45128	0.0914929	0.939951	0.00180345	0.369085	0.152637	0.00464673	0.363583	0.298258	0.0621064	0.305554	0.353347
POLL	221049_s_at	0.0757342	0.21366	0.76088	0.0917911	0.204558	0.549288	0.00464673	0.363583	0.298258	0.620038	0.0830643	0.882552
ENO3	237691_x_at	0.180943	-0.161762	0.852148	0.0757055	0.215244	0.52	0.00465384	0.363525	0.298258	0.208594	-0.2087	0.596303
TNN	215271_at	0.336848	-0.116497	0.916868	0.00539301	-0.331509	0.225258	0.0046574	-0.363496	0.298258	0.572741	-0.094446	0.859843
CUL4B	202213_s_at	0.466937	0.0883704	0.943727	0.3883	-0.105494	0.811587	0.00465853	0.363486	0.298258	0.110878	-0.262832	0.460555
NDST1	202607_at	0.547465	-0.0731208	0.958458	0.679651	-0.0506047	0.929201	0.00466096	-0.363466	0.298258	0.0355861	-0.341997	0.277398
SIAH1	202980_s_at	0.307181	0.12381	0.906993	0.383489	0.106562	0.808253	0.00466808	0.363408	0.298258	0.370711	0.149384	0.74569
KLF3	225140_at	0.434764	0.0948523	0.936136	0.345187	0.115368	0.787955	0.00467522	0.363349	0.298258	0.0582714	0.309932	0.342874
---	233689_at	0.0666371	0.220482	0.749051	0.296834	0.127407	0.758428	0.00468237	0.363291	0.298258	0.0142993	0.394309	0.188163
---	215828_at	0.0958231	0.200642	0.785168	0.11981	0.189029	0.592102	0.00468237	0.363291	0.298258	0.108529	0.264514	0.456414
ANXA1	233011_at	0.0591597	0.226676	0.742459	0.286753	0.130074	0.75098	0.00468237	0.363291	0.298258	0.43385	0.13078	0.784443
WIZ	221785_at	0.479292	0.0859462	0.945329	0.0238978	0.271749	0.364874	0.00468594	0.363262	0.298258	0.689021	0.0670862	0.909474
KSR1	235252_at	0.00941186	0.308318	0.54939	0.00520975	0.332767	0.222882	0.00469669	0.363174	0.298466	0.00141801	0.499261	0.0847917
ZCCHC2	224503_s_at	0.147856	0.17478	0.830836	0.0247453	0.270196	0.369405	0.00470027	0.363145	0.298466	0.00787986	0.424624	0.145797
---	1556331_a_at	0.121667	-0.18673	0.811414	0.00499612	-0.334283	0.218181	0.00471105	-0.363057	0.298466	0.000543216	-0.53472	0.0636975
RUFY3	213430_at	0.0430199	0.242599	0.715418	0.599719	0.0642881	0.902227	0.00471105	0.363057	0.298466	0.0139212	0.395732	0.186235
ETV4	1554576_a_at	0.892729	-0.0164124	0.993471	0.228925	0.146735	0.706746	0.00472544	0.36294	0.298669	0.325685	0.16383	0.713299
SETD5	1569106_s_at	0.190343	0.158385	0.862295	0.140423	0.179309	0.618666	0.00473266	0.362882	0.298669	0.524153	0.106594	0.835123
DNAJB14	219237_s_at	0.0651881	0.221637	0.745295	0.0995976	0.199898	0.562726	0.00474711	0.362765	0.298669	0.454287	0.125089	0.796655
SLC26A2	224963_at	0.729644	0.0420458	0.979763	0.245373	0.14173	0.721548	0.00474711	0.362765	0.298669	0.858675	0.0298769	0.963018
UGGT2	235749_at	0.205854	-0.153066	0.869535	7.08353e-06	-0.511455	0.0191071	0.00475436	-0.362706	0.298669	0.235054	-0.197319	0.627549
LINC00642	1561728_a_at	0.50147	0.0816769	0.950029	0.255027	0.138898	0.727519	0.00476161	0.362648	0.298669	0.590738	0.0900684	0.869188
FGFR1OP2	223263_s_at	0.504325	0.0811345	0.950366	0.021973	0.275458	0.354959	0.00476161	0.362648	0.298669	0.790599	-0.0445417	0.943119
KCTD7	213474_at	0.472939	0.0871885	0.944962	0.0196267	0.280372	0.343608	0.00476524	0.362619	0.298669	0.0653161	0.302052	0.36204
ABI1	209028_s_at	0.427225	0.0964096	0.935732	0.267797	0.135263	0.736249	0.00476524	0.362619	0.298669	0.91845	-0.0171819	0.979658
RAP1B	200833_s_at	0.93172	0.0104283	0.995102	0.0280546	0.264533	0.385532	0.00476887	0.36259	0.298669	0.865855	0.0283447	0.964875
RBKS	57540_at	0.0371658	-0.249615	0.699738	0.00142912	-0.376521	0.14181	0.00479072	-0.362414	0.299511	0.000830405	-0.519508	0.0708306
NDEL1	243096_at	0.609269	-0.0621501	0.966319	0.0649299	0.223465	0.496579	0.00479802	0.362356	0.299511	0.05193	0.317702	0.326278
IDS	212223_at	0.0884899	0.20512	0.778075	0.045889	0.241185	0.450681	0.00481631	0.36221	0.299511	0.272961	0.182435	0.664299
SLC2A10	221024_s_at	0.0225294	-0.272396	0.637861	0.0012304	-0.381216	0.132659	0.00481998	-0.36218	0.299511	0.0883144	-0.280274	0.415255
ANKRD24	1558400_x_at	0.117734	0.18869	0.810006	0.000750831	0.396233	0.108292	0.00482365	0.362151	0.299511	0.0446993	0.327551	0.304464
MAP3K6	219278_at	0.184264	0.160554	0.856671	0.111414	0.193357	0.579447	0.00483099	0.362093	0.299511	0.186523	0.218988	0.569887
ZCCHC6	236155_at	0.282506	0.130249	0.899606	0.0986222	0.200464	0.560695	0.00484571	0.361976	0.299511	0.133303	0.247989	0.496279
PTPRE	221840_at	0.0124529	0.29726	0.566777	0.0404777	0.247324	0.43403	0.00484571	0.361976	0.299511	0.21203	0.207168	0.599945
EZH1	32259_at	0.0450094	0.240394	0.718298	0.11273	0.192663	0.58182	0.00484571	0.361976	0.299511	0.765556	0.0500137	0.93495
XAGE2	229469_at	0.994724	0.000804871	0.999867	0.036048	-0.252877	0.419864	0.0048494	-0.361947	0.299511	0.104937	-0.267141	0.449289
---	215304_at	0.491498	-0.0835841	0.948893	0.112799	-0.192627	0.58182	0.00485678	-0.361888	0.299511	0.261989	-0.186594	0.654134
TMEM45A	219410_at	0.11036	-0.192504	0.803744	0.0721858	-0.217819	0.511983	0.00486417	-0.36183	0.299511	0.820923	-0.0379754	0.951799
EPB41	1554481_a_at	0.432469	0.0953247	0.935732	0.0265059	0.267109	0.378285	0.00487527	0.361742	0.299511	0.192224	0.216252	0.576926
---	244560_at	0.644312	-0.0561485	0.972563	0.21668	-0.150627	0.695994	0.00487527	-0.361742	0.299511	0.400825	0.140301	0.765326
HOOK3	235114_x_at	0.331685	-0.11774	0.916053	0.396657	0.103658	0.816023	0.00487646	0.361733	0.299511	0.96671	0.0070041	0.991537
SERPINC1	1554491_a_at	0.786017	-0.0330347	0.985022	0.0303456	-0.260934	0.394847	0.00487898	-0.361713	0.299511	0.532324	-0.104514	0.839821
---	217247_at	0.643486	-0.0562885	0.972297	0.305434	0.125178	0.763725	0.00488269	0.361683	0.299511	0.681807	0.0687278	0.907134
GRASP	228263_at	0.273155	0.132786	0.897872	0.014251	0.293873	0.311545	0.0048864	0.361654	0.299511	0.000185474	0.570287	0.0499604
---	240529_at	0.649799	-0.0552212	0.972941	0.00037135	-0.416493	0.0829802	0.0048864	-0.361654	0.299511	0.00276554	-0.47212	0.100196
PPP1R15A	202014_at	0.179798	0.162182	0.851861	0.0499807	0.236929	0.460384	0.00489755	0.361567	0.299858	0.172261	0.226101	0.551621
SEMA7A	230345_at	0.584462	0.0664894	0.962749	0.12406	0.186927	0.598062	0.00490499	0.361508	0.299978	0.44676	0.127168	0.79212
SLA2	1555688_s_at	0.0822568	0.209162	0.769179	0.0351281	0.254101	0.417054	0.00491245	0.36145	0.299991	0.228495	0.200055	0.619292
TMBIM1	217730_at	0.646381	0.0557986	0.972603	0.312603	0.123351	0.768297	0.00491618	0.36142	0.299991	0.23798	0.196115	0.630741
MAGEA10	210295_at	0.292663	-0.127556	0.903008	0.79702	-0.0315323	0.961226	0.00493606	-0.361265	0.300811	0.599353	-0.0879939	0.872582
SSH1	221753_at	0.555611	0.0716429	0.959356	0.00233557	0.360612	0.167565	0.00494169	0.361221	0.300811	0.419625	0.134829	0.775703
MEGF8	227327_at	0.222796	-0.147571	0.876167	0.105907	-0.196335	0.571953	0.00494611	-0.361187	0.300811	0.32307	-0.164706	0.711134
CEBPA-AS1	220465_at	0.100065	-0.198173	0.792564	0.100612	-0.199313	0.563856	0.00498754	-0.360865	0.302886	0.125688	-0.252804	0.485106
KAT6A	226547_at	0.0362959	0.250735	0.696252	0.103607	0.197614	0.568348	0.00499132	0.360836	0.302886	0.900869	0.0209029	0.974749
2002-09-01	200778_s_at	0.995068	0.00075238	0.999867	0.85798	-0.0219409	0.974933	0.00501406	0.360661	0.303929	0.360864	-0.152449	0.738987
DNAH6	1552957_at	0.621333	-0.0600679	0.967874	0.103282	0.197797	0.568217	0.00502927	0.360544	0.304407	0.97139	-0.00601915	0.993095
PLK3	204958_at	0.540949	0.0743106	0.957047	0.00259164	0.357138	0.17429	0.00503308	0.360514	0.304407	0.00974586	0.414118	0.159266
---	230795_at	0.621944	0.0599629	0.967971	0.520545	0.0786656	0.873219	0.0050407	0.360456	0.304531	0.0338029	0.345171	0.271192
FLT3LG	206980_s_at	0.101944	0.197106	0.794287	0.318707	0.121817	0.773427	0.00505216	0.360368	0.30455	0.725491	0.0588782	0.923071
---	1566804_at	0.0838147	-0.208129	0.771202	0.324369	-0.12041	0.776755	0.00505216	-0.360368	0.30455	0.0712469	-0.295923	0.377317
MOV10	233917_s_at	0.107131	0.194236	0.802052	0.723678	0.0433337	0.943377	0.00506747	0.360251	0.304927	0.672708	-0.0708071	0.903183
---	236488_s_at	0.296893	-0.126452	0.903362	0.134479	-0.181994	0.612364	0.00507131	-0.360222	0.304927	0.0203339	-0.375048	0.217992
---	1566114_at	0.214207	-0.150318	0.872668	0.518895	-0.0789762	0.872569	0.00507514	-0.360193	0.304927	0.282132	0.179042	0.673399
AES	217729_s_at	0.0367287	0.250175	0.698728	0.349665	0.114308	0.790395	0.00508667	0.360105	0.304949	0.409788	0.137674	0.770095
CNST	225551_at	0.277901	0.131491	0.899333	0.164329	0.169297	0.645624	0.00508667	0.360105	0.304949	0.697231	-0.0652257	0.912468
KMT2A	212076_at	0.0417494	0.244051	0.712131	0.0833746	0.209946	0.536737	0.00510593	0.359959	0.305665	0.87356	-0.0267031	0.967212
NDFIP2	224802_at	0.755539	-0.0378814	0.98262	0.0222027	-0.275001	0.355827	0.00510979	-0.35993	0.305665	0.037774	-0.338276	0.283928
SLC12A6	223596_at	0.259859	0.136496	0.890925	0.0378468	0.250557	0.425864	0.00512913	0.359784	0.306076	0.131019	0.249412	0.492841
PNLIPRP1	210722_at	0.700734	0.0467529	0.97696	0.241395	0.142918	0.718716	0.00513424	0.359745	0.306076	0.586667	0.0910534	0.86706
CCDC189	231300_at	0.93012	0.0106733	0.995074	0.00013577	-0.443403	0.054184	0.00514076	-0.359696	0.306076	0.00766973	-0.425937	0.144977
ZNF217	203739_at	0.106841	0.194394	0.801529	0.122089	0.187895	0.595637	0.00514464	0.359667	0.306076	0.464696	0.122244	0.802732
DDX3X	201211_s_at	0.793551	0.0318449	0.985404	0.289149	0.129435	0.752676	0.00514464	0.359667	0.306076	0.495007	0.114145	0.819391
PHTF2	1554780_a_at	0.76672	-0.036097	0.984142	0.0696243	0.219758	0.507561	0.00515366	0.359599	0.306103	0.215755	0.205527	0.604045
LONRF2	235977_at	0.146825	0.175218	0.829334	0.985261	0.00226536	0.997226	0.00515631	0.359579	0.306103	0.503369	0.111956	0.824545
FCHO1	213669_at	0.0862904	0.206519	0.773558	0.0255348	0.26879	0.373376	0.0051719	0.359462	0.306363	0.165949	0.229384	0.543017
LOC101928143 /// NUMB	209073_s_at	0.205854	0.153066	0.869535	0.174001	0.165552	0.657147	0.0051719	0.359462	0.306363	0.798153	-0.0429001	0.945243
---	1557746_at	0.316784	-0.121396	0.910448	0.0314682	-0.259253	0.400494	0.00518753	-0.359345	0.306698	0.616804	0.0838304	0.880746
RGS5	218353_at	0.00379225	-0.341685	0.472111	0.00191332	-0.367167	0.155209	0.00519144	-0.359316	0.306698	0.155011	-0.235294	0.528512
ADIPOR1	217748_at	0.389548	0.104441	0.92811	0.315645	0.122584	0.771096	0.0052032	0.359228	0.306698	0.614959	0.0842681	0.879835
TCP10	207503_at	0.292534	-0.12759	0.902816	0.0015385	-0.374182	0.144203	0.00520712	-0.359199	0.306698	0.13295	-0.248208	0.495841
LOC646268	1568746_a_at	0.114361	-0.190411	0.807149	0.0429447	-0.244446	0.442759	0.00520823	-0.359191	0.306698	0.861208	-0.0293361	0.963461
B3GNT7	1555962_at	0.997362	-0.000402436	0.999867	0.0293385	-0.262487	0.389435	0.00522679	-0.359053	0.306698	0.0373801	-0.338933	0.283069
HIST1H2BB	208547_at	0.598109	0.0640922	0.964024	0.529816	0.0769301	0.877038	0.00522679	0.359053	0.306698	0.0555207	0.313215	0.334833
SRGAP3	1563595_at	0.847111	0.023464	0.989931	0.432094	-0.0961133	0.833039	0.00523593	-0.358985	0.306698	0.81128	0.0400569	0.949432
HMGN2	208668_x_at	0.0982136	-0.199241	0.789227	0.000295976	-0.422759	0.0752674	0.00523861	-0.358965	0.306698	0.00289691	-0.47015	0.101923
STXBP3	203310_at	0.131033	0.182251	0.820079	0.727372	0.0427308	0.944297	0.00523861	0.358965	0.306698	0.122005	-0.255212	0.479245
LINC01270	1556896_at	0.124751	-0.185227	0.815325	0.107068	-0.195698	0.573427	0.00524185	-0.358941	0.306698	0.14859	-0.238906	0.520212
AP4S1	210277_at	0.324004	0.119611	0.913301	0.543923	-0.0743177	0.882253	0.00524651	0.358907	0.306698	0.51477	-0.109001	0.829503
GPR88	220313_at	0.393875	-0.103496	0.928598	0.0202497	-0.27902	0.345832	0.00525047	-0.358878	0.306698	0.0818987	-0.285855	0.401742
PAPOLB	208271_at	0.376268	-0.10738	0.9272	0.118978	-0.189448	0.590836	0.00526234	-0.35879	0.306734	0.340972	-0.158796	0.724972
MAGEC1	206609_at	0.0367695	-0.250122	0.699018	0.0618204	-0.22604	0.488775	0.0052663	-0.358761	0.306734	0.18006	-0.222161	0.561564
RBMS3	235570_at	0.0320512	-0.256544	0.675938	0.0640575	-0.224177	0.494193	0.00527027	-0.358732	0.306734	0.135438	-0.246676	0.499264
TAF11	1558136_s_at	0.533233	0.0757285	0.955964	0.775462	0.0349669	0.955998	0.00527353	0.358708	0.306734	0.531439	-0.104739	0.839452
MYOM3	238124_at	0.644404	0.056133	0.972563	0.00175738	0.369921	0.151865	0.00529739	0.358532	0.30751	0.146092	0.240341	0.515873
CIRBP	228519_x_at	0.054226	0.231121	0.735209	0.0472616	0.239724	0.453823	0.00529811	0.358527	0.30751	0.699652	0.0646785	0.913493
GAS2L1	209729_at	0.0998819	0.198278	0.792489	0.0149076	0.292009	0.316533	0.00531407	0.35841	0.307688	0.0362186	0.340903	0.279145
---	215571_at	0.049199	-0.236002	0.726512	0.125714	-0.186123	0.599561	0.00531807	-0.358381	0.307688	0.333939	-0.161094	0.719135
KLK2	209855_s_at	0.716054	0.0442504	0.978222	0.0260482	0.267894	0.376728	0.00531807	0.358381	0.307688	0.515194	-0.108892	0.829698
STON2	227461_at	0.120533	0.18729	0.811414	0.3701	0.109577	0.8013	0.00534613	0.358176	0.30824	0.374266	0.14829	0.747834
CORO1C	222409_at	0.506542	0.0807146	0.950608	0.239218	0.143575	0.71569	0.00534613	0.358176	0.30824	0.400454	0.14041	0.765205
TRPC4AP	212059_s_at	0.00884958	0.310698	0.54939	0.896277	0.0159852	0.982594	0.00534613	0.358176	0.30824	0.991675	-0.00175103	0.99722
N4BP1	204601_at	0.231623	0.144824	0.880338	0.0736174	0.21676	0.515105	0.00535015	0.358147	0.30824	0.73286	-0.0572367	0.924764
MED30	227786_at	0.237893	0.142917	0.882606	0.544718	-0.0741715	0.882678	0.00536222	0.358059	0.308517	0.827021	-0.0366621	0.953289
---	1568190_at	0.184944	-0.160309	0.856671	0.115396	-0.191275	0.585284	0.00536625	-0.35803	0.308517	0.904486	-0.0201368	0.975669
ALS2	1555284_at	0.704258	0.0461755	0.977023	0.170886	0.166741	0.653294	0.0053736	0.357977	0.308615	0.0792879	0.288224	0.396077
C17orf89	225967_s_at	0.0224395	-0.272571	0.637635	0.000889642	-0.391154	0.112539	0.00539049	-0.357855	0.308854	0.00044803	-0.541395	0.0629703
SESN3	225123_at	0.00762319	0.316384	0.541791	0.413003	0.100132	0.823041	0.00541076	0.357709	0.308854	0.525439	0.106265	0.835954
NT5C3A	223298_s_at	0.872529	0.0195269	0.992232	0.192759	0.158701	0.676102	0.00541076	0.357709	0.308854	0.61542	-0.0841587	0.879965
SPTLC1	202278_s_at	0.621843	-0.0599804	0.967971	0.920605	0.0122219	0.987438	0.00541482	0.357679	0.308854	0.777549	-0.0473871	0.938652
LOC105374030	243888_at	0.354901	0.112245	0.9214	0.00202803	0.365267	0.157456	0.00541888	0.35765	0.308854	0.000184827	0.570397	0.0499604
ID3	207826_s_at	0.297904	0.12619	0.90378	0.13432	0.182067	0.6122	0.00541888	0.35765	0.308854	0.0678083	0.299425	0.368457
FXYD1	205384_at	0.0654715	0.22141	0.745295	0.00179937	0.369159	0.152615	0.00542295	0.357621	0.308854	0.0206523	0.374172	0.219341
HLF	204755_x_at	0.00803155	-0.314407	0.541791	0.275236	-0.133198	0.741635	0.00542295	-0.357621	0.308854	0.913793	-0.0181669	0.978048
---	226444_at	0.00476467	0.33364	0.493049	0.00114091	0.383558	0.126019	0.0054426	0.35748	0.30965	0.0459863	0.325709	0.308626
R3HDM4	55705_at	0.0298834	0.259763	0.670703	0.192966	0.158628	0.676223	0.00545558	0.357387	0.309745	0.0724601	0.29472	0.379806
---	229795_at	0.40237	0.101659	0.930002	0.0582328	0.229146	0.481384	0.00545558	0.357387	0.309745	0.43774	0.129685	0.786224
RNF146	221430_s_at	0.553825	0.071966	0.959258	0.0284734	0.263857	0.386151	0.00546377	0.357329	0.309887	0.850995	-0.0315185	0.96075
GLRA3	216021_s_at	0.930977	0.0105422	0.995102	0.0979938	-0.200831	0.559586	0.00547533	-0.357246	0.310222	0.78206	0.0464022	0.940463
MOV10	223849_s_at	0.00887375	0.310593	0.54939	0.702206	0.0468596	0.935779	0.0054925	0.357124	0.310872	0.627457	-0.0813133	0.884705
---	1569003_at	0.868113	0.0202093	0.991826	0.0222304	0.274946	0.355914	0.00550898	0.357007	0.310984	0.0306218	0.35119	0.26034
AMD1	201196_s_at	0.753899	0.0381439	0.98235	0.219058	0.149859	0.697752	0.00551311	0.356978	0.310984	0.639121	0.0785773	0.889566
IL6ST	204864_s_at	0.375721	0.107503	0.9272	0.104457	0.197139	0.570091	0.00551724	0.356949	0.310984	0.192455	0.216142	0.577048
SLC44A2	225175_s_at	0.0710936	0.217053	0.754281	0.137974	0.180405	0.616367	0.00551724	0.356949	0.310984	0.436182	0.130123	0.785516
HKDC1	220585_at	0.986351	-0.00208217	0.998754	0.458653	0.0906865	0.84622	0.00553378	0.356832	0.311188	0.539253	-0.102763	0.843016
2009-09-01	1559025_at	0.0594016	0.226466	0.742459	7.2824e-05	0.459005	0.0398165	0.00553792	0.356803	0.311188	0.272961	0.182435	0.664299
OTUD5	1555426_a_at	0.052178	0.233063	0.730286	0.184887	0.161515	0.668035	0.00553792	0.356803	0.311188	0.883335	-0.0246238	0.970313
HS3ST1	213991_s_at	0.652082	0.0548362	0.972941	0.238795	0.143703	0.715326	0.00554622	0.356744	0.311206	0.0290462	0.354364	0.254912
EPHA4	229374_at	0.869867	-0.0199382	0.991957	0.109478	0.194391	0.5766	0.00554963	0.35672	0.311206	0.237713	0.196224	0.630461
---	241693_at	0.136808	-0.179609	0.824261	0.0234303	-0.272626	0.362924	0.005567	-0.356598	0.311264	0.016159	-0.387743	0.197473
NDEL1	208093_s_at	0.303749	0.124685	0.905438	0.395324	0.10395	0.815862	0.00557116	0.356569	0.311264	0.219272	0.203995	0.608624
SIPA1L1	237032_x_at	0.281984	0.130389	0.899606	0.0412788	0.246374	0.437133	0.0055795	0.35651	0.311264	0.00340919	0.463146	0.107002
SSFA2	229744_at	0.792994	-0.0319327	0.985404	0.00591694	0.328111	0.23218	0.00558293	0.356486	0.311264	0.0170599	0.384788	0.201502
AP1S3	1555733_s_at	0.142813	-0.176949	0.825661	0.0160879	-0.28883	0.323391	0.00559203	-0.356423	0.311264	0.123335	-0.254337	0.481563
---	243420_at	0.0323312	-0.256142	0.675938	0.250573	-0.140195	0.724505	0.00559621	-0.356393	0.311264	0.150515	-0.237811	0.522734
EZH1	203249_at	0.00682858	0.320514	0.532119	0.0554068	0.231704	0.473857	0.00559621	0.356393	0.311264	0.396386	0.141614	0.76263
NFATC2IP	238130_at	0.00537102	0.329332	0.509827	0.0977165	0.200994	0.559147	0.00559621	0.356393	0.311264	0.426512	0.132859	0.779423
NAT14	223284_at	0.0196143	0.278398	0.627141	0.0397045	0.248255	0.431065	0.00561296	0.356276	0.311879	0.102302	0.269111	0.443532
---	239784_at	0.273282	-0.132751	0.897872	0.144368	-0.177573	0.623585	0.00562555	-0.356189	0.312177	0.22462	-0.201696	0.615348
CHFR	223931_s_at	0.669201	0.0519667	0.974292	0.949751	0.00772772	0.9926	0.00562976	0.35616	0.312177	0.535783	-0.103639	0.841611
TRAM1	201399_s_at	0.672036	-0.0514943	0.974522	0.712414	0.0451789	0.939693	0.00563817	0.356101	0.312327	0.461079	-0.123228	0.800529
GAS2L1	208258_s_at	0.637506	0.0573033	0.971396	0.628587	0.0592641	0.912271	0.00565503	0.355984	0.312847	0.890033	-0.0232011	0.972357
ST3GAL5	203217_s_at	0.0555127	0.229931	0.739561	0.480842	0.0862838	0.855823	0.00566771	0.355897	0.312847	0.402683	0.139754	0.766132
HMGCR	202539_s_at	0.238706	0.142672	0.882606	0.235493	0.144708	0.71272	0.00566771	0.355897	0.312847	0.749154	0.0536252	0.929768
LOC101927870	1557599_a_at	0.349189	-0.113575	0.919694	0.5834	-0.0671752	0.89673	0.00567617	-0.355838	0.312847	0.648967	0.0762832	0.894393
---	241526_at	0.080284	-0.210491	0.76455	0.357785	-0.112408	0.79478	0.00567617	-0.355838	0.312847	0.954758	0.0095212	0.989093
SCARB2	201646_at	0.915505	0.012913	0.993898	0.568506	0.0698424	0.891276	0.00569738	0.355692	0.3137	0.774034	-0.0481559	0.937528
CNST	1554661_s_at	0.439203	-0.0939425	0.937182	0.0302017	0.261153	0.394288	0.00571866	0.355546	0.314157	0.0111653	0.407223	0.168682
KLF7	204334_at	0.0418553	0.243928	0.712131	0.0186113	0.282656	0.336898	0.00572292	0.355517	0.314157	0.027589	0.357428	0.249409
---	240995_at	0.428575	-0.0961296	0.935732	0.906305	-0.0144324	0.984421	0.00572292	-0.355517	0.314157	0.774046	0.0481532	0.937528
SLC15A4	229503_at	0.702017	0.0465426	0.976977	0.136882	0.180898	0.615804	0.00573146	0.355458	0.31431	0.466713	0.121696	0.803651
ARG2	203946_s_at	0.220475	0.148306	0.875415	0.0240456	0.271475	0.365647	0.00575285	0.355312	0.314457	0.00129935	0.502654	0.0833829
AKAP13	221718_s_at	0.367568	0.10934	0.925784	7.81081e-05	0.457287	0.0413693	0.00575713	0.355283	0.314457	0.021591	0.371655	0.22345
MCL1	200796_s_at	0.837213	0.0250035	0.989183	0.0601105	0.227502	0.486492	0.00575713	0.355283	0.314457	0.207376	0.209248	0.594843
MCL1	200798_x_at	0.940982	-0.00901106	0.995996	0.0116857	0.301947	0.289369	0.00575713	0.355283	0.314457	0.23798	0.196115	0.630741
UBA6	222601_at	0.156915	0.171018	0.836501	0.999881	1.82688e-05	0.999954	0.00577861	0.355137	0.314494	0.523297	-0.106813	0.834658
---	239614_x_at	0.0390721	0.247235	0.703413	0.00521762	0.332712	0.223044	0.00578722	0.355078	0.314494	0.0880557	0.280492	0.414788
YIPF4	209551_at	0.338315	0.116146	0.916938	0.425011	0.0975922	0.829465	0.00579153	0.355049	0.314494	0.120357	-0.256306	0.476747
IL26	221111_at	0.0262053	-0.265706	0.659637	0.193274	-0.15852	0.676448	0.00579507	-0.355025	0.314494	0.88024	-0.0252818	0.969276
MIA	206560_s_at	0.0933363	0.202129	0.782709	0.165111	0.168988	0.64654	0.00580155	0.354981	0.314494	0.0690662	0.298128	0.371764
LIMCH1	212328_at	0.0400552	-0.246046	0.707142	0.471105	0.088202	0.851593	0.00580447	-0.354961	0.314494	0.617727	-0.0836115	0.881305
IFRD1	202146_at	0.191785	0.157877	0.863532	0.0822816	0.210676	0.53531	0.00580879	0.354932	0.314494	0.0831272	0.284761	0.404466
TRIM3	213885_at	0.0396118	0.246579	0.70539	0.0501724	0.236736	0.460408	0.00581018	0.354923	0.314494	0.123168	0.254446	0.481118
HIST1H1C	209398_at	0.561287	0.0706193	0.959919	0.264868	0.136086	0.733744	0.00582177	0.354844	0.314494	0.0010478	0.510862	0.0759988
MYRF	204073_s_at	0.303134	0.124843	0.905438	0.271401	0.134258	0.738875	0.00582177	0.354844	0.314494	0.362261	0.152011	0.739825
ZNF518A	215644_at	0.0626187	-0.223737	0.74381	0.169468	-0.167288	0.65187	0.00583043	-0.354786	0.314494	0.323722	-0.164487	0.711739
PICALM	212506_at	0.234887	0.143827	0.882218	0.454845	0.0914538	0.844551	0.00583043	0.354786	0.314494	0.902419	-0.0205746	0.975113
ARHGDIA	201167_x_at	0.656241	0.0541363	0.97307	0.661372	-0.0536739	0.925082	0.00583477	0.354757	0.314494	0.679887	-0.0691655	0.906588
PDCD4	202730_s_at	0.0457851	0.239556	0.719662	0.976348	0.00363553	0.995934	0.00583834	0.354733	0.314494	0.160413	-0.232339	0.536022
ARHGAP44	215232_at	0.571252	0.068834	0.961127	0.0598994	0.227685	0.486418	0.0058478	0.354669	0.314618	0.0163886	0.386977	0.198285
TNFRSF1A	207643_s_at	0.0120471	0.29859	0.561778	0.0237313	0.27206	0.36406	0.00585215	0.35464	0.314618	0.75759	0.0517647	0.932071
PLPP2	209529_at	0.728454	0.0422382	0.979447	0.00518882	0.332913	0.222683	0.00586085	0.354581	0.314776	0.0033159	0.46435	0.105589
---	232465_at	0.00621311	0.324013	0.525915	0.0214658	0.276481	0.353294	0.00586957	0.354523	0.31486	0.0766598	0.29067	0.388738
AKAP13	208325_s_at	0.320876	0.120381	0.911811	0.00269786	0.355786	0.175167	0.00587393	0.354494	0.31486	0.222828	0.202462	0.61311
RPL3L	206768_at	0.171379	-0.165331	0.847081	0.190074	-0.159651	0.673608	0.00589141	-0.354377	0.315488	0.748163	0.053844	0.929699
AKIRIN2	223144_s_at	0.0125999	0.296788	0.567358	0.182931	0.162227	0.665409	0.00590455	0.354289	0.315882	0.528016	0.105609	0.837786
RHOH	236293_at	0.142772	0.176967	0.825661	0.000462104	0.410337	0.0929649	0.00591332	0.354231	0.316042	0.0117255	0.404706	0.172152
HSPA1A /// HSPA1B	202581_at	0.103065	0.196476	0.795357	0.0176792	0.284848	0.332026	0.00593531	0.354084	0.316907	0.115993	0.259261	0.469478
---	215330_at	0.0365118	0.250455	0.69654	0.00266733	0.356169	0.174938	0.00595736	0.353938	0.3177	6.91189e-05	0.599726	0.047697
PITPNM2	232950_s_at	0.210027	0.151683	0.871221	0.0782838	0.213417	0.525267	0.00596178	0.353909	0.3177	0.451902	0.125746	0.795203
NCR2	221075_s_at	0.235661	-0.143592	0.88252	0.167488	-0.168057	0.649107	0.00597506	-0.353821	0.318098	0.607125	-0.0861333	0.876152
ISG20	33304_at	0.36726	0.10941	0.925784	0.00545049	0.331123	0.226101	0.00599725	0.353675	0.318602	0.227717	0.200383	0.618685
---	243557_at	0.274944	0.132296	0.898158	0.316809	0.122292	0.772353	0.00600169	0.353646	0.318602	0.0347159	0.343529	0.274093
---	244464_at	0.166064	0.167378	0.846576	0.0669107	0.221875	0.501555	0.00601505	0.353558	0.318602	0.22462	0.201696	0.615348
RUFY3	229334_at	0.156398	0.171228	0.83572	0.80209	0.0307282	0.962899	0.00601505	0.353558	0.318602	0.391244	0.143146	0.758878
LMBR1	222505_at	0.221578	0.147956	0.875978	0.100867	0.199167	0.564475	0.00601505	0.353558	0.318602	0.734829	0.0567989	0.925412
LINC00294 /// TCP11L1	226793_at	0.0479827	0.237245	0.723714	0.111173	0.193485	0.579158	0.0060195	0.353529	0.318602	0.795129	0.0435568	0.944403
HEPH	203903_s_at	0.160111	-0.169729	0.838991	0.699431	-0.047318	0.935308	0.00602987	-0.353461	0.318622	0.914564	-0.0180037	0.978274
---	241560_at	0.307039	-0.123846	0.90685	0.133563	-0.182416	0.610803	0.0060321	-0.353447	0.318622	0.209057	-0.208493	0.596576
CACTIN	214892_x_at	0.0121581	0.298222	0.562865	0.169657	0.167215	0.652047	0.00603736	0.353412	0.318622	0.0951112	0.274692	0.428283
LPAR6	218589_at	0.00901183	0.309998	0.54939	0.976586	0.00359896	0.995934	0.00606423	0.353237	0.319353	0.157195	0.23409	0.531617
LAYN	228080_at	0.167912	0.166661	0.846997	0.0917941	0.204556	0.549288	0.00606872	0.353208	0.319353	0.0974638	0.272832	0.433697
TUBB4A	212664_at	0.506911	0.0806446	0.950608	0.144201	0.177646	0.623585	0.00606872	0.353208	0.319353	0.136695	0.24591	0.500858
SERPINA1	211429_s_at	0.266576	0.134606	0.895265	0.0305263	0.26066	0.395691	0.00608671	0.353091	0.319377	0.0510831	0.318796	0.323823
---	239649_at	0.35362	-0.112542	0.921381	0.0195355	-0.280573	0.34333	0.00608671	-0.353091	0.319377	0.0720171	-0.295157	0.378609
HIST1H2BJ /// LOC105374995	214502_at	0.523603	-0.0775126	0.953251	0.695908	0.0479009	0.934338	0.00608671	0.353091	0.319377	0.255211	0.18922	0.648134
HMBS	203040_s_at	0.0993335	-0.198593	0.791273	0.00362851	-0.345628	0.19565	0.00610023	-0.353003	0.319632	9.90241e-05	-0.58933	0.0496711
DDHD1	225971_at	0.187482	0.159399	0.859156	0.00293148	0.352972	0.180438	0.00612282	0.352857	0.319632	0.362261	0.152011	0.739825
ZNF546	240429_at	0.830029	-0.0261233	0.988801	0.516279	-0.0794695	0.871302	0.00612735	-0.352828	0.319632	0.347072	-0.156826	0.729151
CDH24	1553166_at	0.0414987	-0.244342	0.712131	0.0317963	-0.258771	0.400758	0.00613108	-0.352804	0.319632	0.00439974	-0.451874	0.116267
EIF3M	215190_at	0.187433	-0.159417	0.859156	0.00108951	-0.384979	0.123222	0.00613641	-0.352769	0.319632	0.0123874	-0.40186	0.176697
HMCES	201678_s_at	0.230485	0.145174	0.879583	0.413517	-0.100022	0.823136	0.00613641	0.352769	0.319632	0.917933	-0.0172914	0.979449
ZDHHC21	233215_s_at	0.0169921	0.284487	0.610755	0.0241941	0.271201	0.365859	0.00614549	0.352711	0.319632	0.074821	0.292421	0.384911
ATP2A2	209186_at	0.458789	0.0899881	0.942293	0.4343	0.0956557	0.834488	0.00614549	0.352711	0.319632	0.958914	-0.00864569	0.990266
CDKN1C	216894_x_at	0.0314778	0.257377	0.675938	0.968448	-0.00485042	0.994716	0.00614923	0.352687	0.319632	0.162117	0.231422	0.537778
CFAP70	229170_s_at	0.915164	0.0129654	0.993898	0.475636	-0.0873068	0.853139	0.00615003	-0.352682	0.319632	0.648514	-0.0763885	0.894127
CLSTN2	219414_at	0.143013	-0.176862	0.825831	0.000210074	-0.432003	0.0656331	0.00615912	-0.352623	0.319733	0.131719	-0.248974	0.493944
ARF4	201096_s_at	0.734627	-0.0412409	0.980379	0.516086	-0.079506	0.871299	0.00616367	0.352594	0.319733	0.270335	-0.18342	0.662331
NCKAP5L	231865_at	0.0162081	0.286464	0.602684	0.259918	0.137491	0.730492	0.00617278	0.352535	0.319835	0.271209	0.183092	0.662837
PAPD4	225761_at	0.404653	0.101169	0.930967	0.377124	0.107987	0.804842	0.00617734	0.352506	0.319835	0.278262	-0.180465	0.669422
DAAM1	232552_at	0.839686	0.0246186	0.98927	0.0286333	0.263601	0.38649	0.00619561	0.352389	0.319997	0.0709189	0.296252	0.376675
---	244067_x_at	0.849816	0.023044	0.99029	0.0921472	-0.204339	0.549911	0.00619709	-0.35238	0.319997	0.440475	-0.128919	0.788081
PLA2G7	206214_at	0.45241	-0.0912654	0.939979	0.0160529	0.288922	0.323391	0.00621851	0.352243	0.319997	0.0116759	0.404925	0.171884
PBK	219148_at	0.0695212	-0.218243	0.752694	0.0698652	-0.219573	0.507848	0.00623229	-0.352155	0.319997	0.320469	-0.165581	0.708374
STX12	212112_s_at	0.454764	0.090793	0.941363	0.00296311	0.352607	0.180438	0.00623229	0.352155	0.319997	0.236647	0.196662	0.629099
SLIT3	203813_s_at	0.276613	-0.131841	0.89883	0.793916	-0.0320253	0.960361	0.00623689	-0.352126	0.319997	0.312744	0.168208	0.702085
ELMO2	220363_s_at	0.154896	0.171842	0.834301	0.12065	0.188609	0.593659	0.00624068	0.352102	0.319997	0.288457	0.176744	0.6798
RYK	214172_x_at	0.707685	0.0456152	0.977528	0.764975	0.0366473	0.953515	0.00624149	0.352097	0.319997	0.251589	-0.190643	0.645048
GS1-124K5.4	239896_at	0.0724099	-0.216073	0.758074	8.1061e-05	-0.456374	0.0422096	0.00624609	-0.352068	0.319997	0.00396918	-0.456471	0.113919
TM4SF1	209387_s_at	0.863589	-0.0209092	0.991442	0.0102623	0.307118	0.276792	0.00624609	0.352068	0.319997	0.00539649	0.442572	0.125983
CYP1A2	207608_x_at	0.0492856	0.235915	0.726512	0.0862701	0.208046	0.541202	0.0062507	0.352039	0.319997	0.216005	0.205417	0.604095
2002-09-01	1554747_a_at	0.926236	-0.0112682	0.994698	0.606907	0.0630275	0.904019	0.0062507	0.352039	0.319997	0.58396	-0.09171	0.865281
TM2D3	221702_s_at	0.143416	0.176687	0.826207	0.518701	0.0790128	0.872481	0.00626454	0.351951	0.320342	0.941258	0.0123666	0.985339
SFRP2	223122_s_at	0.0176031	-0.283	0.613416	0.591949	-0.0656582	0.899648	0.00626916	-0.351922	0.320342	0.507155	-0.110971	0.826242
GK	214681_at	0.320947	0.120363	0.911811	0.0197516	0.280098	0.344143	0.00628766	0.351805	0.320466	0.289367	0.176416	0.681095
SLC5A3	213164_at	0.254653	0.137983	0.88824	0.0944915	0.202912	0.552725	0.00628766	0.351805	0.320466	0.686613	0.0676334	0.908753
---	223577_x_at	0.199008	0.155376	0.868395	0.0365627	0.252204	0.421744	0.00628916	0.351795	0.320466	0.00886804	0.418824	0.152424
TPCN2	231978_at	0.112286	0.191489	0.805674	0.0199614	0.279641	0.344615	0.00630157	0.351717	0.320737	0.0107198	0.409302	0.165146
NAP1L2	219368_at	0.419178	-0.0980893	0.934117	0.163545	-0.169608	0.644826	0.00630622	-0.351688	0.320737	0.230058	-0.199398	0.621095
---	1566169_at	0.523882	-0.0774608	0.953351	0.0858026	-0.208349	0.540886	0.00631934	-0.351605	0.320849	0.664826	0.0726168	0.900461
HNF1A	216930_at	0.0794392	0.211069	0.763389	0.526977	0.0774599	0.876052	0.00632016	0.3516	0.320849	0.72353	0.059316	0.922293
LOC284294	1561455_at	0.246413	-0.14038	0.886027	0.512128	-0.080255	0.869125	0.0063388	-0.351483	0.321077	0.434627	-0.130561	0.784679
---	220814_at	0.47539	-0.0867081	0.945329	0.334219	-0.118	0.782844	0.00634347	-0.351454	0.321077	0.549704	0.100142	0.848855
OSGIN2	1554414_a_at	0.218937	-0.148796	0.874838	0.0888683	0.206383	0.545267	0.00634814	0.351425	0.321077	0.597095	0.0885363	0.87175
POLR1C	209317_at	0.718421	-0.0438655	0.978397	0.0282804	-0.264167	0.385689	0.00634814	-0.351425	0.321077	0.0430616	-0.329959	0.300305
USP15	209475_at	0.085234	0.207202	0.772644	0.0074748	0.319376	0.253964	0.00635748	0.351366	0.321132	0.674142	0.0704788	0.903931
CLCN7	221961_at	0.0193358	0.27901	0.625188	0.0310003	0.259947	0.398342	0.00636685	0.351308	0.321132	0.237713	0.196224	0.630461
UBR5	208884_s_at	0.276034	0.131999	0.898344	0.0661994	0.222441	0.500201	0.00636685	0.351308	0.321132	0.399342	0.140739	0.764711
SLC37A3	223304_at	0.0881849	0.205312	0.778039	0.0172581	0.285871	0.329694	0.00638091	0.35122	0.321249	0.0771249	0.290233	0.3903
DAB2	210757_x_at	0.0792354	0.211209	0.763359	0.174146	0.165497	0.65742	0.00638091	0.35122	0.321249	0.401196	0.140192	0.765366
---	241099_at	0.507929	-0.0804521	0.95064	0.283895	-0.130841	0.748443	0.0063903	-0.351162	0.321426	0.499597	0.112941	0.821864
CPNE8	243727_at	0.000790441	-0.392007	0.404183	0.217527	-0.150353	0.696528	0.00640441	-0.351074	0.321839	0.469138	-0.12104	0.805089
KDM6B	213146_at	0.0513122	0.233903	0.728467	0.00509295	0.333589	0.220647	0.00643271	0.350899	0.322396	0.256333	0.188782	0.649143
PTPRC	212587_s_at	0.608159	-0.0623425	0.966196	0.00853687	0.314297	0.261026	0.00644217	0.35084	0.322396	0.42115	0.134391	0.77637
KDM6B	41386_i_at	0.373614	0.107975	0.926888	0.0853708	0.20863	0.540237	0.00644217	0.35084	0.322396	0.423826	0.133625	0.777764
CCDC181	206721_at	0.0975225	-0.199643	0.787995	0.00134008	-0.378547	0.137358	0.00644358	-0.350832	0.322396	0.125667	-0.252818	0.485106
SLC39A8	222935_x_at	0.124175	0.185505	0.815325	0.739277	0.0407943	0.94698	0.00647061	0.350665	0.322396	0.254652	0.189439	0.647887
SLC5A1	242773_at	0.00601814	-0.325185	0.524871	0.344342	-0.115569	0.787845	0.00647536	-0.350636	0.322396	0.409412	-0.137784	0.769944
RGS1	202988_s_at	0.30143	0.12528	0.904686	0.00922338	0.311301	0.266319	0.00648012	0.350606	0.322396	0.230842	0.19907	0.622198
SUSD3	227182_at	0.0546208	-0.230753	0.737198	0.0650425	-0.223373	0.496814	0.00648488	-0.350577	0.322396	0.000124393	-0.582544	0.0499604
---	228899_at	0.626637	0.059158	0.969094	0.139113	0.179893	0.617269	0.00648488	0.350577	0.322396	0.178743	0.222818	0.55998
---	230387_at	0.2506	0.139155	0.887875	0.0613248	0.226461	0.488155	0.00648488	0.350577	0.322396	0.302003	0.171929	0.693345
SYNE1	232027_at	0.433233	-0.0951673	0.935876	0.257814	-0.138094	0.729694	0.00648964	-0.350548	0.322396	0.0424783	-0.330834	0.298599
LRRC3B	229085_at	0.882278	-0.0180223	0.993039	0.0332803	-0.256643	0.40734	0.00649833	-0.350495	0.322396	0.657961	-0.0741997	0.897601
MYL12A	1555976_s_at	0.858504	-0.0216965	0.990788	0.562037	0.071011	0.889109	0.00649917	0.35049	0.322396	0.327654	0.163174	0.714521
TLE6	1553813_s_at	0.228487	-0.145792	0.879265	0.827077	-0.0267831	0.969014	0.0065006	-0.350481	0.322396	0.73428	-0.0569208	0.925346
LOC105375707	244283_x_at	0.349791	-0.113434	0.91995	0.736801	-0.0411962	0.946603	0.00650394	-0.35046	0.322396	0.206891	-0.209466	0.594292
RASEF	1553186_x_at	0.369611	0.108877	0.926358	0.0178077	0.28454	0.332663	0.00651827	0.350373	0.322543	0.694313	0.065886	0.911529
MED21	209363_s_at	0.418178	-0.0982993	0.934023	0.548699	-0.0734408	0.884138	0.00652305	0.350343	0.322543	0.273547	-0.182216	0.665103
---	1564567_at	0.721966	-0.0432896	0.978668	0.00381795	-0.34385	0.199153	0.0065246	-0.350334	0.322543	0.226681	-0.200821	0.617467
HMGN1	200944_s_at	0.0242876	-0.269089	0.650305	2.95412e-05	-0.480343	0.0299105	0.00654221	-0.350227	0.322742	0.000480487	-0.538988	0.0629703
SDC2	212158_at	0.234772	-0.143862	0.882218	0.434388	-0.0956374	0.83454	0.00654221	-0.350227	0.322742	0.558085	-0.0980575	0.852564
HIST1H2BF	208490_x_at	0.672246	0.0514593	0.974522	0.894509	0.0162593	0.98233	0.00655181	0.350168	0.322742	0.0142113	0.394637	0.187818
CUL1	238509_at	0.377756	0.107048	0.9272	0.00758355	0.318828	0.255123	0.00655661	0.350139	0.322742	0.027999	0.356553	0.251164
DNAJB9	202843_at	0.207115	0.152646	0.869555	0.47647	0.0871424	0.853796	0.00656142	0.35011	0.322742	0.353238	0.154856	0.733481
IFRD1	202147_s_at	0.495145	0.0828842	0.949635	0.0709212	0.218769	0.509744	0.00656623	0.35008	0.322742	0.0716862	0.295486	0.377814
OR2J2	208508_s_at	0.408667	-0.100311	0.932179	0.039976	-0.247926	0.432281	0.00657104	-0.350051	0.322742	0.285433	0.177839	0.67629
MALAT1	224559_at	0.0629353	0.223474	0.743838	0.0780489	0.213581	0.525267	0.00657586	0.350022	0.322742	0.0229558	0.368153	0.228867
LOC102724428 /// SIK1	208078_s_at	0.127164	0.184071	0.816209	0.0137597	0.295316	0.308643	0.00659033	0.349934	0.323109	0.00592943	0.438194	0.130765
LEPROT	202377_at	0.853425	-0.0224839	0.990598	0.959601	0.00621141	0.993659	0.00659515	0.349905	0.323109	0.641933	-0.0779207	0.89094
---	238343_x_at	0.315521	-0.121711	0.90936	0.626891	-0.0595564	0.911966	0.0066145	-0.349788	0.323767	0.726962	0.0585499	0.923268
LYPD6	227764_at	0.555552	-0.0716535	0.959356	0.398907	-0.103168	0.816409	0.00663305	-0.349676	0.324084	0.390773	-0.143287	0.758707
HIST1H2AD /// HIST1H3D	214472_at	0.0164338	0.285887	0.603688	0.462753	0.0898644	0.848174	0.00663389	0.349671	0.324084	0.0709189	0.296252	0.376675
GRK4	1560543_at	0.208488	-0.152191	0.870359	0.0936156	-0.203442	0.551611	0.00663875	-0.349642	0.324084	0.14367	-0.241751	0.512169
---	1555084_at	0.039424	-0.246807	0.704937	0.732184	-0.0419468	0.945895	0.00667686	-0.349413	0.325063	0.477992	-0.118658	0.810101
PPP1R15A	37028_at	0.156398	0.171228	0.83572	0.0706079	0.219007	0.509232	0.00667772	0.349408	0.325063	0.139052	0.244487	0.505028
CTNND1 /// TMX2-CTNND1	211240_x_at	0.262333	0.135796	0.892152	0.299075	0.126822	0.759776	0.00667772	0.349408	0.325063	0.911723	-0.0186047	0.977594
EMILIN2	242288_s_at	0.540089	0.0744681	0.957047	0.0113445	0.303135	0.28729	0.0066826	0.349379	0.325063	0.737785	0.0561423	0.926213
---	1563467_at	0.12004	0.187535	0.811414	0.0974057	0.201177	0.558596	0.00671688	0.349174	0.32644	0.0280506	0.356443	0.251256
CNST	225550_at	0.515363	0.0790524	0.952031	0.106072	0.196244	0.572282	0.00673162	0.349087	0.326866	0.656068	-0.0746375	0.897234
NF1	212678_at	0.097283	0.199783	0.787995	0.0872907	0.207388	0.542528	0.00674638	0.348999	0.327139	0.654649	-0.0749658	0.896818
MAPK14	211087_x_at	0.266827	0.134536	0.89532	0.117499	0.190197	0.58841	0.00675131	0.34897	0.327139	0.790599	0.0445417	0.943119
FSCN1	210933_s_at	0.280229	0.130862	0.89941	0.711524	0.045325	0.939358	0.00675624	0.348941	0.327139	0.0606455	0.307196	0.349804
SNX24	239693_at	0.884208	0.0177247	0.993345	0.0432261	-0.244127	0.443407	0.00676118	-0.348911	0.327139	0.72353	-0.059316	0.922293
LPL	203549_s_at	0.0505112	-0.23469	0.728225	0.194007	-0.158263	0.677394	0.00677106	-0.348853	0.327328	0.0123094	-0.402189	0.176275
RAB3GAP2	202374_s_at	0.13011	0.182681	0.818801	0.490304	0.0844394	0.859906	0.0067859	0.348765	0.327556	0.545765	-0.101127	0.846791
---	235804_at	0.230359	0.145213	0.879395	0.0599281	0.22766	0.486418	0.00679731	0.348698	0.327556	0.212175	0.207104	0.600209
SKIDA1	1559266_s_at	0.748439	-0.0390188	0.981834	0.346804	-0.114984	0.78888	0.00680077	-0.348677	0.327556	0.334605	-0.160876	0.719719
LOC100506403 /// RUNX1	211620_x_at	0.33751	-0.116339	0.916938	0.0169919	0.286529	0.328512	0.00680077	0.348677	0.327556	0.00941094	0.415869	0.15673
GABARAPL1	208869_s_at	0.065406	0.221462	0.745295	0.312458	0.123388	0.768297	0.00680573	0.348648	0.327556	0.000740892	0.523666	0.0683786
SAMSN1	1555638_a_at	0.888297	-0.0170948	0.993471	0.0544055	0.232635	0.471638	0.00682562	0.348531	0.32779	0.0185451	0.380192	0.208761
RAP1A	202362_at	0.558279	-0.0711611	0.959768	0.637199	0.0577844	0.915704	0.0068306	0.348502	0.32779	0.780555	-0.0467305	0.939791
GBP2	242907_at	0.221081	0.148114	0.875893	0.0420772	0.245442	0.440372	0.00683558	0.348473	0.32779	0.00568424	0.440164	0.128424
ZNF625 /// ZNF625-ZNF20	244406_at	0.222463	0.147676	0.876167	0.706084	0.0462202	0.937403	0.00683558	0.348473	0.32779	0.8597	0.029658	0.963061
APP	214953_s_at	0.118743	0.188182	0.811099	0.014251	0.293873	0.311545	0.00684056	0.348444	0.32779	0.00820431	0.422654	0.148288
TPGS2	239601_at	0.000645972	0.397942	0.385097	0.458377	0.0907422	0.846113	0.00685967	0.348332	0.327935	0.627438	0.0813177	0.884705
DUSP1	201041_s_at	0.544202	0.0737157	0.957937	0.0656075	0.222916	0.498623	0.00686554	0.348298	0.327935	0.0698338	0.297346	0.37367
DYNLT1	201999_s_at	0.269852	0.133696	0.897031	0.23657	0.144379	0.713634	0.00687555	0.348239	0.327935	0.290585	0.175978	0.682316
MKL1	215291_at	0.575817	0.068021	0.961916	0.204846	0.154538	0.686874	0.0068822	0.3482	0.327935	0.941777	-0.0122572	0.985467
CAPG	201850_at	0.989218	0.00164474	0.999253	0.0236728	-0.272169	0.36402	0.00688558	-0.348181	0.327935	0.0023212	-0.479453	0.0940781
---	243678_at	0.781153	-0.0338046	0.984826	0.0870631	-0.207534	0.541976	0.00688558	-0.348181	0.327935	0.151873	0.237045	0.524221
COL4A3BP	223465_at	0.343542	0.114904	0.919032	0.0700323	0.219445	0.507848	0.00688558	0.348181	0.327935	0.557643	0.0981669	0.852414
DAPK1	203139_at	0.358308	0.111457	0.922731	0.0131943	0.297033	0.303874	0.00690064	0.348093	0.32808	0.106871	0.265718	0.45282
NFKBIB	214448_x_at	0.410807	0.0998565	0.932205	0.631983	0.0586795	0.913128	0.00690064	0.348093	0.32808	0.244721	0.193379	0.637969
CKM	204810_s_at	0.00496722	-0.332149	0.501075	0.00746041	-0.319449	0.253964	0.00691069	-0.348034	0.328273	0.00498849	-0.446183	0.12187
LOC440864 /// MSH6	1569034_a_at	0.142813	-0.176949	0.825661	0.83208	-0.0259966	0.969867	0.00693085	-0.347918	0.328329	0.614038	0.084487	0.879483
---	1561828_at	0.168275	-0.166521	0.847081	0.436684	-0.0951624	0.835926	0.00693085	-0.347918	0.328329	0.760575	0.0511081	0.933077
RAB43	229894_s_at	0.0243837	0.268914	0.650785	0.140054	0.179473	0.618215	0.00693589	0.347888	0.328329	0.426897	0.13275	0.779552
---	240302_at	0.00104512	0.383609	0.415672	0.0747689	0.215919	0.517598	0.00693589	0.347888	0.328329	0.687576	-0.0674145	0.909103
ADGRG6	213094_at	0.772882	0.0351169	0.984537	0.546806	-0.0737879	0.883709	0.00694599	-0.34783	0.328388	0.665557	-0.0724487	0.900592
ANKRD44	235778_s_at	0.322291	0.120032	0.912419	0.0428383	0.244567	0.442274	0.00695017	0.347806	0.328388	0.292724	0.175212	0.684252
LOC100506403 /// RUNX1	210805_x_at	0.250841	0.139085	0.887875	0.0638575	0.224341	0.493765	0.00696117	0.347742	0.328388	0.0505803	0.319453	0.322317
SUZ12 /// SUZ12P1	213971_s_at	0.198143	0.155673	0.867873	0.321052	0.121232	0.774422	0.00696117	0.347742	0.328388	0.89158	0.0228728	0.972589
RIOK3	202131_s_at	0.0975824	0.199608	0.787995	0.140711	0.179181	0.619118	0.00699161	0.347567	0.329168	0.0117007	0.404815	0.171925
TCF7L2	212759_s_at	0.0664135	0.220659	0.749051	0.107235	0.195606	0.573501	0.00699581	0.347543	0.329168	0.0272757	0.358104	0.248218
KLHL5	226001_at	0.880123	-0.0183546	0.992743	0.736688	-0.0412145	0.94657	0.0069967	0.347538	0.329168	0.542298	-0.101997	0.844709
WDR91	230888_at	0.962392	-0.00573908	0.997307	0.697011	-0.0477182	0.934401	0.00700178	-0.347508	0.329168	0.4128	0.136799	0.771883
DSE	218854_at	0.41469	0.0990342	0.932937	0.0166569	0.287369	0.326719	0.00703238	0.347333	0.330039	0.0227814	0.368591	0.228168
EDDM3A	217568_at	0.154261	-0.172102	0.834301	0.00543958	-0.331196	0.225995	0.00703238	-0.347333	0.330039	0.28876	-0.176635	0.680105
LOC101929709	231412_at	0.522664	-0.0776876	0.953208	0.00254271	0.357777	0.173345	0.00704261	0.347275	0.330235	0.0250428	0.363119	0.239331
ECT2	237241_at	0.537321	-0.0749762	0.956885	0.185337	-0.161352	0.668348	0.00705451	-0.347207	0.33051	0.834147	0.03513	0.95532
SLC26A6	232551_at	0.0423577	0.243351	0.713466	0.13008	0.18404	0.607559	0.00707336	0.347099	0.331066	0.033324	0.346047	0.269127
---	239857_at	0.512941	-0.0795073	0.951971	0.000315519	-0.421006	0.0774915	0.00707849	-0.34707	0.331066	0.698199	-0.0650068	0.912883
APTR	227431_at	0.893183	0.0163424	0.993471	0.490685	0.0843655	0.85996	0.00709907	0.346953	0.331745	0.796137	-0.0433379	0.944758
TMEM64	225974_at	0.876041	-0.0189845	0.992601	0.579715	0.0678322	0.894909	0.00712487	0.346807	0.332209	0.599829	0.0878796	0.872828
C2orf69	227973_at	0.204754	-0.153433	0.869535	0.000525433	-0.406664	0.0953077	0.00713521	-0.346749	0.332209	0.0373148	-0.339042	0.282731
MAG	217447_at	0.0249185	-0.267952	0.656874	0.824645	0.0271658	0.968582	0.00714557	-0.34669	0.332209	0.67462	0.0703694	0.904306
MOG	205989_s_at	0.127606	-0.183861	0.81677	0.340516	-0.116482	0.785889	0.00715075	-0.346661	0.332209	0.537083	-0.103311	0.842225
JUN	201465_s_at	0.0803097	0.210474	0.76455	0.0162922	0.288301	0.324154	0.00716112	0.346602	0.332209	0.0598776	0.308071	0.347427
SEPT11 /// SYT11	209197_at	0.928178	0.0109707	0.995042	0.103933	0.197431	0.568995	0.00716112	0.346602	0.332209	0.703531	0.063803	0.915085
MEF2A	242176_at	0.0818644	0.209424	0.768496	0.000126596	0.445193	0.0534341	0.00716632	0.346573	0.332209	0.000827932	0.519617	0.0708306
ERAP1 /// LOC101929747	1569520_at	0.635346	0.0576708	0.970757	0.879679	0.0185611	0.979849	0.00716632	0.346573	0.332209	0.160413	0.232339	0.536022
---	241333_x_at	0.231338	0.144912	0.880196	0.348426	0.1146	0.789735	0.00717151	0.346544	0.332209	0.134724	0.247114	0.498479
SLAMF9	1553770_a_at	0.198855	0.155429	0.868395	0.376633	0.108098	0.804604	0.00718191	0.346485	0.332209	0.501691	-0.112394	0.823499
CYTH2	237234_at	0.218171	0.149041	0.874838	0.704864	0.0464211	0.936877	0.00718191	0.346485	0.332209	0.749649	0.0535157	0.929918
CHD3	208806_at	0.0730514	0.215601	0.758323	0.450964	-0.0922394	0.843272	0.00718191	-0.346485	0.332209	0.152263	-0.236826	0.524572
RBM22	222527_s_at	0.708756	0.0454402	0.977528	0.550196	0.0731667	0.884503	0.00719233	0.346427	0.33241	0.966191	0.00711354	0.991537
HKDC1	237323_at	0.00558761	-0.327898	0.51235	0.813869	-0.0288648	0.96578	0.0072132	-0.34631	0.332934	0.493343	0.114583	0.818421
FANCA	215530_at	0.688079	0.0488347	0.975332	0.103575	0.197632	0.56834	0.00721842	0.346281	0.332934	0.307028	0.170178	0.697994
OSER1	209020_at	0.0916716	0.203142	0.78156	0.196362	0.157441	0.679673	0.00722365	0.346252	0.332934	0.000238633	0.562298	0.0536956
CXCL8	211506_s_at	0.830702	0.0260183	0.988801	0.00231788	0.360864	0.16697	0.00723412	0.346193	0.332934	0.00987405	0.413461	0.159723
CMPK1	222448_s_at	0.758823	0.0373565	0.983004	0.859735	-0.0216668	0.975229	0.00723412	0.346193	0.332934	0.560294	-0.0975103	0.853983
LOC101060373 /// LOC102723728 /// NOMO1 /// NOMO2 /// NOMO3	217225_x_at	0.276934	-0.131754	0.89883	2.46354e-05	-0.484471	0.028891	0.00725509	-0.346076	0.333425	0.00320038	-0.465882	0.104529
IFITM1 /// IFITM2	201601_x_at	0.0205369	0.276421	0.630935	0.0158996	0.289324	0.322945	0.00727086	0.345989	0.333425	0.569618	0.095212	0.858194
VEGFA	211527_x_at	0.300206	0.125595	0.904422	0.625198	0.0598487	0.911158	0.00727612	0.345959	0.333425	0.173758	0.225335	0.553175
ARHGAP5	217936_at	0.327294	0.118806	0.914072	0.458108	0.0907962	0.845985	0.00728138	0.34593	0.333425	0.0389758	0.336306	0.287236
UBE2B	202334_s_at	0.18665	0.159697	0.858073	0.520448	0.0786839	0.873219	0.00728138	0.34593	0.333425	0.332942	-0.161423	0.718346
ARFGEF1	202956_at	0.024801	0.268162	0.656337	0.178671	0.163798	0.662473	0.00728138	0.34593	0.333425	0.954238	-0.00963064	0.989061
COMMD4	209133_s_at	0.380187	-0.106506	0.9272	0.297389	-0.127262	0.758572	0.00731833	-0.345726	0.334757	0.0839957	-0.283995	0.406521
MXRA5	209596_at	0.12566	-0.18479	0.815602	0.232045	-0.145767	0.709448	0.00732271	-0.345701	0.334757	0.0977435	-0.272613	0.43427
LOC441259 /// PMS2P1 /// PMS2P10 /// PMS2P2 /// PMS2P5 /// PMS2P6 /// PMS2P7	215667_x_at	0.116746	-0.18919	0.808127	0.0145398	-0.293044	0.31421	0.0073333	-0.345643	0.334961	0.000546621	-0.534501	0.0636975
ABHD11	1552470_a_at	0.15118	-0.17338	0.83383	0.0473137	-0.239669	0.453853	0.00733952	-0.345609	0.334965	0.0902733	-0.278632	0.419416
CDC14B	208022_s_at	0.124936	-0.185138	0.815325	0.0168091	-0.286985	0.327006	0.00735544	-0.345521	0.335337	0.133126	-0.248098	0.496162
CDC42SE1	239023_at	0.116732	0.189197	0.808127	0.031967	0.258522	0.401554	0.00736076	0.345492	0.335337	0.208594	0.2087	0.596303
TERT	1555271_a_at	0.0159448	-0.287147	0.598591	0.183481	-0.162026	0.666302	0.00736608	-0.345463	0.335337	0.183606	-0.22041	0.566067
TMEM151B	213676_at	0.367106	0.109445	0.925784	0.338005	0.117085	0.784166	0.00737672	0.345404	0.335469	0.362261	0.152011	0.739825
DAPK2	206324_s_at	0.627966	-0.0589306	0.969163	0.0492038	-0.237714	0.457543	0.00738205	-0.345375	0.335469	0.43774	-0.129685	0.786224
HIST1H2BG	210387_at	0.000399352	0.411657	0.355437	0.269365	0.134824	0.737405	0.00738738	0.345346	0.335469	0.0126238	0.400876	0.178255
AGO2	225827_at	0.460632	0.0896207	0.942494	0.150419	0.174979	0.630012	0.0074034	0.345258	0.335497	0.117274	0.258386	0.471604
RFX7	218430_s_at	0.996903	-0.000472424	0.999867	0.406352	0.101557	0.819403	0.0074034	0.345258	0.335497	0.740252	0.0555951	0.927202
UBE2B	211763_s_at	0.257768	0.137091	0.889726	0.537784	0.0754503	0.879708	0.00741409	0.345199	0.335497	0.262274	-0.186484	0.654427
TLN2	212703_at	0.650989	-0.0550204	0.972941	0.527022	-0.0774515	0.876055	0.00741852	-0.345175	0.335497	0.0720171	-0.295157	0.378609
RALGPS1	204199_at	0.75948	-0.0372515	0.983226	0.0599416	-0.227648	0.486418	0.00741945	-0.34517	0.335497	0.178524	-0.222927	0.55968
CDS2	212862_at	0.760247	-0.0371291	0.983383	0.457473	0.090924	0.845578	0.0074248	0.345141	0.335497	0.178087	0.223146	0.558886
CADM1	209030_s_at	0.368726	-0.109078	0.92588	0.0680475	-0.22098	0.503959	0.00746777	-0.344907	0.336743	0.329961	-0.162408	0.716295
---	1560385_x_at	0.117942	-0.188585	0.810046	0.0583771	-0.229018	0.481994	0.00747315	-0.344878	0.336743	0.463489	-0.122572	0.802167
IL21	221271_at	0.541236	-0.0742581	0.957047	0.303092	-0.125781	0.762051	0.00747854	-0.344849	0.336743	0.725981	-0.0587688	0.923115
LTB4R	236172_at	0.737825	-0.0407251	0.980811	0.585352	-0.066828	0.89748	0.00748393	-0.34482	0.336743	0.0942914	-0.275349	0.426841
ZNF254	242602_x_at	0.44911	0.0919303	0.939837	0.541939	0.074683	0.881782	0.00748393	0.34482	0.336743	0.926219	0.0155404	0.98191
ELF1	212418_at	0.484516	0.0849314	0.946984	0.165626	0.168786	0.646967	0.00748933	0.34479	0.336743	0.254372	0.189549	0.647538
ACP6	242270_at	0.257033	-0.137301	0.889225	0.663538	-0.0533085	0.925639	0.00750554	-0.344703	0.337093	0.42115	-0.134391	0.77637
DCAF8	1554049_s_at	0.0385032	0.247935	0.701421	0.915757	0.0129709	0.986659	0.00751636	0.344644	0.337093	0.116152	0.259152	0.469478
CAPS2	224370_s_at	0.76936	-0.0356768	0.984537	0.110727	-0.193723	0.578719	0.00751636	-0.344644	0.337093	0.943334	-0.0119289	0.985964
WTAP	241626_at	0.605741	0.0627625	0.965639	0.0247149	0.270251	0.369204	0.00752178	0.344615	0.337093	0.0223073	0.369795	0.226281
HIST1H2AE	214469_at	0.031629	0.257156	0.675938	0.621078	0.0605612	0.909656	0.00753262	0.344556	0.337302	0.0308445	0.350752	0.261258
DHRS7	210788_s_at	0.609774	0.0620626	0.966319	0.952717	-0.007271	0.992708	0.00754348	0.344498	0.337479	0.764061	-0.050342	0.934418
PDGFRA	1554828_at	0.0326132	-0.255739	0.675938	0.0260799	-0.26784	0.376728	0.00754891	-0.344469	0.337479	0.924147	-0.0159781	0.981159
---	237212_at	0.0890995	-0.204737	0.778964	0.232573	-0.145604	0.710322	0.00758065	-0.344298	0.338386	0.214234	-0.206195	0.60245
RAD21	200607_s_at	0.545161	-0.0735407	0.95795	0.6755	0.0512989	0.92822	0.00758159	0.344293	0.338386	0.577666	-0.0932421	0.86224
ZC3H3	213445_at	0.000937538	0.386901	0.414153	0.570942	0.069404	0.892057	0.00759976	0.344196	0.338419	0.859693	0.0296596	0.963061
CLN8	222874_s_at	0.476781	0.0864362	0.945329	0.0206022	0.278271	0.347447	0.00760891	0.344147	0.338419	0.0261926	0.360492	0.2438
FAM172A	212936_at	0.170508	-0.165663	0.847081	0.0154204	-0.290603	0.320696	0.00761986	-0.344089	0.338419	0.00265317	-0.473871	0.0984806
BTG4 /// POU2AF1	1569675_at	0.389309	-0.104493	0.928077	0.025338	-0.269137	0.372559	0.00761986	-0.344089	0.338419	0.636781	-0.0791245	0.888345
APPL2	218218_at	0.0170773	0.284277	0.611059	0.329273	0.119204	0.780169	0.00762534	0.34406	0.338419	0.39381	0.14238	0.760644
RERE	221643_s_at	0.406862	0.100696	0.931697	0.397917	0.103383	0.816073	0.00763083	0.34403	0.338419	0.20568	-0.210014	0.592619
CAPZA2	201238_s_at	0.451888	-0.0913704	0.939979	0.884265	0.0178487	0.980573	0.00763631	0.344001	0.338419	0.195704	-0.21461	0.580927
CSNK1A1	208865_at	0.485601	0.0847214	0.947174	0.527368	0.0773868	0.876068	0.00763631	0.344001	0.338419	0.612196	-0.0849248	0.878549
---	243798_at	0.242963	0.1414	0.885324	0.032225	0.258148	0.402168	0.00763803	0.343992	0.338419	0.054894	0.313981	0.332484
HNRNPA3	211930_at	0.117838	0.188637	0.810046	0.0285076	0.263802	0.386151	0.0076583	0.343884	0.339043	0.432687	0.131108	0.784051
---	242025_at	0.479292	0.0859462	0.945329	0.0823632	-0.210622	0.535522	0.00767483	-0.343797	0.339499	0.740252	-0.0555951	0.927202
UCKL1	232727_at	0.410395	0.099944	0.932185	0.0290709	0.262907	0.388489	0.00769691	0.34368	0.339652	0.0799624	0.287606	0.397377
PEAK1	225913_at	0.00354064	0.344065	0.469799	0.251385	0.139958	0.725225	0.00769691	0.34368	0.339652	0.149935	0.23814	0.521882
MARCH8	221824_s_at	0.421851	0.0975294	0.935611	0.579715	-0.0678322	0.894909	0.00769691	0.34368	0.339652	0.346391	-0.157045	0.728532
MEIS1	1559477_s_at	0.35099	-0.113154	0.920746	0.0874617	-0.207278	0.542704	0.00770798	-0.343621	0.339777	0.386503	-0.144569	0.755878
CA4	206209_s_at	0.0575483	0.228094	0.740424	0.687981	0.0492163	0.932089	0.00771351	0.343592	0.339777	0.74371	-0.054829	0.928089
UBE2D3	200668_s_at	0.724349	-0.0429031	0.978668	0.909257	0.0139757	0.985185	0.00771905	0.343563	0.339777	0.581259	0.0923666	0.863502
BCL6	203140_at	0.873208	0.0194219	0.992303	0.00854092	0.314279	0.261026	0.0077246	0.343534	0.339777	0.0365382	0.340356	0.280186
TNFAIP8L1	227420_at	0.123887	0.185645	0.815325	0.981577	0.00283167	0.996559	0.00774681	0.343417	0.340091	0.781558	-0.0465116	0.940212
KLHL6	228167_at	0.204076	0.15366	0.869535	0.156657	0.172385	0.637105	0.00775237	0.343387	0.340091	0.312425	-0.168317	0.701771
FILIP1	1556325_at	0.23958	-0.14241	0.883055	0.000169802	-0.437612	0.0620441	0.00775237	-0.343387	0.340091	0.351175	-0.155513	0.731699
NDUFS3 /// PTPMT1	223808_s_at	0.000647992	-0.397851	0.385097	1.41206e-05	-0.496803	0.0227072	0.00775793	-0.343358	0.340091	0.00247908	-0.476717	0.0969552
ZCCHC6	242776_at	0.993577	0.000979843	0.999859	0.328602	0.119369	0.779753	0.00776907	0.3433	0.340091	0.0168224	0.385554	0.200123
FNIP1	1559060_a_at	0.545928	0.0734008	0.95805	0.0137781	0.295261	0.308643	0.00776907	0.3433	0.340091	0.0183628	0.380739	0.207735
ACER3	238945_at	0.120816	-0.18715	0.811414	0.598369	-0.0645256	0.902023	0.00778023	-0.343241	0.340307	0.143296	-0.24197	0.511505
P3H1	220750_s_at	0.304502	-0.124493	0.905655	0.0113652	-0.303062	0.287682	0.00779139	-0.343183	0.340495	0.0111653	-0.407223	0.168682
RABGAP1L	215342_s_at	0.180084	0.162077	0.852148	0.589988	0.0660053	0.899041	0.00779698	0.343154	0.340495	0.493343	0.114583	0.818421
RRAS	212647_at	0.997247	0.000419933	0.999867	0.171462	0.166521	0.653879	0.0078362	0.342949	0.341635	0.0822658	0.285527	0.402567
TWSG1	219201_s_at	0.442721	-0.0932251	0.938033	0.646718	0.0561584	0.919283	0.0078362	0.342949	0.341635	0.951122	-0.0102873	0.988191
SLC6A6	205920_at	0.425962	0.096672	0.935732	0.00182599	0.368684	0.153188	0.00784182	0.34292	0.341635	0.00498849	0.446183	0.12187
CLIC4	201559_s_at	0.71756	-0.0440055	0.978222	0.509722	0.0807118	0.868146	0.00786432	0.342803	0.34207	0.545787	-0.101122	0.846791
---	236809_at	0.0442427	0.241234	0.716259	0.0853708	0.20863	0.540237	0.00786432	0.342803	0.34207	0.620964	0.0828454	0.882697
CLN8	229958_at	0.953572	-0.00708637	0.996901	0.00643185	0.325021	0.240411	0.0078756	0.342744	0.342288	0.106871	0.265718	0.45282
---	241616_at	0.182911	0.161044	0.854613	0.4173	0.0992181	0.825256	0.00789253	0.342657	0.34248	0.251589	0.190643	0.645048
ARHGAP28	220382_s_at	0.0379831	-0.248583	0.699881	0.920014	-0.0123132	0.987365	0.00789253	-0.342657	0.34248	0.599373	0.0879891	0.872582
MALAT1	224567_x_at	0.877288	0.018792	0.992601	0.000317621	0.420823	0.0774915	0.0079095	0.342569	0.342672	0.0216326	0.371546	0.223626
NCK1	204725_s_at	0.451106	-0.0915279	0.939951	0.897692	0.015766	0.982845	0.0079095	0.342569	0.342672	0.816864	-0.0388509	0.950803
---	1557659_a_at	0.118081	-0.188515	0.810354	0.01902	-0.281724	0.338799	0.0079265	-0.342481	0.34311	0.0017312	-0.491382	0.0880494
MIR21 /// VMP1	220990_s_at	0.913737	-0.0131843	0.993873	0.0198216	0.279945	0.344539	0.00793217	0.342452	0.34311	0.397124	0.141395	0.763217
SH3GLB1	209091_s_at	0.62633	-0.0592105	0.969094	0.500156	0.0825386	0.864287	0.00796059	0.342306	0.34377	0.351175	0.155513	0.731699
FOXH1	207644_at	0.156313	-0.171263	0.83572	0.388842	-0.105375	0.811806	0.00796629	-0.342277	0.34377	0.298269	-0.173242	0.689871
---	240816_at	0.949908	-0.00764628	0.996901	0.390083	-0.105101	0.812519	0.00796629	-0.342277	0.34377	0.762566	0.0506703	0.93376
QKI	212265_at	0.421098	0.0976869	0.935418	0.959364	-0.00624794	0.993564	0.0079891	0.34216	0.344262	0.643811	-0.0774829	0.89169
TRAFD1	202837_at	0.00623084	0.323908	0.525915	0.215667	0.150955	0.69567	0.00799481	0.342131	0.344262	0.247453	0.192285	0.640783
TOP1MT	225802_at	0.127274	-0.184018	0.816209	0.651875	-0.0552815	0.921443	0.00801197	-0.342043	0.344262	0.245266	-0.19316	0.638415
METRN	228419_at	0.716592	0.0441629	0.978222	0.014188	0.294055	0.311545	0.00802343	0.341985	0.344262	0.415826	0.135923	0.773966
ATP2C1	209934_s_at	0.313562	0.1222	0.909071	0.448087	0.092824	0.84192	0.00802343	0.341985	0.344262	0.830073	-0.0360055	0.954072
PBOV1	224257_s_at	0.12071	-0.187203	0.811414	0.030466	-0.260751	0.395566	0.0080349	-0.341926	0.344262	0.181163	-0.221614	0.56298
MKLN1	204423_at	0.38867	0.104633	0.928077	0.246727	0.141328	0.722373	0.0080349	0.341926	0.344262	0.51477	-0.109001	0.829503
TAPT1	238798_at	0.745714	-0.0394562	0.981694	0.235792	-0.144616	0.713167	0.00804064	-0.341897	0.344262	0.0466209	-0.324815	0.310778
---	1555261_at	0.0143245	0.291573	0.587336	0.0250606	0.26963	0.371023	0.00804064	0.341897	0.344262	0.101004	0.270096	0.441297
MAP3K12	205448_s_at	0.100463	0.197946	0.793463	0.210209	0.152746	0.691169	0.00804064	0.341897	0.344262	0.382158	0.145882	0.752764
UBE2B	202335_s_at	0.0484594	0.236755	0.723714	0.441386	0.0941942	0.838176	0.0080694	0.341751	0.344351	0.177651	0.223365	0.558704
UGGT2	1555561_a_at	0.102192	-0.196966	0.794287	2.90034e-05	-0.480763	0.0299105	0.00807516	-0.341721	0.344351	0.26	-0.18736	0.652057
MTURN	226018_at	0.657283	0.0539614	0.97329	0.23645	0.144415	0.713619	0.00808093	0.341692	0.344351	0.0516748	0.31803	0.325685
COL4A3BP	226277_at	0.327868	0.118666	0.914321	0.171319	0.166575	0.653561	0.00808093	0.341692	0.344351	0.810278	-0.0402736	0.949423
DAB2	201278_at	0.018068	0.281897	0.61498	0.0953127	0.202419	0.554505	0.00809247	0.341634	0.344351	0.0915977	0.277538	0.421877
ABCG1	204567_s_at	0.0198638	0.277856	0.628586	0.0252658	0.269264	0.372247	0.00809247	0.341634	0.344351	0.14367	0.241751	0.512169
SEMA4A	234072_at	0.0508482	0.234358	0.728467	0.00715673	0.32102	0.248719	0.00810403	0.341575	0.344351	0.14859	0.238906	0.520212
RAB5A	206113_s_at	0.344801	-0.114607	0.919539	0.551694	0.0728927	0.885425	0.00810981	0.341546	0.344351	0.575425	0.0937893	0.861294
---	222378_at	0.00578133	0.326655	0.518187	0.00127964	0.379992	0.136012	0.0081156	0.341517	0.344351	0.000738657	0.523776	0.0683786
ZNF148	235166_at	0.339049	0.115971	0.917277	0.856576	-0.0221601	0.974576	0.00812718	0.341458	0.344351	0.390147	-0.143475	0.758472
AP5Z1	209913_x_at	0.00337553	0.34571	0.469188	0.0199614	0.279641	0.344615	0.00812718	0.341458	0.344351	0.828038	0.0364432	0.953497
XRN1	1555785_a_at	0.786681	0.0329297	0.985205	0.355275	0.112993	0.793231	0.00813298	0.341429	0.344351	0.107773	0.265062	0.454739
SFXN4	230637_at	0.690519	0.0484323	0.975332	0.0167946	-0.287022	0.327006	0.00813878	-0.3414	0.344351	0.131719	-0.248974	0.493944
MRRF	239498_at	0.201038	-0.154685	0.868562	0.554543	-0.0723727	0.886652	0.00813878	-0.3414	0.344351	0.576769	0.093461	0.861678
---	1558154_at	0.0325272	0.255862	0.675938	0.162351	0.170083	0.643549	0.00813878	0.3414	0.344351	0.16021	0.232449	0.53588
MARCH7	202654_x_at	0.405225	0.101046	0.931107	0.491816	0.0841463	0.860618	0.00815621	0.341312	0.344351	0.029744	-0.352941	0.256831
ARF1	208750_s_at	0.543819	-0.0737857	0.957937	0.867468	-0.0204611	0.977024	0.0081795	0.341195	0.344351	0.66413	-0.072777	0.900244
CLDN4	201428_at	0.000620974	0.39909	0.377242	0.149713	0.175278	0.629368	0.00819886	0.341098	0.344351	0.0114837	0.40578	0.17068
ZNF382	1557260_a_at	0.0244364	0.268819	0.650785	0.00859927	0.314016	0.261784	0.0082047	0.341069	0.344351	0.789593	-0.0447606	0.942783
COPA	214336_s_at	0.733326	-0.0414509	0.980212	0.693923	0.0482297	0.933845	0.00820869	0.341049	0.344351	0.245539	0.193051	0.63873
TMSB4Y	206769_at	0.263783	0.135388	0.892915	0.850249	0.0231487	0.973614	0.00821055	0.34104	0.344351	0.341877	0.158503	0.725853
PRKCH	218764_at	0.208065	0.152331	0.870321	0.000172674	0.437173	0.0621114	0.00821454	0.34102	0.344351	0.00863548	0.420137	0.150941
SDCBP	200958_s_at	0.672561	-0.0514068	0.974522	0.283895	0.130841	0.748443	0.00821454	0.34102	0.344351	0.436961	0.129904	0.786012
AIDA	220199_s_at	0.812242	-0.0289054	0.986414	0.894038	-0.0163323	0.982286	0.00822039	0.340991	0.344351	0.172688	-0.225882	0.55205
---	242110_at	0.333356	0.117336	0.916306	0.135637	0.181464	0.614105	0.00822625	0.340962	0.344351	0.00327423	0.464897	0.105077
---	242051_at	0.129646	0.182898	0.818143	0.0504369	0.236472	0.461234	0.00822625	0.340962	0.344351	0.127048	0.251929	0.487258
TCAIM	241666_at	0.227738	-0.146024	0.878791	0.0959982	0.20201	0.555525	0.00822818	0.340952	0.344351	0.586667	-0.0910534	0.86706
C12orf42	1561378_at	0.249279	0.13954	0.887233	0.0470017	0.239998	0.453158	0.00823797	0.340903	0.344351	0.186748	0.218878	0.570258
SMAD1	210993_s_at	0.514897	0.0791398	0.952031	0.0276299	0.265227	0.383864	0.00823797	0.340903	0.344351	0.24093	0.194911	0.63386
SERINC1	208671_at	0.184119	0.160607	0.85645	0.756568	0.0379992	0.951672	0.00823797	0.340903	0.344351	0.60577	0.0864569	0.8753
LINC01420	225029_at	0.938809	0.00934351	0.995673	0.670705	0.0521027	0.926987	0.00823797	0.340903	0.344351	0.938145	-0.0130233	0.984417
ARHGEF39	231892_at	0.0241665	-0.269311	0.649928	0.0459463	-0.241124	0.450681	0.00824577	-0.340864	0.344358	0.110514	-0.263092	0.460053
BRI3 /// FLJ30064	239821_at	0.711863	0.0449332	0.977871	0.0164548	0.287883	0.324833	0.00825558	0.340815	0.344358	0.906553	0.019699	0.976069
ACSBG2	221716_s_at	0.284008	-0.129847	0.899606	0.307859	-0.124557	0.765135	0.00826146	-0.340786	0.344358	0.512225	0.109658	0.828185
ROBO2	240425_x_at	0.0495554	-0.235643	0.726512	0.0559736	-0.231182	0.475311	0.00826333	-0.340777	0.344358	0.338618	-0.159562	0.723398
ATP2C1	209935_at	0.739077	0.0405235	0.980885	0.801744	0.030783	0.962758	0.00828501	0.340669	0.344914	0.611736	-0.0850342	0.878419
TCF25	213311_s_at	0.616759	0.0608553	0.966996	0.123985	0.186963	0.597995	0.0082909	0.34064	0.344914	0.126367	0.252367	0.486112
TTC7A	224912_at	0.00272844	0.352936	0.465422	0.00665294	0.32376	0.243386	0.00830271	0.340582	0.344914	0.0272343	0.358194	0.248131
SLC6A13	237058_x_at	0.235751	-0.143565	0.88252	0.0488459	-0.23808	0.457147	0.00830862	-0.340552	0.344914	0.323396	-0.164596	0.711537
FLJ30679	1553258_at	0.180657	-0.161867	0.852148	0.706084	-0.0462202	0.937403	0.00831453	-0.340523	0.344914	0.408661	0.138003	0.769485
---	1558836_at	0.398878	0.102411	0.928822	0.180792	0.163013	0.663814	0.00831453	0.340523	0.344914	0.216005	0.205417	0.604095
---	1570249_x_at	0.158211	0.170493	0.836816	0.0215107	0.276389	0.353495	0.00833821	0.340406	0.345586	0.00816771	0.422873	0.148116
BBX	223135_s_at	0.0857474	0.206869	0.772808	0.00914145	0.311648	0.265997	0.00835007	0.340348	0.345586	0.0492588	0.321204	0.31816
TBCD	229191_at	0.167054	0.166993	0.846845	0.0444007	0.242811	0.445766	0.00835007	0.340348	0.345586	0.498343	0.113269	0.821135
ATF3	1554420_at	0.6295	-0.0586681	0.969404	0.0363125	0.25253	0.420632	0.00835601	0.340319	0.345586	0.0281023	0.356334	0.25139
NEMF	1557950_at	0.865738	0.0205767	0.991826	0.0433392	0.243999	0.443407	0.0083917	0.340143	0.346261	0.81281	-0.0397264	0.949743
GAL3ST2	1553046_s_at	0.434594	0.0948873	0.936136	0.161894	0.170266	0.643187	0.00839766	0.340114	0.346261	0.166365	0.229166	0.543596
ST8SIA3	208065_at	0.373925	-0.107905	0.926888	0.13325	-0.182561	0.610428	0.00839766	-0.340114	0.346261	0.581709	-0.0922572	0.863607
---	242947_at	0.353544	-0.112559	0.921381	0.372513	-0.109028	0.802362	0.00839766	-0.340114	0.346261	0.632112	0.0802189	0.886286
NFKBID	1553042_a_at	0.0549778	0.230423	0.738077	0.00548286	0.330907	0.226378	0.0084096	0.340056	0.346448	0.000316135	0.553136	0.05805
EPB41	225051_at	0.235463	0.143652	0.882511	0.510876	0.0804925	0.868483	0.00842155	0.339997	0.346448	0.450713	-0.126074	0.794542
EPS15	217887_s_at	0.713153	0.0447228	0.97819	0.884618	0.0177939	0.980607	0.00842155	0.339997	0.346448	0.608521	-0.0858003	0.876957
TRIM23	210994_x_at	0.310569	0.122953	0.908007	0.117033	0.190434	0.58753	0.00842753	0.339968	0.346448	0.772546	0.0484815	0.937019
NALCN	1554702_at	0.698441	0.0471291	0.976655	0.171815	-0.166385	0.654452	0.00843549	-0.339929	0.346514	0.913793	-0.0181669	0.978048
NAPB	225111_s_at	0.578826	0.0674867	0.96207	0.048739	0.238189	0.456849	0.00845749	0.339822	0.346869	0.434627	0.130561	0.784679
LRRC63	1569124_at	0.484155	-0.0850014	0.946984	0.00297425	-0.352479	0.180485	0.00845749	-0.339822	0.346869	0.00426234	-0.453297	0.115425
RYBP	201846_s_at	0.36919	0.108973	0.926005	0.0683282	0.220761	0.503959	0.00846349	0.339792	0.346869	0.146493	0.240109	0.516677
THRSP	229477_at	0.244633	-0.140905	0.885408	0.665815	0.0529248	0.926113	0.0084695	0.339763	0.346869	0.873046	-0.0268126	0.967132
YWHAZ	200638_s_at	0.975229	0.0037794	0.998176	0.736576	-0.0412328	0.94657	0.00850562	0.339588	0.347761	0.745194	-0.0545007	0.928647
SLC34A1	208177_at	0.768423	0.0358258	0.984504	0.182229	0.162485	0.66504	0.00851666	0.339534	0.347761	0.0732404	0.293953	0.381555
MIB2	226644_at	0.0850454	0.207324	0.772644	0.30636	0.124941	0.764258	0.00851769	0.339529	0.347761	0.519024	0.107907	0.832141
KRT78	1553212_at	0.163903	0.168224	0.844139	0.57592	0.0685107	0.893159	0.00851963	0.33952	0.347761	0.0508312	0.319124	0.323087
---	1559467_at	0.253317	0.138368	0.888071	0.19131	0.159213	0.674743	0.00852373	0.3395	0.347761	0.0183265	0.380848	0.207583
---	236827_at	0.167686	-0.166748	0.846931	0.00950407	-0.310132	0.268486	0.00853582	-0.339442	0.347761	0.947487	-0.0110534	0.987022
CEP57	203491_s_at	0.17937	-0.162339	0.851753	0.426842	0.0972085	0.830194	0.00853582	0.339442	0.347761	0.611736	-0.0850342	0.878419
---	240704_at	0.335757	0.116759	0.916646	0.307645	-0.124612	0.764985	0.00854793	-0.339383	0.347983	0.97711	-0.00481532	0.994325
OTUB2	219369_s_at	0.268274	-0.134134	0.895575	0.354492	-0.113175	0.792358	0.00855398	-0.339354	0.347983	0.357038	-0.153653	0.736006
ZMYM5	235620_x_at	0.163075	0.168551	0.843419	0.476006	0.0872337	0.85344	0.00857826	0.339237	0.348158	0.456279	-0.124542	0.797948
---	244457_at	0.202568	0.154168	0.86905	0.562844	0.0708648	0.889562	0.00857826	0.339237	0.348158	0.824987	0.0370999	0.952833
NEUROD1	206282_at	0.0249712	-0.267858	0.656874	0.0412924	-0.246358	0.437193	0.00858938	-0.339184	0.348158	0.230842	-0.19907	0.622198
---	1561006_at	0.71756	0.0440055	0.978222	0.263773	-0.136395	0.733106	0.00859042	-0.339179	0.348158	0.665557	0.0724487	0.900592
MXD4	212347_x_at	0.0587985	0.226991	0.74227	0.542732	0.0745369	0.882185	0.0085965	0.339149	0.348158	0.733844	0.0570178	0.925109
---	230324_at	0.382557	0.105981	0.9272	0.0527126	0.234243	0.46866	0.0085965	0.339149	0.348158	0.97711	-0.00481532	0.994325
STK17B	226525_at	0.0384043	0.248058	0.701421	0.136318	0.181154	0.615358	0.00862088	0.339033	0.348764	0.168664	0.227962	0.546697
MAP3K1	225927_at	0.102909	0.196564	0.795161	0.534432	0.0760715	0.878248	0.00863309	0.338974	0.348764	0.886426	-0.0239672	0.970996
CFDP1	236588_at	0.110162	-0.192609	0.803639	0.059626	-0.227922	0.485343	0.00864532	-0.338916	0.348764	0.609439	-0.0855814	0.87747
FAAH2	230792_at	0.0960331	0.200518	0.785563	0.00884925	0.312909	0.264167	0.00865756	0.338857	0.348764	0.0446993	0.327551	0.304464
LOC101927958	1561499_at	0.138801	-0.178716	0.824906	0.348272	0.114637	0.789735	0.00865756	-0.338857	0.348764	0.674142	-0.0704788	0.903931
ADAM2	207664_at	0.594506	-0.0647227	0.963184	0.604295	-0.0634848	0.903512	0.00865958	-0.338848	0.348764	0.96671	-0.0070041	0.991537
BTRC	216091_s_at	0.289475	0.128394	0.901363	0.207189	0.153751	0.689643	0.00866368	0.338828	0.348764	0.929847	-0.0147743	0.982689
---	226457_at	0.716582	-0.0441645	0.978222	0.0070546	0.321562	0.248045	0.00866566	0.338819	0.348764	0.667461	0.0720109	0.900983
SQLE	209218_at	0.694131	0.0478373	0.97609	0.0584597	0.228945	0.482094	0.00866981	0.338799	0.348764	0.494174	-0.114364	0.818956
ARHGAP25	204882_at	0.0649057	0.221865	0.745295	0.073717	0.216687	0.515274	0.00867595	0.33877	0.348764	0.586216	0.0911628	0.866885
SEMA4B	234725_s_at	0.258996	0.136741	0.890718	0.0617556	0.226095	0.488775	0.00868208	0.33874	0.348764	0.910172	0.018933	0.976964
---	242066_at	0.349418	0.113522	0.919694	0.0504919	0.236417	0.461351	0.00868823	0.338711	0.348764	0.0239804	0.365636	0.233797
LINC01538	1561090_at	0.52558	0.0771452	0.95378	0.0223693	-0.274672	0.356989	0.00869437	-0.338682	0.348764	0.619113	0.0832832	0.882062
MAP3K2	221695_s_at	0.963194	0.0056166	0.997427	0.518604	0.079031	0.872398	0.00870667	0.338623	0.348983	0.403427	0.139535	0.766387
KIAA1033	212795_at	0.0552078	0.230211	0.738114	0.202906	0.155194	0.68468	0.00871899	0.338565	0.348983	0.289367	-0.176416	0.681095
WWP1	212638_s_at	0.423526	0.0971795	0.935732	0.63411	0.0583142	0.914148	0.00871899	0.338565	0.348983	0.689021	-0.0670862	0.909474
---	241413_at	0.355199	0.112176	0.921594	0.0698864	0.219557	0.507848	0.00873645	0.338482	0.349212	0.987513	0.00262668	0.996352
TNFRSF21	214581_x_at	0.596508	0.0643722	0.963261	0.279644	0.131992	0.744814	0.00873749	0.338477	0.349212	0.798153	-0.0429001	0.945243
---	1569114_at	0.621229	-0.0600859	0.967826	0.0133239	-0.296634	0.305146	0.00875808	-0.33838	0.349689	0.0717964	-0.295376	0.377994
ACTA2	215787_at	0.039619	-0.246571	0.70539	0.306075	-0.125014	0.764258	0.00876222	-0.33836	0.349689	0.788587	-0.0449795	0.942282
PITX1	209587_at	0.32672	-0.118946	0.913496	0.622661	-0.0602872	0.910389	0.0087808	-0.338273	0.349868	0.373197	0.148618	0.746982
LOC729224	1556536_at	0.477898	0.0862182	0.945329	0.0681734	-0.220881	0.503959	0.0087808	-0.338273	0.349868	0.631646	-0.0803283	0.886269
CSRNP1	225557_at	0.297027	0.126417	0.903362	0.0365364	0.252238	0.421692	0.00879942	0.338185	0.349868	0.00225457	0.480657	0.0931393
PROX2	234804_at	0.0807628	-0.210166	0.76635	0.0939348	-0.203248	0.552021	0.00880143	-0.338176	0.349868	0.724495	-0.0591004	0.922832
CYP4Z2P	1553434_at	0.265057	-0.135031	0.894347	0.877559	-0.0188907	0.979613	0.00880458	-0.338161	0.349868	0.534052	-0.104077	0.840825
DPYD	204646_at	0.445909	0.0925777	0.938728	0.0206542	0.278161	0.347467	0.00880563	0.338156	0.349868	0.339626	0.159234	0.724108
BSDC1	222200_s_at	0.00038002	0.413039	0.355437	0.464124	0.0895904	0.848611	0.00881807	0.338097	0.349868	0.658909	0.0739808	0.898109
TBX5-AS1	239919_at	0.075972	-0.213491	0.76088	0.518977	-0.0789608	0.872569	0.00882009	-0.338088	0.349868	0.858924	-0.0298238	0.963059
PTPRC	212588_at	0.436895	0.0944149	0.93657	0.045366	0.241752	0.448452	0.0088243	0.338068	0.349868	0.606686	0.086238	0.875906
---	1568817_at	0.664173	0.0528066	0.973925	0.295301	-0.127809	0.757903	0.00883676	-0.33801	0.350095	0.725	-0.0589877	0.922941
LOC101927907	1570273_at	0.167641	-0.166766	0.846931	0.536403	-0.0757061	0.87924	0.008843	-0.33798	0.350095	0.113777	-0.260793	0.465557
NPC1	217584_at	0.206011	0.153013	0.869535	0.0306958	0.260404	0.396947	0.00884924	0.337951	0.350095	0.0606455	0.307196	0.349804
TMED2	204427_s_at	0.909235	-0.0138753	0.993735	0.740741	0.0405568	0.947358	0.00887424	0.337834	0.350565	0.328971	-0.162736	0.715624
SNAP23	214544_s_at	0.912312	-0.0134029	0.993735	0.463027	0.0898096	0.84819	0.00887424	0.337834	0.350565	0.476455	-0.11907	0.808962
PPM1B	213225_at	0.31175	0.122655	0.908007	0.369539	0.109704	0.8013	0.00888049	0.337805	0.350565	0.371775	0.149056	0.746184
MEIS1	204069_at	0.616759	-0.0608553	0.966996	0.223003	-0.148599	0.701793	0.00888676	-0.337776	0.350565	0.429593	-0.131984	0.781891
ZNF496	225333_at	0.104512	0.195671	0.797073	0.712303	0.0451971	0.93966	0.00891185	0.337659	0.351118	0.312425	0.168317	0.701771
---	202280_at	0.318897	-0.120871	0.911163	0.0056529	-0.329789	0.228435	0.00891813	-0.33763	0.351118	0.347072	-0.156826	0.729151
---	229054_at	0.548234	0.0729808	0.958761	0.00184358	0.368373	0.153188	0.00892442	0.3376	0.351118	0.00500045	0.446074	0.121999
LINC00312	220244_at	0.443799	-0.0930058	0.938094	0.00407621	-0.341549	0.205695	0.00892646	-0.337591	0.351118	0.0368163	-0.339883	0.281274
FGFRL1	223648_s_at	0.27169	0.133189	0.897495	0.0331524	0.256823	0.406505	0.0089433	0.337513	0.351528	0.00579211	0.439289	0.129298
SLC8A3	1562403_a_at	0.306355	-0.12402	0.90685	0.175693	-0.164913	0.65917	0.00896222	-0.337425	0.352018	0.477681	-0.118741	0.809911
PXN	211823_s_at	0.585552	0.0662969	0.962822	0.0180085	0.284062	0.333654	0.00897485	0.337367	0.352252	0.128936	0.250725	0.490174
LINC01139	235599_at	0.364568	-0.110022	0.924953	0.0497448	-0.237166	0.459347	0.00898749	-0.337308	0.352252	0.618651	0.0833926	0.88191
SLC33A1	243724_at	0.328659	0.118474	0.914581	0.0708006	0.218861	0.50972	0.00898749	0.337308	0.352252	0.0200978	0.375705	0.216907
INO80	225357_s_at	0.251624	0.138858	0.887875	0.975398	-0.00378165	0.99576	0.00900016	0.33725	0.352495	0.310195	-0.169083	0.700331
LOC101927490	1560848_at	0.414425	-0.0990901	0.932937	0.0446053	-0.242585	0.446257	0.00900856	-0.337211	0.352572	0.0806843	-0.286949	0.398826
SLC17A9	232922_s_at	0.0079873	0.314617	0.541791	0.0476799	0.239285	0.455044	0.00901918	0.337162	0.35272	0.2527	0.190205	0.646199
---	234497_s_at	0.123739	-0.185717	0.815325	0.460742	-0.0902672	0.846681	0.00902553	-0.337133	0.35272	0.752128	-0.0529685	0.930565
---	231231_at	0.523415	0.0775476	0.953238	0.217188	0.150462	0.696222	0.00903188	0.337104	0.35272	0.15129	0.237373	0.523662
LOC339593	1564049_at	0.566847	0.0696214	0.960312	0.0784145	-0.213325	0.525581	0.00904459	-0.337045	0.35272	0.243363	0.193926	0.636766
---	238396_at	0.716269	0.0442154	0.978222	0.217923	0.150225	0.696903	0.00904459	0.337045	0.35272	0.66318	-0.0729959	0.899981
AZI2	227904_at	0.106004	0.194851	0.801209	0.410263	0.100717	0.821714	0.00906262	0.336962	0.353171	0.12085	0.255978	0.477487
APBB2	212985_at	0.328515	-0.118509	0.914581	0.0446488	-0.242537	0.446365	0.00908283	-0.33687	0.353707	0.578563	-0.0930233	0.862473
---	242551_at	0.152398	0.172872	0.834301	0.023305	0.272863	0.362145	0.00910201	0.336782	0.354195	0.475232	0.119398	0.808391
FOXO3	204131_s_at	0.117457	0.18883	0.809594	0.298584	0.12695	0.759588	0.00910841	0.336753	0.354195	0.00409836	0.455048	0.114932
ANKRD11	231999_at	0.664487	0.0527541	0.973925	0.0469844	0.240016	0.453158	0.00911481	0.336724	0.354195	0.964631	-0.00744186	0.991395
TMED5	1558814_s_at	0.807782	-0.0296053	0.986208	0.147755	-0.176112	0.627747	0.00914046	-0.336607	0.354685	0.747668	0.0539535	0.9294
---	1561613_at	0.196971	-0.156075	0.867871	0.378587	-0.107658	0.805701	0.00914046	-0.336607	0.354685	0.993757	0.00131327	0.997991
DBNDD2 /// SYS1-DBNDD2	218094_s_at	0.0890187	0.204787	0.778611	0.106704	0.195897	0.57293	0.00914688	0.336578	0.354685	0.0235751	0.366621	0.231912
ZBTB20-AS1	231497_at	0.921097	0.0120556	0.994353	0.377043	0.108005	0.804795	0.00916617	0.33649	0.355179	0.330953	0.162079	0.716826
---	232592_at	0.0253733	0.267147	0.659201	0.0474355	0.239541	0.45413	0.00917261	0.336461	0.355179	0.0113092	0.406566	0.169266
---	242904_x_at	0.181135	0.161692	0.852148	0.177544	0.164219	0.660714	0.00921132	0.336285	0.355915	0.032209	0.348126	0.265575
PDK3	206348_s_at	0.347626	-0.113942	0.919694	0.292249	0.128613	0.75553	0.00921132	0.336285	0.355915	0.0520153	0.317592	0.326477
KLF2	219371_s_at	0.540471	0.0743981	0.957047	0.183832	0.161898	0.666734	0.00921779	0.336256	0.355915	0.0220523	0.370451	0.225156
MARK4	55065_at	0.0284164	0.262056	0.664301	0.620762	0.060616	0.909533	0.00921779	0.336256	0.355915	0.199463	0.212859	0.585381
ZNF671	219849_at	0.154176	0.172137	0.834301	0.0106682	0.305583	0.27987	0.00923073	0.336198	0.355915	0.991675	-0.00175103	0.99722
ETV3	1552423_at	0.158775	0.170265	0.837088	0.190743	0.159414	0.674237	0.00923721	0.336168	0.355915	0.0302902	0.351847	0.258889
---	216668_at	0.106713	-0.194464	0.801529	0.00222886	-0.362162	0.164793	0.00923721	-0.336168	0.355915	0.673186	-0.0706977	0.903536
RAB6A	201048_x_at	0.533901	-0.0756054	0.956103	0.957109	-0.00659505	0.993338	0.00924369	0.336139	0.355915	0.54535	-0.101231	0.846522
---	1559362_at	0.0300669	0.259483	0.671205	0.0148356	0.29221	0.315895	0.00926316	0.336051	0.356413	0.0427692	0.330397	0.29968
DR1	216652_s_at	0.363188	-0.110337	0.924314	0.743334	-0.0401367	0.947859	0.00928917	0.335935	0.357162	0.435015	-0.130451	0.784784
---	1566030_at	0.881825	-0.0180921	0.992952	0.110316	-0.193942	0.578398	0.00929568	-0.335905	0.357162	0.572741	0.094446	0.859843
LOC101926975	1564083_at	0.837438	0.0249685	0.989183	0.0612175	-0.226552	0.487982	0.00931524	-0.335818	0.357172	0.934514	-0.0137893	0.983665
HIST1H4H	208180_s_at	0.531432	0.076061	0.955546	0.711411	-0.0453437	0.939348	0.00931741	0.335808	0.357172	0.794615	0.0436686	0.944174
GBP2	202748_at	0.219321	0.148674	0.874838	0.105642	0.196481	0.571877	0.00932831	0.335759	0.357172	0.00643239	0.434364	0.134387
HDAC3	216326_s_at	0.200038	-0.155025	0.868397	0.028269	-0.264186	0.385689	0.00933484	-0.33573	0.357172	0.0144768	-0.393653	0.189177
TCF4-AS1	237749_at	0.0816009	-0.209601	0.768496	0.253543	-0.139329	0.726277	0.00934356	-0.335691	0.357172	0.0747474	-0.292492	0.384911
SPOPL	225659_at	0.787788	-0.0327548	0.985212	0.208394	0.153349	0.690268	0.00934793	0.335671	0.357172	0.239586	0.195458	0.632606
---	1562260_at	0.186894	-0.159609	0.858421	0.566584	-0.0701889	0.890608	0.00935448	-0.335642	0.357172	0.154025	-0.235841	0.526926
TYRO3P	1566935_at	0.470446	0.0876785	0.944398	0.346881	-0.114966	0.788892	0.00936103	-0.335613	0.357172	0.210553	0.207825	0.598429
---	237018_at	0.540471	0.0743981	0.957047	4.61561e-05	0.469966	0.0352399	0.00938728	0.335496	0.357172	0.0138638	0.395951	0.186104
CMTM8	235099_at	0.233394	0.144282	0.881395	0.34189	0.116153	0.786591	0.00938728	0.335496	0.357172	0.262844	0.186265	0.655073
JUN	201464_x_at	0.167505	0.166818	0.846931	0.0751981	0.215609	0.518796	0.00939385	0.335467	0.357172	0.00547369	0.441915	0.126757
---	244247_at	0.559444	0.0709511	0.959919	0.0882633	0.206767	0.543799	0.00939385	0.335467	0.357172	0.0610324	0.306758	0.350446
NKTR	215338_s_at	0.163696	0.168306	0.843929	0.00701581	0.321769	0.247757	0.00940043	0.335438	0.357172	0.156597	0.234419	0.530777
NFE2L2	201146_at	0.0325272	0.255862	0.675938	0.236331	0.144452	0.713533	0.00940043	0.335438	0.357172	0.344014	0.157811	0.726888
TAF1	216711_s_at	0.0376905	0.24895	0.699738	0.0790707	0.212869	0.526863	0.00940043	0.335438	0.357172	0.578563	0.0930233	0.862473
SPATA6	242086_at	0.751268	-0.0385652	0.981858	0.00092206	-0.390072	0.114756	0.00940591	-0.335413	0.357172	0.0689752	-0.298222	0.371476
LOC100505685	237758_at	0.133267	-0.181219	0.823224	0.0292219	-0.262669	0.389305	0.00940701	-0.335408	0.357172	0.778551	0.0471683	0.938949
ATP2B1	209281_s_at	0.252349	0.138648	0.887875	0.00265578	0.356316	0.174925	0.00942018	0.33535	0.357424	0.00257825	0.475075	0.0982221
ZNF107	243312_at	0.200192	0.154973	0.868397	0.728828	0.0424933	0.945133	0.00944658	0.335233	0.358177	0.42115	0.134391	0.77637
KCTD9	218823_s_at	0.759042	-0.0373215	0.983055	0.0677676	0.221199	0.503186	0.0094598	0.335175	0.35843	0.0435773	0.329193	0.301747
UFM1	222502_s_at	0.593411	-0.0649146	0.963184	0.822209	-0.0275494	0.968029	0.00946642	0.335145	0.358432	0.625135	-0.0818605	0.884007
RBM39	226404_at	0.409818	0.100066	0.932179	0.0744923	0.21612	0.51697	0.00949292	0.335028	0.359187	0.0585523	0.309603	0.343935
LOC102724312	238639_x_at	0.378462	0.10689	0.9272	0.00733902	0.32007	0.252207	0.00949956	0.334999	0.35919	0.351862	0.155294	0.732265
IGFBP7	201163_s_at	0.0595025	-0.226379	0.742459	0.0047781	-0.335891	0.214176	0.0095062	-0.33497	0.359193	0.0119511	-0.403721	0.173415
CRBN	218142_s_at	0.212968	0.150721	0.872479	0.442543	0.0939567	0.838976	0.00952615	0.334882	0.359223	0.252144	0.190424	0.645714
RGS1	216834_at	0.281269	0.130582	0.899606	0.00770847	0.318207	0.256352	0.00953947	0.334824	0.359223	0.153829	0.235951	0.526913
RGS2	202388_at	0.469024	0.0879584	0.944144	0.0718192	0.218093	0.511291	0.00954613	0.334795	0.359223	0.0585523	0.309603	0.343935
---	243289_at	0.411466	-0.0997165	0.932205	0.261712	-0.13698	0.731625	0.00954613	-0.334795	0.359223	0.304509	0.171053	0.695448
PDXP /// SH3BP1	223290_at	0.454978	-0.09075	0.941515	0.0196172	-0.280393	0.343552	0.00955836	-0.334741	0.359223	4.9178e-05	-0.609248	0.0474539
NEDD1	1552417_a_at	0.643795	-0.056236	0.972443	0.257497	-0.138186	0.729652	0.00956615	0.334707	0.359223	0.0694035	-0.297784	0.372608
---	216087_at	0.00180075	-0.366584	0.459996	0.0175806	-0.285085	0.331598	0.00956615	-0.334707	0.359223	0.21426	-0.206183	0.60245
HS6ST2	1552766_at	0.757181	-0.037619	0.982762	0.269824	-0.134696	0.737405	0.00956615	-0.334707	0.359223	0.27767	-0.180684	0.669116
CLDN10	205328_at	0.507374	0.0805571	0.950608	0.93576	0.00988344	0.989971	0.00956615	0.334707	0.359223	0.74124	0.0553762	0.927652
FANCA	236976_at	0.537419	-0.074958	0.956885	0.0214389	-0.276535	0.353064	0.00957952	-0.334649	0.359478	0.0520153	-0.317592	0.326477
GUSB	202605_at	0.120957	-0.18708	0.811414	0.00625104	-0.326081	0.237509	0.0095996	-0.334561	0.359985	0.119377	-0.256963	0.474859
RNF144B	228153_at	0.569194	0.0692014	0.960312	0.000596572	0.402992	0.100362	0.00961971	0.334473	0.360329	0.313063	0.168098	0.702283
C11orf87	1557180_at	0.933318	-0.0101837	0.995102	0.610345	-0.0624269	0.905787	0.00962195	-0.334463	0.360329	0.618574	0.0834109	0.88191
CEP128	233859_at	0.810123	0.0292378	0.986315	0.0373866	0.251142	0.424151	0.00965332	0.334327	0.361256	0.800171	0.0424624	0.945993
HNMT	204111_at	0.941211	0.00897606	0.996065	0.140382	-0.179327	0.618666	0.0096668	-0.334269	0.361513	0.330291	-0.162298	0.716415
CDK16	208824_x_at	0.126613	0.184333	0.816209	0.338385	0.116994	0.784547	0.00968703	0.334181	0.362022	0.588475	-0.0906156	0.867902
GPR160	223423_at	0.254531	-0.138018	0.888155	0.00193383	-0.36682	0.15571	0.00969379	-0.334152	0.362027	0.0126238	-0.400876	0.178255
LOC101928841	1556114_a_at	0.091643	0.20316	0.78156	0.334525	0.117925	0.782844	0.00972762	0.334006	0.363043	0.0499161	0.320328	0.320211
ZNF667	236635_at	0.382794	0.105928	0.9272	0.292525	0.12854	0.755566	0.00974797	0.333918	0.363554	0.175481	0.22446	0.555521
PTGIR	206187_at	0.246532	0.140345	0.886027	0.014816	0.292265	0.315691	0.00976156	0.333859	0.363813	0.206891	0.209466	0.594292
---	1560328_s_at	0.018789	-0.280235	0.620358	0.00641609	-0.325112	0.240109	0.00976836	-0.33383	0.363818	0.346051	-0.157155	0.728489
FEM1C	213341_at	0.348894	0.113644	0.919694	0.156078	0.172622	0.636407	0.00978197	0.333772	0.364077	0.128936	0.250725	0.490174
---	243806_at	0.0775454	-0.212381	0.763272	0.00802867	-0.316654	0.258343	0.00978878	-0.333743	0.364083	0.0587402	-0.309384	0.344373
ZNF790-AS1	1558809_s_at	0.165033	0.167781	0.845712	0.989064	-0.00168073	0.997843	0.00980924	0.333655	0.364596	0.222828	0.202462	0.61311
DMRTA2	1558856_at	0.114727	0.190222	0.807149	0.190816	0.159388	0.674237	0.00982176	0.333601	0.364813	0.453491	0.125308	0.796333
MIAT	237322_at	0.121273	0.186924	0.811414	0.208943	0.153166	0.690268	0.00983886	0.333528	0.364873	0.930366	0.0146648	0.982894
NCOA1	209105_at	0.0652316	0.221602	0.745295	0.528934	-0.0770945	0.876719	0.00984342	0.333509	0.364873	0.641464	-0.0780301	0.890741
CD44	1557905_s_at	0.333284	0.117354	0.916306	0.00370728	0.344879	0.196601	0.00985027	0.333479	0.364873	0.133835	0.247661	0.49714
---	240538_at	0.0352063	0.25217	0.689037	0.0110068	0.304341	0.283573	0.00986398	0.333421	0.364873	0.203513	0.210999	0.590076
RABEP1	203223_at	0.229351	0.145524	0.879265	0.877093	-0.0189631	0.979554	0.00986398	0.333421	0.364873	0.582159	-0.0921477	0.863853
---	241154_x_at	0.931949	-0.0103933	0.995102	0.117715	0.190087	0.58895	0.00987771	0.333363	0.364873	0.118241	0.257729	0.47344
NFIC	206929_s_at	0.0953834	0.200903	0.785168	0.0203609	0.278783	0.345832	0.00987771	0.333363	0.364873	0.30956	0.169302	0.699793
ST3GAL6	213335_s_at	0.318332	0.121011	0.910972	0.0600893	0.22752	0.486492	0.00987771	0.333363	0.364873	0.373909	0.148399	0.747477
---	1555897_at	0.00853796	0.312074	0.542338	0.0331184	0.256871	0.406505	0.00988343	0.333338	0.364873	0.00655238	0.433488	0.135599
GOLGB1	201056_at	0.0331211	0.255022	0.678759	0.143824	0.177811	0.623152	0.00990521	0.333246	0.365199	0.935551	0.0135705	0.983999
SLC44A2	224609_at	0.0836552	0.208234	0.770902	0.166884	0.168293	0.648588	0.0099121	0.333216	0.365199	0.300444	0.172476	0.691915
ANAPC5	200098_s_at	0.341029	-0.1155	0.917843	0.0163906	-0.288047	0.324362	0.00991784	-0.333192	0.365199	0.00264628	-0.473981	0.0984806
GINS3	218719_s_at	0.180513	-0.161919	0.852148	0.000532824	-0.406263	0.0953077	0.00991899	-0.333187	0.365199	1.87609e-05	-0.634637	0.0408898
CLGN	205830_at	0.942126	-0.00883609	0.996204	0.00068227	-0.399065	0.106685	0.00993278	-0.333129	0.365461	0.386867	-0.14446	0.756075
HIST1H2AJ	208583_x_at	0.549581	0.0727359	0.958847	0.342655	0.115971	0.787038	0.00996042	0.333012	0.366231	0.00116927	0.506703	0.0796141
FMO3	206496_at	0.128086	-0.183633	0.8174	0.151243	-0.174632	0.630612	0.00998119	-0.332924	0.366748	0.457876	-0.124104	0.798646
HIST1H3H	206110_at	0.539612	0.0745556	0.957047	0.552694	0.07271	0.885733	0.00998812	0.332895	0.366757	0.0994345	0.2713	0.437728
MIR101-1 /// MIR3671	239130_at	0.722515	-0.0432006	0.978668	0.0297379	0.261866	0.39185	0.00999506	0.332866	0.366765	0.53665	0.10342	0.841932
HNMT	211732_x_at	0.875021	-0.0191419	0.992601	0.109362	-0.194454	0.576324	0.0100089	-0.332807	0.366791	0.439302	-0.129248	0.787244
INSIG1	201627_s_at	0.12799	0.183678	0.81722	0.125484	0.186234	0.599532	0.0100113	0.332798	0.366791	0.816357	-0.0389603	0.950678
---	233094_at	0.650629	0.0550812	0.972941	0.00935404	0.310753	0.267625	0.0100159	0.332778	0.366791	0.0449264	0.327223	0.305099
---	240874_at	0.773102	0.0350819	0.984537	0.424314	0.0977383	0.828964	0.0100298	0.33272	0.366809	0.376766	0.147524	0.74938
C1QTNF6	242444_at	0.164631	-0.167938	0.845174	0.575119	-0.0686543	0.892989	0.0100298	-0.33272	0.366809	0.884365	0.0244049	0.970567
IDS	202438_x_at	0.0180755	0.28188	0.61498	0.390249	0.105064	0.812585	0.0100507	0.332632	0.367111	0.571402	0.0947743	0.859413
---	1566841_at	0.0646651	-0.222059	0.745295	0.405161	-0.101813	0.818822	0.0100565	-0.332608	0.367111	0.14311	-0.242079	0.51124
USP37	226729_at	0.0085186	0.312161	0.542338	0.686653	0.0494373	0.931411	0.01006	0.332593	0.367111	0.0337012	-0.345356	0.270742
RTN4IP1	1555679_a_at	0.0862088	-0.206572	0.77346	0.0443678	-0.242848	0.445766	0.0100716	-0.332544	0.367111	0.00119638	-0.505828	0.0807557
---	244302_at	0.441003	0.093575	0.937474	0.000390262	-0.415105	0.085693	0.0100716	-0.332544	0.367111	0.0626985	-0.304897	0.35487
S1PR4	206437_at	0.0941819	0.20162	0.784132	0.00130683	0.379334	0.136698	0.0100856	0.332486	0.367375	0.0302352	0.351956	0.258889
PGLS	230699_at	0.190591	-0.158297	0.862295	0.0113912	-0.302971	0.287806	0.0100996	-0.332427	0.367396	0.0806843	-0.286949	0.398826
LINC01158	230184_at	0.273665	-0.132646	0.898158	0.441297	-0.0942124	0.838153	0.0100996	-0.332427	0.367396	0.506312	-0.11119	0.826125
---	233582_at	0.0806188	0.210264	0.765647	0.72435	0.0432241	0.943667	0.0101206	0.33234	0.367916	0.261419	0.186813	0.653399
CTSG	205653_at	0.509504	0.0801547	0.951048	0.028269	-0.264186	0.385689	0.0101347	-0.332281	0.367937	0.0158677	-0.388728	0.195839
BRPF1	204481_at	0.071047	0.217088	0.754225	0.00101919	-0.387025	0.119579	0.0101347	-0.332281	0.367937	0.224107	-0.201915	0.614682
GBAT2	230787_at	0.303202	-0.124825	0.905438	0.0187867	-0.282254	0.337994	0.0101487	-0.332223	0.368202	0.0808051	-0.28684	0.399207
RICTOR	228248_at	0.00199051	0.363347	0.462393	0.0263134	0.267438	0.377275	0.0101557	0.332193	0.368213	0.282431	0.178933	0.673554
CLDN15	219640_at	0.310084	0.123075	0.908007	0.151809	0.174394	0.631525	0.0102263	0.331901	0.37028	0.4128	0.136799	0.771883
DTX4	212611_at	0.957122	-0.00654395	0.997175	0.770328	0.0357887	0.955159	0.0102263	-0.331901	0.37028	0.97191	-0.00590971	0.9932
DTYMK	1553984_s_at	0.0495462	-0.235652	0.726512	7.08362e-05	-0.459681	0.0391209	0.0102617	-0.331755	0.370873	0.000293137	-0.555622	0.0568016
ARHGAP5	233849_s_at	0.74604	0.0394037	0.981694	0.282406	0.131243	0.747219	0.0102688	0.331726	0.370873	0.0318633	0.348782	0.26448
SLC35D2	213082_s_at	0.80522	-0.0300077	0.986208	0.941805	0.00895173	0.991149	0.0102759	0.331697	0.370873	0.465906	0.121915	0.803349
---	241254_at	0.0291365	0.260918	0.667895	0.701874	0.0469144	0.935655	0.0102831	0.331667	0.370873	0.379277	0.146758	0.75123
CEP85L	228007_at	0.554019	0.071931	0.959258	0.00558564	0.330228	0.228035	0.0102902	0.331638	0.370873	0.00378676	0.45855	0.111432
NFKBIZ	223218_s_at	0.134951	0.180449	0.823612	6.54651e-05	0.461599	0.0383367	0.0102902	0.331638	0.370873	0.0126238	0.400876	0.178255
KLHL28	228328_at	0.162146	0.168918	0.841891	0.877446	0.0189083	0.979613	0.0102902	0.331638	0.370873	0.828547	0.0363338	0.95358
LOC105371920	240392_at	0.122484	0.186329	0.813134	0.000737002	0.396785	0.108292	0.0103032	0.331585	0.371099	0.00832962	0.421911	0.148901
PTPN12	216915_s_at	0.390907	-0.104143	0.928194	0.540355	0.0749753	0.881013	0.0103115	0.33155	0.371154	0.751136	-0.0531874	0.930454
WASF3	204042_at	0.0630623	-0.223369	0.743838	0.302809	-0.125854	0.761935	0.0103187	-0.331521	0.371166	0.271209	-0.183092	0.662837
TRIM45	242056_at	0.207326	-0.152576	0.869555	0.000249152	-0.427436	0.0724187	0.0103329	-0.331463	0.371436	0.00816771	-0.422873	0.148116
LHPP	218523_at	0.898188	0.0155725	0.993681	0.0241742	-0.271238	0.365859	0.0103401	-0.331434	0.371448	0.173758	-0.225335	0.553175
PRPF4B	211090_s_at	0.335028	0.116934	0.916646	0.402206	0.102452	0.817556	0.0103472	0.331404	0.371461	0.320145	-0.165691	0.708029
TRIB1	239818_x_at	0.289408	0.128412	0.901362	0.00972397	0.309237	0.271441	0.0103759	0.331287	0.371756	0.0243916	0.364651	0.236121
NECAP1	209300_s_at	0.0672819	0.219975	0.749947	0.637199	0.0577844	0.915704	0.0103759	0.331287	0.371756	0.0539207	0.315185	0.330173
PPM1K	240050_s_at	0.0218799	-0.273674	0.637635	0.0587495	-0.228689	0.482592	0.0103759	-0.331287	0.371756	0.0605491	-0.307305	0.349506
---	240158_at	0.0398948	0.246238	0.706976	0.776835	0.0347473	0.956255	0.0104261	0.331083	0.372785	0.090537	0.278413	0.419892
---	237194_at	0.0600707	0.225889	0.742459	0.407201	0.101374	0.819755	0.0104261	0.331083	0.372785	0.617266	-0.0837209	0.88106
ITGB1	211945_s_at	0.481811	0.0854563	0.946092	0.944058	0.00860463	0.991859	0.0104333	0.331054	0.372785	0.588023	-0.090725	0.867727
TGIF2	216262_s_at	0.180943	0.161762	0.852148	0.372352	0.109065	0.802331	0.0104477	0.330995	0.372785	0.254372	-0.189549	0.647538
ATF1	1565269_s_at	0.475976	0.0865936	0.945329	0.955447	-0.00685082	0.993006	0.010455	0.330966	0.372785	0.496256	-0.113817	0.820218
---	1566959_at	0.0353903	0.251925	0.689347	0.00957539	0.30984	0.269446	0.0104622	0.330937	0.372785	0.00154613	0.495869	0.0857353
TRDN	1552791_a_at	0.0964186	-0.20029	0.786115	0.0116591	-0.302039	0.289369	0.0104766	-0.330878	0.372785	0.570956	-0.0948837	0.85912
AK2	205996_s_at	0.124646	-0.185278	0.815325	0.016882	-0.286803	0.327082	0.0104838	-0.330849	0.372785	0.00149955	-0.497073	0.085404
ABI2	209856_x_at	0.210773	0.151438	0.87125	0.693482	0.0483028	0.933709	0.0104911	0.33082	0.372785	0.0694035	0.297784	0.372608
PHF20L1	1554472_a_at	0.743862	-0.0397536	0.981392	0.0515085	0.235412	0.465152	0.0104911	0.33082	0.372785	0.117595	0.258167	0.472134
LINC00939	216209_at	0.985434	0.00222214	0.998754	0.141164	0.17898	0.619585	0.0104983	0.330791	0.372785	0.404545	0.139207	0.766992
KRT72	1564435_a_at	0.297567	-0.126277	0.903362	0.0997557	0.199806	0.56284	0.0105056	0.330761	0.372785	0.341984	0.158468	0.725853
SCOC	223341_s_at	0.831487	-0.0258959	0.988983	0.301044	-0.126311	0.76135	0.0105128	0.330732	0.372785	0.0994345	-0.2713	0.437728
MGC12916	224507_s_at	0.376816	0.107258	0.9272	0.293079	0.128393	0.755925	0.0105128	0.330732	0.372785	0.624207	0.0820793	0.883998
ARHGAP27	1554594_at	0.474992	0.0867861	0.945329	0.249328	0.14056	0.723875	0.0105201	0.330703	0.372785	0.36296	0.151792	0.740093
LOC101928622	1562491_at	0.0801015	-0.210616	0.764212	0.185538	-0.161279	0.668388	0.0105261	-0.330679	0.372785	0.92881	-0.0149932	0.982448
---	215279_at	0.028176	0.262441	0.664301	0.0299631	0.261519	0.393145	0.0105273	0.330674	0.372785	0.406787	0.13855	0.768471
IP6K1	212439_at	0.0114298	0.300689	0.561778	0.488896	0.0847126	0.858945	0.0105273	0.330674	0.372785	0.88179	-0.0249521	0.969902
PTPRC	1569830_at	0.249579	0.139453	0.887353	0.00679076	0.322993	0.244774	0.0105346	0.330644	0.372801	0.332942	0.161423	0.718346
LOC105372819	234572_at	0.012621	-0.29672	0.567358	0.44245	-0.0939758	0.838923	0.0105564	-0.330557	0.373331	0.578542	-0.0930283	0.862473
SIGLEC1	219519_s_at	0.942407	-0.00879311	0.99624	0.0700697	0.219417	0.507848	0.010588	0.33043	0.374207	0.178306	0.223037	0.559315
---	242572_at	0.0230204	0.271452	0.641181	0.0240752	0.27142	0.365691	0.0106001	0.330381	0.374393	0.0212605	0.372531	0.22192
RAB3GAP1	213530_at	0.255262	0.137808	0.888464	0.22237	0.1488	0.70124	0.0106147	0.330323	0.374425	0.229797	-0.199508	0.62082
CDC14A	210441_at	0.84351	0.0240237	0.98927	0.790813	-0.0325185	0.959911	0.0106147	0.330323	0.374425	0.631646	-0.0803283	0.886269
MXD1	228846_at	0.256238	0.137528	0.88919	0.0431616	0.2442	0.443248	0.0106367	0.330235	0.374635	0.00380561	0.458331	0.111605
LOC101928307	1558795_at	0.249579	-0.139453	0.887353	0.0524661	-0.234481	0.46781	0.0106367	-0.330235	0.374635	0.0461538	-0.325472	0.309209
HOXA3	235521_at	0.785575	-0.0331047	0.985022	0.0584597	-0.228945	0.482094	0.0106586	-0.330148	0.374635	0.101291	-0.269877	0.441671
LOC100129518 /// SOD2	215078_at	0.376659	0.107293	0.9272	0.00263424	0.35659	0.174673	0.0106954	0.330001	0.374635	0.035838	0.34156	0.278212
MAGEC3	216592_at	0.857488	0.021854	0.99076	0.664297	-0.0531806	0.92588	0.0106954	-0.330001	0.374635	0.193379	0.215705	0.578202
ZNF19	234953_x_at	0.116007	0.189566	0.807964	0.515309	0.0796529	0.870963	0.0107015	0.329977	0.374635	0.662212	-0.0732188	0.899764
SLCO1B1	210366_at	0.0985455	-0.199048	0.789679	0.180149	-0.16325	0.663096	0.0107027	-0.329972	0.374635	0.154813	-0.235404	0.528135
CHST5	221164_x_at	0.913681	-0.0131929	0.993873	0.817573	-0.0282802	0.966516	0.0107101	-0.329943	0.374635	0.459476	0.123666	0.799727
STK17B	217503_at	0.274816	0.132331	0.898158	0.0490962	0.237824	0.457543	0.0107101	0.329943	0.374635	0.00429371	0.452969	0.115474
RAP2A /// RAP2B	214487_s_at	0.569292	0.0691839	0.960312	0.480842	0.0862838	0.855823	0.0107101	0.329943	0.374635	0.0381712	0.33762	0.285305
NCOA1	209106_at	0.0742998	0.214691	0.759831	0.506363	0.0813512	0.866688	0.0107175	0.329914	0.374635	0.809772	-0.040383	0.949155
---	216565_x_at	0.00387504	0.340933	0.472111	0.0247351	0.270214	0.369405	0.0107248	0.329885	0.374635	0.217257	0.20487	0.605554
---	240997_at	0.450151	0.0917203	0.939951	0.177593	-0.1642	0.660761	0.0107248	-0.329885	0.374635	0.741734	0.0552668	0.927803
HIST2H2AA3 /// HIST2H2AA4	214290_s_at	0.48073	0.0856663	0.94571	0.289355	0.12938	0.752998	0.010747	0.329797	0.374635	0.000756706	0.5229	0.0690699
HIST2H2AA3 /// HIST2H2AA4	218280_x_at	0.411301	0.0997515	0.932205	0.283488	0.130951	0.748344	0.010747	0.329797	0.374635	0.00181842	0.489412	0.0890878
DCAF6	217908_s_at	0.813135	0.0287654	0.986669	0.522101	0.0783733	0.873686	0.010747	0.329797	0.374635	0.1042	-0.267688	0.448028
TNK2	203839_s_at	0.0120358	0.298627	0.561778	0.00123098	0.381201	0.132659	0.0107605	0.329743	0.374635	0.0195176	0.377346	0.214024
MAPRE2	202501_at	0.159079	-0.170143	0.837214	0.482989	0.0858636	0.856877	0.0107618	0.329738	0.374635	0.962552	0.00787962	0.990891
GRM5	214217_at	0.0468909	-0.238382	0.722345	0.145041	-0.177281	0.624615	0.0107692	-0.329709	0.374635	0.150128	-0.23803	0.522088
CEP170 /// CEP170P1	1552717_s_at	0.835191	0.0253184	0.989089	0.150549	0.174924	0.630218	0.0107692	0.329709	0.374635	0.855602	0.0305335	0.96176
---	237841_at	0.126833	-0.184228	0.816209	0.0560227	-0.231137	0.475354	0.010784	-0.329651	0.374635	0.549726	0.100137	0.848855
MAPRE2	213489_at	0.118603	0.188252	0.811099	0.223924	0.148306	0.702575	0.010784	0.329651	0.374635	0.796641	-0.0432285	0.944885
NCAM2	232390_at	0.579516	-0.0673642	0.96207	0.163867	-0.16948	0.645074	0.0107914	-0.329622	0.374635	0.704988	0.0634747	0.915585
LRPPRC	1557360_at	0.345469	-0.114449	0.919571	0.00517577	-0.333004	0.222648	0.0107988	-0.329592	0.374635	0.106273	-0.266156	0.451581
CRLF3	205474_at	0.510896	0.0798922	0.951232	0.398924	0.103164	0.816409	0.0107988	0.329592	0.374635	0.165742	-0.229494	0.542696
ITGA6	215177_s_at	0.959871	0.00612402	0.997183	0.936708	-0.00973729	0.990056	0.0107988	0.329592	0.374635	0.650399	-0.0759508	0.894921
---	230590_at	0.266325	0.134676	0.895247	0.46669	0.0890789	0.849551	0.0108062	0.329563	0.374655	0.994797	-0.00109439	0.998156
---	238869_at	0.423023	0.0972844	0.935732	1.69128e-05	0.492857	0.0249921	0.0108211	0.329505	0.374932	0.00482363	0.447715	0.120316
CXCR2	207008_at	0.938122	-0.00944849	0.995591	0.02773	-0.265063	0.384718	0.010836	-0.329446	0.37521	0.00863548	-0.420137	0.150941
RARA	216300_x_at	0.969611	0.00463676	0.997925	0.255849	0.138661	0.728341	0.0108583	0.329358	0.375481	0.0410479	0.333023	0.294025
UGGT2	1558466_at	0.110228	-0.192574	0.803639	0.00478539	-0.335836	0.214176	0.0108583	-0.329358	0.375481	0.54535	-0.101231	0.846522
BCAT1	214452_at	0.0606843	-0.225364	0.742459	0.0305022	0.260696	0.395691	0.0108732	0.3293	0.375481	0.0551619	0.313653	0.333515
PHF12	234939_s_at	0.265636	0.134868	0.895086	0.064885	0.223501	0.496579	0.0108807	0.329271	0.375481	0.0663456	0.300958	0.364751
DHRS9	223952_x_at	0.00344813	-0.344978	0.469799	0.313032	-0.123243	0.768706	0.0108807	-0.329271	0.375481	0.0569746	-0.311464	0.339112
LINC00665	1557044_at	0.318681	0.120924	0.911111	0.785074	0.0334323	0.958618	0.0109094	0.329159	0.375481	0.164707	0.230041	0.541416
BCL2	203684_s_at	0.102254	-0.196931	0.794287	0.348426	-0.1146	0.789735	0.0109106	-0.329154	0.375481	0.137961	-0.245144	0.502901
PNN	1567214_a_at	0.406698	0.100731	0.931673	0.105807	0.19639	0.571877	0.0109106	0.329154	0.375481	0.23058	0.199179	0.621891
CADM1	209031_at	0.407436	-0.100574	0.932152	0.0223508	-0.274709	0.356901	0.0109181	-0.329125	0.375481	0.128591	-0.250944	0.489843
DLGAP1	1560773_at	0.913564	-0.0132108	0.993873	0.481945	-0.0860677	0.856227	0.0109206	-0.329115	0.375481	0.472562	0.120116	0.807174
NAMPT	1555167_s_at	0.555373	-0.071686	0.959356	0.0874332	0.207297	0.542704	0.0109331	0.329066	0.375481	0.0152052	0.391026	0.192664
CREBRF	238476_at	0.0353772	0.251942	0.689347	0.121278	0.188297	0.594333	0.0109331	0.329066	0.375481	0.17962	0.22238	0.561153
---	1563136_at	0.710042	-0.0452303	0.977552	0.102666	-0.198144	0.56757	0.0109331	-0.329066	0.375481	0.903969	-0.0202462	0.975439
UBE2H	217799_x_at	0.571252	0.068834	0.961127	0.216624	0.150645	0.695994	0.0109481	0.329008	0.37576	0.336274	0.160328	0.721038
GPR137C	242592_at	0.660933	0.053349	0.973925	0.00073392	-0.396909	0.108292	0.0109556	-0.328979	0.375782	0.779052	-0.0470588	0.939098
POU5F1P4	210905_x_at	0.284463	0.129725	0.899696	0.297529	0.127225	0.758681	0.0109694	0.328925	0.375938	0.199463	0.212859	0.585381
LOC101929506 /// NUTM2A-AS1 /// NUTM2B-AS1	229609_at	0.661455	-0.0532615	0.973925	0.114725	0.191622	0.584148	0.0109781	0.328891	0.375938	0.0222647	0.369904	0.226281
USP49	242120_at	0.765843	-0.0362367	0.983915	0.754301	0.0383646	0.951173	0.0109857	-0.328862	0.375938	0.267727	0.184405	0.659694
DCUN1D3	239648_at	0.0385721	0.24785	0.701421	0.117137	0.190381	0.587691	0.0109932	0.328832	0.375938	0.497508	0.113488	0.820723
REPIN1	219041_s_at	0.0604178	-0.225591	0.742459	0.265456	-0.13592	0.734206	0.0110083	-0.328774	0.375938	0.078652	-0.28881	0.394089
CDK8	1553112_s_at	0.891933	0.0165349	0.993471	0.375259	0.108407	0.804159	0.0110083	0.328774	0.375938	0.2915	-0.17565	0.683174
CDC42SE1	222537_s_at	0.865738	-0.0205767	0.991826	0.779923	0.0342541	0.956986	0.0110083	0.328774	0.375938	0.75759	0.0517647	0.932071
CLIC4	201560_at	0.440745	0.0936275	0.937474	0.191413	0.159176	0.674889	0.0110309	0.328686	0.376265	0.75759	0.0517647	0.932071
CBL	243475_at	0.0567375	0.228819	0.74	0.0377529	0.250676	0.425569	0.0110335	0.328676	0.376265	0.739759	0.0557045	0.927178
---	1560552_a_at	0.201584	-0.1545	0.868807	0.457291	-0.0909606	0.845578	0.0110385	-0.328657	0.376265	0.97815	0.00459644	0.994429
FAM129A	217967_s_at	0.11252	0.191367	0.806402	0.112382	0.192846	0.581041	0.0110536	0.328599	0.376546	0.236647	0.196662	0.629099
SDCCAG8	1554237_at	0.0313184	0.257611	0.675447	0.0815503	0.21117	0.532835	0.0110688	0.32854	0.376593	0.0386389	0.336854	0.286452
MARK4	221560_at	0.0129375	0.29572	0.567358	0.463393	0.0897366	0.848436	0.0110688	0.32854	0.376593	0.600741	0.0876607	0.873226
KRT19	201650_at	0.731051	0.0418183	0.979763	0.00767891	0.318353	0.25595	0.0110991	0.328423	0.377156	0.0246689	0.363995	0.237544
LINC00348	233170_at	0.969153	0.00470675	0.997925	0.0576788	-0.229639	0.480608	0.0110991	-0.328423	0.377156	0.946448	0.0112722	0.986598
JAK2	1562031_at	0.3678	0.109288	0.925784	0.000536555	0.406062	0.0953077	0.0111219	0.328336	0.377252	0.0678083	0.299425	0.368457
SNHG12	223774_at	0.123599	0.185785	0.815292	0.157014	0.172239	0.637269	0.0111219	0.328336	0.377252	0.265997	0.185062	0.657833
NUMB	230462_at	0.405389	0.101011	0.931287	0.0390177	0.249096	0.429268	0.0111295	0.328306	0.377252	0.407911	0.138222	0.769239
MAX	209331_s_at	0.138919	0.178664	0.824906	0.805319	0.0302167	0.963439	0.0111295	0.328306	0.377252	0.748658	-0.0537346	0.929768
NFKBIZ	223217_s_at	0.407764	0.100504	0.932179	0.000165229	0.438324	0.0618758	0.0111524	0.328219	0.377583	0.153632	0.23606	0.526504
LSM14A	212132_at	0.873322	0.0194044	0.99237	0.748981	0.0392232	0.949183	0.01116	0.328189	0.377583	0.42115	-0.134391	0.77637
MBD2	202484_s_at	0.883641	0.0178122	0.993115	0.20366	0.154938	0.685914	0.01116	0.328189	0.377583	0.88385	0.0245144	0.970469
---	1561857_at	0.0966565	-0.20015	0.786998	0.154881	-0.173116	0.635449	0.0111753	-0.328131	0.377866	0.187653	-0.21844	0.57168
RUNX1-IT1	220918_at	0.0965672	0.200203	0.786857	0.0443019	0.242921	0.445766	0.0112059	0.328014	0.378667	0.0207326	0.373953	0.219681
PDPR	224904_at	0.862006	-0.0211541	0.991055	0.0124062	-0.299536	0.296188	0.0112289	-0.327926	0.37921	0.018182	-0.381286	0.207126
TAGAP	1552541_at	0.310361	0.123005	0.908007	0.0188027	0.282217	0.338014	0.0112443	0.327868	0.379362	0.0820209	0.285746	0.401872
POP5	204839_at	0.0326625	-0.255669	0.676448	0.00711178	-0.321258	0.248719	0.0112673	-0.32778	0.379362	0.00158958	-0.494774	0.0860549
IPO11 /// LRRC70	238488_at	0.386918	0.105018	0.927944	0.0231133	0.273229	0.361166	0.0112673	0.32778	0.379362	0.463891	0.122462	0.802406
ZNF253	206900_x_at	0.170233	0.165768	0.847081	0.52727	0.0774051	0.876068	0.0112673	0.32778	0.379362	0.88385	-0.0245144	0.970469
NREP	201310_s_at	0.0832311	-0.208514	0.769686	0.000881597	-0.391428	0.112096	0.011275	-0.327751	0.379362	0.000309167	-0.553871	0.0578895
SAP30BP	222475_at	0.00326707	0.34683	0.469188	0.0334381	0.256421	0.408178	0.011275	0.327751	0.379362	0.387958	0.144131	0.756774
SPAG11A	210884_s_at	0.631344	0.0583532	0.969927	0.0455005	0.241605	0.448901	0.0112982	0.327663	0.379698	0.80876	-0.0406019	0.948905
LOC202181	220609_at	0.678457	-0.0504269	0.974933	0.0648176	-0.223556	0.496484	0.0113059	-0.327634	0.379698	0.00943158	-0.415759	0.157025
FAHD2CP	228198_s_at	0.89091	0.0166923	0.993471	0.414976	-0.0997114	0.82376	0.0113059	-0.327634	0.379698	0.0412599	-0.332695	0.294695
TTC7B	226152_at	0.635346	0.0576708	0.970757	0.880972	-0.0183602	0.979934	0.0113445	0.327488	0.380251	0.626992	-0.0814227	0.884529
AKAP13	232188_at	0.52304	0.0776176	0.953208	0.000250336	0.427308	0.0724187	0.0113523	0.327459	0.380251	0.00430421	0.452859	0.115529
AGTPBP1	242008_at	0.21356	0.150528	0.872479	0.227522	0.147174	0.705401	0.0113523	0.327459	0.380251	0.294872	0.174446	0.686662
---	1568936_a_at	0.805441	-0.029973	0.986208	0.803356	-0.0305275	0.963028	0.0113626	-0.32742	0.380251	0.81585	-0.0390698	0.950573
C7orf73 /// SLC13A4	238273_at	0.525674	-0.0771277	0.95378	0.267145	0.135445	0.735969	0.0113678	0.3274	0.380251	0.0108821	0.408536	0.166474
---	231735_s_at	0.293937	0.127222	0.903323	0.0457198	0.241368	0.449672	0.0113911	0.327313	0.380251	0.0109758	0.408099	0.16702
ERICH1	1563315_s_at	0.486596	0.084529	0.94756	0.725357	0.0430597	0.943719	0.0113911	0.327313	0.380251	0.232678	-0.198304	0.624194
ADAM9	1570042_a_at	0.734627	-0.0412409	0.980379	0.0970647	0.201377	0.557928	0.0113988	0.327283	0.380251	0.0139212	0.395732	0.186235
ARPP21	1556598_at	0.903994	0.0146802	0.993735	0.0629529	-0.22509	0.491286	0.0113988	-0.327283	0.380251	0.249102	-0.191628	0.641983
---	232944_at	0.0498253	-0.235372	0.726841	0.405165	-0.101812	0.818822	0.0113988	-0.327283	0.380251	0.466309	-0.121806	0.803588
---	243939_at	0.379719	0.10661	0.9272	0.958177	0.00643063	0.993426	0.0113988	0.327283	0.380251	0.806737	-0.0410397	0.948057
LPIN2	202460_s_at	0.0987572	0.198926	0.790217	0.33596	0.117578	0.783337	0.0114144	0.327225	0.380538	0.291806	-0.17554	0.68348
PDCD10	210907_s_at	0.409983	-0.100031	0.932179	0.714083	-0.0449048	0.940103	0.0114222	0.327196	0.380565	0.29089	-0.175869	0.682592
FLI1	210786_s_at	0.376503	0.107328	0.9272	0.396996	0.103584	0.816073	0.0114456	0.327108	0.380606	0.458675	-0.123885	0.799072
EDA	206217_at	0.0645595	-0.222144	0.745295	0.950226	0.00765465	0.9926	0.0114534	-0.327079	0.380606	0.211783	-0.207278	0.599899
ATP10A	214256_at	0.347552	0.113959	0.919694	0.502062	0.0821733	0.865283	0.0114768	0.326991	0.380606	0.615881	0.0840492	0.88021
MFSD6	219858_s_at	0.610784	-0.0618876	0.966319	0.394406	0.104151	0.815341	0.0114846	0.326962	0.380606	0.833128	0.0353488	0.954873
INSIG1	201625_s_at	0.196362	0.156285	0.867437	0.0445494	0.242647	0.446108	0.0115003	0.326903	0.380606	0.0731286	0.294063	0.381227
---	1570282_at	0.0169628	-0.284559	0.610755	0.00875303	-0.313332	0.263766	0.0115003	-0.326903	0.380606	0.0846203	-0.283447	0.407344
LOC340340	1561254_at	0.00375806	-0.342	0.472111	0.0267427	-0.266707	0.379978	0.0115081	-0.326874	0.380606	0.00551264	-0.441587	0.12696
NR0B1	206645_s_at	0.140102	-0.178139	0.825262	0.861492	-0.0213928	0.975703	0.0115081	-0.326874	0.380606	0.0557008	-0.312996	0.33518
PLSCR1	202430_s_at	0.371903	0.10836	0.926749	0.088292	0.206749	0.543799	0.011516	0.326845	0.380606	0.549726	-0.100137	0.848855
FAM46A	221766_s_at	0.45241	0.0912654	0.939979	0.0549534	-0.232124	0.473087	0.0115238	-0.326816	0.380606	0.438911	-0.129357	0.787163
---	232351_at	0.847676	0.0233763	0.990015	0.0622106	-0.225712	0.489274	0.0115317	-0.326787	0.380606	0.00816771	-0.422873	0.148116
TBC1D15	218268_at	0.0566881	0.228863	0.74	0.473784	0.0876722	0.852752	0.0115317	0.326787	0.380606	0.851507	-0.031409	0.96097
PBX2	202876_s_at	0.0258453	0.266325	0.659201	0.331293	0.118711	0.781644	0.0115317	0.326787	0.380606	0.996878	0.000656635	0.99887
LSR	208190_s_at	0.163104	0.168539	0.843419	0.0532184	0.233758	0.469226	0.0115344	0.326776	0.380606	0.0217578	0.371218	0.223778
NAA16	220656_at	0.363341	-0.110302	0.924314	0.0244934	-0.270653	0.367704	0.0115395	-0.326757	0.380606	0.686132	-0.0677428	0.9086
IL4R	203233_at	0.369809	0.108833	0.926519	0.0247655	0.27016	0.369455	0.0115395	0.326757	0.380606	0.744699	0.0546101	0.928539
MXD1	226275_at	0.0864783	0.206399	0.774097	0.0119155	0.301165	0.291229	0.0115539	0.326704	0.380606	0.00224264	0.480876	0.092891
PMS2P1	214756_x_at	0.0705122	-0.21749	0.752694	0.0129018	-0.297947	0.301076	0.0115631	-0.32667	0.380606	0.000422946	-0.543365	0.0621653
CEP170	207719_x_at	0.0496856	0.235512	0.726841	0.525707	0.0776974	0.875245	0.011571	0.32664	0.380606	0.278855	-0.180246	0.669936
MAP4K5	203553_s_at	0.519101	-0.0783525	0.952742	0.514636	0.07978	0.870463	0.011571	0.32664	0.380606	0.447944	-0.12684	0.792702
ZSCAN18	217593_at	0.716161	0.0442329	0.978222	0.0139012	0.294896	0.309604	0.0115789	0.326611	0.380606	0.210798	0.207715	0.598878
MATN3	206091_at	0.0793882	-0.211104	0.763389	0.0649299	-0.223465	0.496579	0.0115867	-0.326582	0.380606	0.13067	-0.249631	0.492104
MIR21 /// VMP1	224917_at	0.482351	-0.0853513	0.946372	0.0101254	0.307647	0.275415	0.0115946	0.326553	0.380606	0.359818	0.152777	0.738256
BCL3	204907_s_at	0.0560497	0.229441	0.739762	0.00777532	0.317878	0.256352	0.0116025	0.326523	0.380606	0.0613238	0.30643	0.351234
FAM64A	221591_s_at	0.17602	-0.163581	0.848972	0.0764462	-0.214714	0.521834	0.0116104	-0.326494	0.380606	0.137417	-0.245472	0.50189
RHOH	204951_at	0.765404	0.0363067	0.983859	0.0305142	0.260678	0.395691	0.0116104	0.326494	0.380606	0.144419	0.241313	0.513233
RDM1	239169_at	0.0649792	-0.221805	0.745295	0.0467495	-0.240265	0.452715	0.011617	-0.32647	0.380606	0.000399125	-0.545335	0.0611264
ITM2A	202746_at	0.174153	0.164281	0.848972	0.345572	0.115276	0.788285	0.0116183	0.326465	0.380606	0.191074	0.216799	0.575972
CDV3	213548_s_at	0.303612	-0.12472	0.905438	0.311016	0.123753	0.767642	0.0116262	0.326436	0.380637	0.114723	0.260137	0.466945
KAT6A	216361_s_at	0.0191704	0.279378	0.623661	0.0675119	0.2214	0.502959	0.0116341	0.326407	0.380668	0.0383711	0.337291	0.286056
WBP4	203597_s_at	0.0624585	0.22387	0.74381	0.0054201	0.331327	0.225547	0.0116487	0.326353	0.380888	0.226681	0.200821	0.617467
STAG2	209023_s_at	0.627352	0.0590356	0.969163	0.281461	0.131499	0.746091	0.0116658	0.32629	0.380888	0.64522	-0.0771546	0.892376
LAT2	221581_s_at	0.833282	-0.0256159	0.989089	0.189254	-0.159944	0.673005	0.0116658	-0.32629	0.380888	0.00142599	-0.499042	0.0850227
LRRCC1	231872_at	0.467694	-0.0882209	0.943933	0.00553842	-0.330538	0.227508	0.0116817	-0.326231	0.380888	0.00662835	-0.432941	0.136038
TLE4	233575_s_at	0.0692009	0.218488	0.752694	0.00260577	0.356955	0.17443	0.0116896	0.326202	0.380888	0.0616164	0.306101	0.351878
WIPF1	202663_at	0.556047	0.0715642	0.959441	0.847576	0.023567	0.973004	0.0116896	0.326202	0.380888	0.105233	-0.266922	0.449359
DR1	209188_x_at	0.484426	-0.0849489	0.946984	0.602944	-0.0637217	0.903177	0.0116896	0.326202	0.380888	0.506312	-0.11119	0.826125
---	236251_at	0.865285	0.0206467	0.991709	0.750678	0.0389492	0.949812	0.0117135	0.326114	0.381049	0.23058	0.199179	0.621891
---	243138_at	0.967205	-0.0050042	0.997771	0.493422	0.0838357	0.861444	0.0117214	0.326085	0.381049	0.433075	0.130999	0.784077
ISPD-AS1	233594_at	0.461248	-0.0894982	0.942792	0.282879	-0.131115	0.747531	0.0117214	-0.326085	0.381049	0.463087	-0.122681	0.801902
TDRD5	231104_at	0.0623663	-0.223947	0.74381	0.526195	0.0776061	0.875445	0.0117294	-0.326056	0.381049	0.534485	0.103967	0.8409
LRP12	219631_at	0.91026	-0.0137178	0.993735	0.699994	0.047225	0.935356	0.0117294	0.326056	0.381049	0.180942	0.221724	0.562773
FTH1	214211_at	0.860876	-0.0213291	0.991055	0.00547783	0.33094	0.226378	0.0117693	0.32591	0.381957	0.00251176	0.47617	0.0973973
APOC2 /// APOC4-APOC2	204561_x_at	0.338755	-0.116041	0.917147	1.68848e-05	-0.492893	0.0249921	0.0117773	-0.32588	0.381957	0.0134954	-0.397373	0.183868
IL9R	217212_s_at	0.226529	0.1464	0.878296	0.345567	0.115277	0.788285	0.011784	0.325856	0.381957	0.642853	0.077706	0.891202
NPHP3	235432_at	0.00799098	0.3146	0.541791	0.768163	0.0361358	0.954443	0.0117853	0.325851	0.381957	0.780054	-0.0468399	0.939664
---	234601_x_at	0.940067	-0.00915104	0.995857	0.00205765	-0.364792	0.158901	0.0117933	-0.325822	0.381979	0.91431	-0.0180575	0.978218
ZNF625	1552769_at	0.855682	-0.022134	0.990717	0.867586	-0.0204428	0.977024	0.0118093	-0.325764	0.381979	0.96775	-0.00678523	0.991934
RC3H2	231716_at	0.00264705	0.353951	0.465422	0.00413505	0.341043	0.206006	0.0118334	0.325676	0.381979	0.929847	0.0147743	0.982689
OR51E2	236121_at	0.105835	-0.194943	0.800531	0.0395469	-0.248447	0.430522	0.0118401	-0.325651	0.381979	0.572657	-0.0944666	0.859843
CLMN	213839_at	0.142532	0.177072	0.825661	0.388676	0.105411	0.811806	0.0118495	0.325617	0.381979	0.165742	0.229494	0.542696
BTN2A1	203944_x_at	0.010254	0.304976	0.553426	0.30041	0.126475	0.760765	0.0118495	0.325617	0.381979	0.859188	-0.0297674	0.963059
TARBP1	202813_at	0.232936	-0.144422	0.881227	0.0820644	-0.210822	0.534852	0.0118655	-0.325559	0.381979	0.0194033	-0.377674	0.213413
JAK3	227677_at	0.0300669	0.259483	0.671205	0.0148552	0.292155	0.315911	0.0118655	0.325559	0.381979	0.198047	0.213516	0.584048
TANK	210458_s_at	0.956778	-0.00659644	0.9971	0.527857	0.0772955	0.876157	0.0118655	0.325559	0.381979	0.243634	0.193817	0.636897
TCF7	205254_x_at	0.376342	0.107364	0.9272	0.223401	0.148472	0.701833	0.0118723	0.325534	0.381979	0.408073	0.138174	0.769309
LOC285422	1563685_at	0.185853	-0.159983	0.857076	0.27409	-0.133514	0.740661	0.0118764	-0.32552	0.381979	0.490024	-0.115458	0.816582
ZBTB18	207164_s_at	0.00654838	0.322071	0.530622	0.00282162	0.354269	0.177528	0.0118817	0.325501	0.381979	5.32322e-05	0.607059	0.0474539
---	217390_x_at	0.582382	0.0668568	0.962553	0.28045	0.131773	0.745393	0.0118817	0.325501	0.381979	0.161428	0.231792	0.536832
PTGFR	207177_at	0.168411	-0.166468	0.847081	0.0505102	-0.236399	0.461351	0.0118897	-0.325471	0.381979	0.0529612	-0.316389	0.328566
---	237571_at	0.033196	0.254917	0.678759	0.0391811	0.248895	0.429268	0.0118978	0.325442	0.381979	0.00182337	0.489302	0.0892507
OSGIN2	204024_at	0.657804	-0.0538739	0.973301	0.055308	0.231795	0.473604	0.0118978	0.325442	0.381979	0.686132	-0.0677428	0.9086
KCND3	215014_at	0.237081	-0.143162	0.882606	0.00144824	-0.376101	0.141881	0.0119301	-0.325325	0.382792	0.778551	0.0471683	0.938949
SNRNP25	218493_at	0.0551127	-0.230298	0.738114	0.00285065	-0.353922	0.178726	0.0119382	-0.325296	0.382827	7.37795e-05	-0.597866	0.047697
FAM122A	226443_at	0.462216	0.0893057	0.942949	0.835454	-0.0254668	0.970787	0.0119706	0.325179	0.383028	0.666985	0.0721204	0.90083
RGCC	218723_s_at	0.638226	0.0571809	0.971426	0.02264	0.274142	0.359197	0.0119787	0.32515	0.383028	0.0140366	0.395294	0.186956
---	232797_at	0.412704	0.0994541	0.932321	0.692932	0.0483942	0.933522	0.0119868	0.325121	0.383028	0.0561531	0.312449	0.33642
RDX	212397_at	0.503588	0.0812745	0.950167	0.484017	-0.0856626	0.856921	0.0119949	0.325091	0.383028	0.197342	-0.213844	0.583163
ALOX5	214366_s_at	0.247366	0.1401	0.886692	0.23657	0.144379	0.713634	0.0120112	0.325033	0.383028	0.0752774	0.291984	0.38559
STK26	224407_s_at	0.938809	-0.00934351	0.995673	0.610568	0.0623881	0.905787	0.0120112	0.325033	0.383028	0.749154	-0.0536252	0.929768
DNPH1	39817_s_at	0.0220651	-0.273306	0.637635	0.00688738	-0.322463	0.245479	0.0120275	-0.324974	0.383028	0.00310418	-0.467196	0.103996
CPA3	205624_at	0.0220386	0.273359	0.637635	0.114022	0.191987	0.583682	0.0120275	0.324974	0.383028	0.0301255	0.352175	0.258492
---	239605_x_at	0.439802	0.09382	0.937327	0.271532	0.134221	0.738939	0.0120275	0.324974	0.383028	0.214011	0.206293	0.602185
SOS1	212777_at	0.513779	-0.0793498	0.952031	0.165626	0.168786	0.646967	0.0120275	0.324974	0.383028	0.517746	-0.108235	0.831237
---	216166_at	0.245819	0.140555	0.885948	0.00383728	0.343673	0.199433	0.0120356	0.324945	0.383028	0.0037493	0.458988	0.111228
---	1562275_at	0.143134	-0.176809	0.825831	0.12391	-0.187	0.597898	0.0120437	-0.324916	0.383028	0.429208	-0.132093	0.781449
KIAA1211L	228067_at	0.113145	0.191041	0.80662	0.456368	0.0911466	0.845294	0.0120466	0.324906	0.383028	0.620482	-0.0829594	0.88259
RABGAP1L	203020_at	0.338535	0.116094	0.917113	0.828593	0.0265446	0.96918	0.0120601	0.324858	0.383028	0.565169	-0.0963064	0.855958
MLLT1	214477_at	0.513077	0.0794817	0.952031	0.00951671	0.31008	0.268486	0.0120669	0.324833	0.383028	0.00420019	0.453953	0.114932
UBALD2	224785_at	0.0956488	0.200745	0.785168	0.0226682	0.274087	0.359242	0.0120682	0.324828	0.383028	0.0385718	0.336963	0.28642
FOSL2	205409_at	0.427816	0.0962871	0.935732	0.0678608	0.221126	0.503431	0.0120764	0.324799	0.383028	0.0531346	0.31617	0.328598
---	240001_at	0.0216874	-0.274059	0.637635	0.0516765	-0.235248	0.465395	0.0120764	-0.324799	0.383028	0.0485278	-0.322189	0.315864
KIF22	216969_s_at	0.177855	0.162899	0.850135	0.639654	0.0573642	0.917055	0.0120846	0.32477	0.383028	0.266572	-0.184843	0.658393
---	1566445_at	0.541044	-0.0742931	0.957047	0.280787	-0.131682	0.745606	0.0120846	-0.32477	0.383028	0.577217	-0.0933516	0.861948
SMARCA2	212257_s_at	0.678774	0.0503744	0.974933	0.514153	0.0798714	0.870158	0.0120927	0.324741	0.383065	0.262559	-0.186375	0.65484
---	216416_at	0.569586	0.0691314	0.960333	0.0701759	0.219336	0.507925	0.0121009	0.324711	0.383103	0.870476	-0.0273598	0.966459
C20orf195	220426_at	0.623971	0.059615	0.968524	0.0258214	0.268288	0.375475	0.0121119	0.324672	0.383228	0.485795	0.116578	0.814187
FDXACB1	229989_at	0.109656	-0.192878	0.803639	0.00241971	-0.359434	0.169395	0.0121583	-0.324507	0.384253	0.011261	-0.406785	0.169241
---	232477_at	0.335247	0.116881	0.916646	0.258578	0.137875	0.730143	0.0121583	0.324507	0.384253	0.354617	0.154419	0.734309
ANKLE2	212201_at	0.0111266	0.301757	0.561778	0.367058	0.110271	0.800184	0.0121913	0.32439	0.385071	0.368941	0.149932	0.74487
---	1566439_at	0.0207196	-0.276038	0.631976	0.0542281	-0.232802	0.471204	0.0122243	-0.324273	0.38557	0.906553	-0.019699	0.976069
LAMTOR2	218291_at	0.0119789	-0.298817	0.561778	0.000698531	-0.39837	0.106814	0.0122325	-0.324244	0.38557	0.000270487	-0.558249	0.0555757
GREM2	220794_at	0.475435	0.0866994	0.945329	0.0843097	0.209326	0.538527	0.0122477	0.32419	0.38557	0.000740892	0.523666	0.0683786
S100Z	1554876_a_at	0.791111	-0.0322298	0.985404	0.00202463	0.365322	0.157456	0.012249	0.324185	0.38557	0.33261	0.161532	0.71831
---	208154_at	0.199679	0.155148	0.868397	0.252637	-0.139592	0.726002	0.0122573	-0.324156	0.38557	0.86329	-0.0288919	0.96402
ORMDL3	223259_at	0.0803354	0.210456	0.76455	0.326964	0.119771	0.77866	0.0122656	0.324127	0.38557	0.856114	0.0304241	0.96196
BIN1	202931_x_at	0.934461	0.0100087	0.995189	0.00926839	0.311112	0.266477	0.0122684	0.324117	0.38557	0.181163	0.221614	0.56298
ATP2B1	212930_at	0.291734	0.1278	0.902712	0.0213227	0.276773	0.351999	0.0122822	0.324068	0.38557	0.0511673	0.318687	0.323981
KIAA0100	201729_s_at	0.285319	-0.129497	0.899696	0.147968	-0.17602	0.627763	0.0122905	-0.324039	0.38557	0.0132729	-0.398249	0.182519
---	1557527_at	0.348073	0.113837	0.919694	0.0426804	0.244748	0.442274	0.0122988	0.32401	0.38557	0.0346544	0.343639	0.273765
SLC16A14	238029_s_at	0.726833	-0.0425007	0.979172	0.114267	-0.191859	0.58384	0.0122988	-0.32401	0.38557	0.413933	-0.136471	0.77268
LOC400684	232965_at	0.372213	0.10829	0.926749	0.246111	0.14151	0.72192	0.0122988	0.32401	0.38557	0.415068	0.136142	0.773346
CYP3A5	214234_s_at	0.575672	-0.0680466	0.961916	0.0125695	-0.299006	0.297763	0.0122988	-0.32401	0.38557	0.860726	-0.0294391	0.963242
---	231669_at	0.0191155	-0.2795	0.623219	0.442098	-0.094048	0.8388	0.0123071	-0.323981	0.38561	0.503789	0.111847	0.824715
SYTL5	242093_at	0.336852	-0.116496	0.916868	0.0993452	-0.200044	0.562117	0.0123154	-0.323951	0.385649	0.367176	-0.150479	0.743503
---	242759_at	0.295278	0.126872	0.903362	0.0032652	-0.349282	0.188119	0.012332	-0.323893	0.385887	0.0517598	-0.317921	0.325958
SUMO1	208761_s_at	0.950137	-0.00761128	0.996901	0.32808	-0.119497	0.779327	0.0123487	0.323835	0.385887	0.279449	-0.180027	0.670714
---	241113_at	0.205382	-0.153223	0.869535	0.213874	-0.15154	0.695342	0.012357	-0.323805	0.385887	0.308292	0.16974	0.698892
NACA2	222224_at	0.687125	-0.0489922	0.975332	0.667227	-0.0526873	0.926453	0.012357	0.323805	0.385887	0.57453	-0.0940082	0.860826
HCG4	206685_at	0.66501	0.0526666	0.973925	0.816878	-0.0283898	0.966477	0.0123653	-0.323776	0.385887	0.470759	0.120602	0.805948
---	240454_at	0.101758	0.197211	0.794287	0.0337127	0.256038	0.409155	0.0123653	0.323776	0.385887	0.11954	0.256854	0.475058
GTF3C5	233173_x_at	0.674139	0.0511443	0.974522	0.00200102	-0.365706	0.156956	0.012382	-0.323718	0.386187	0.0196325	-0.377018	0.214467
PRADC1	223312_at	0.0644948	-0.222197	0.745295	0.00174522	-0.370145	0.151865	0.0123904	-0.323688	0.386228	0.000499062	-0.537674	0.0629703
GNG2	224965_at	0.679512	0.050252	0.975046	0.11811	0.189886	0.589474	0.0123987	0.323659	0.386268	0.254372	0.189549	0.647538
SRGAP1	1555875_at	0.542192	-0.0740831	0.95738	0.393739	-0.104297	0.81517	0.0124071	-0.32363	0.386308	0.790599	-0.0445417	0.943119
---	244573_at	0.262271	-0.135813	0.892152	0.329348	-0.119186	0.780169	0.0124238	-0.323572	0.386448	0.80876	-0.0406019	0.948905
---	234623_x_at	0.502851	-0.0814145	0.950167	0.0433715	-0.243962	0.443572	0.0124406	-0.323513	0.386448	0.457876	0.124104	0.798646
TTC3	208664_s_at	0.919956	-0.0122305	0.994102	0.0818206	0.210987	0.533948	0.0124406	0.323513	0.386448	0.772046	0.048591	0.936911
OR8D1	1555661_at	0.0165639	-0.285557	0.605254	0.0254193	-0.268993	0.372824	0.012456	-0.323459	0.386448	0.234789	-0.197428	0.627149
CUL4B	215997_s_at	0.29454	0.127065	0.903362	0.872513	-0.0196755	0.978058	0.0124574	0.323455	0.386448	0.553238	0.0992613	0.850292
CD84	230391_at	0.0298949	-0.259746	0.670703	0.196783	-0.157295	0.679801	0.0124574	-0.323455	0.386448	0.00421049	-0.453844	0.114932
TLX1NB	1560883_s_at	0.00841648	0.312622	0.542338	0.506651	0.0812964	0.866744	0.0124741	0.323396	0.386448	0.175697	0.22435	0.555852
---	232354_at	0.537324	0.0749755	0.956885	0.320612	0.121342	0.774281	0.0124826	0.323367	0.386448	0.00375863	0.458878	0.111263
PCGF3	230408_at	0.576952	0.0678191	0.961974	0.0281222	0.264423	0.385532	0.0124826	0.323367	0.386448	0.826004	-0.036881	0.953185
TLK1	210379_s_at	0.64039	-0.0568134	0.971637	0.451414	0.0921481	0.843446	0.012491	0.323338	0.386448	0.449129	-0.126512	0.79349
UGT8	228956_at	0.44885	-0.0919828	0.939687	0.00880343	-0.31311	0.263766	0.0124994	-0.323308	0.386448	0.112214	-0.261888	0.462903
TOR1AIP1	223929_s_at	0.09305	0.202303	0.782709	0.0697222	0.219683	0.507801	0.0125162	0.32325	0.386448	0.000592652	0.531655	0.0639117
FBXL17	227203_at	0.137275	-0.179399	0.824261	0.0151255	-0.291406	0.318686	0.0125162	-0.32325	0.386448	0.00373069	-0.459207	0.111132
ZRANB1	225131_at	0.377207	0.10717	0.9272	0.91162	0.0136103	0.985328	0.0125162	0.32325	0.386448	0.80876	0.0406019	0.948905
CDS1	222063_s_at	0.12676	-0.184263	0.816209	0.0115587	-0.302386	0.288703	0.0125247	-0.323221	0.386448	0.355308	0.1542	0.734738
EIF2AK2	242898_at	0.366412	0.109602	0.925553	0.601799	0.0639227	0.902822	0.0125247	0.323221	0.386448	0.629783	0.0807661	0.885655
TM4SF1	215034_s_at	0.76991	-0.0355893	0.984537	0.0509519	0.23596	0.462939	0.0125331	0.323192	0.38649	0.0285711	0.355349	0.25318
ITPR2	202662_s_at	0.576263	0.0679416	0.961974	0.783701	-0.0336512	0.957987	0.01255	0.323133	0.386528	0.234789	-0.197428	0.627149
---	240277_at	0.55857	-0.0711086	0.959768	0.934457	-0.0100844	0.989948	0.0125584	0.323104	0.386528	0.104053	-0.267798	0.447502
SEC24B	202798_at	0.220805	0.148201	0.875865	0.498064	0.0829406	0.863073	0.0125584	0.323104	0.386528	0.184948	0.219754	0.567677
C1orf115	230159_at	0.895172	-0.0160363	0.993471	0.65505	-0.0547431	0.92262	0.0125669	-0.323075	0.386528	0.801685	0.0421341	0.946514
AP1S3	1555731_a_at	0.143698	-0.176564	0.826207	0.0189473	-0.281888	0.338323	0.0125838	-0.323016	0.386528	0.0740274	-0.293187	0.383608
NUP58	241425_at	0.165391	0.167641	0.846057	0.0105216	0.306131	0.279244	0.0125838	0.323016	0.386528	0.0585523	0.309603	0.343935
CNPY2	1557798_at	0.700203	0.04684	0.97696	0.210485	0.152654	0.691272	0.0125838	0.323016	0.386528	0.135976	0.246347	0.499864
DUSP22	226440_at	0.980388	0.00299202	0.998454	0.549198	0.0733494	0.884199	0.0126007	0.322958	0.386702	0.958395	-0.00875513	0.990047
ZNF264	230063_at	0.0608773	0.2252	0.742459	0.135413	0.181567	0.613641	0.0126036	0.322948	0.386702	0.860974	-0.029386	0.963461
TMEM198B	227106_at	0.103787	0.196074	0.796407	0.0611532	0.226607	0.487825	0.0126262	0.32287	0.387004	0.143857	0.241642	0.512368
ST3GAL1	225033_at	0.00781962	0.315422	0.541791	0.0217998	0.275805	0.35467	0.0126347	0.322841	0.387004	0.587119	0.0909439	0.867329
---	241893_at	0.412374	0.0995241	0.932321	0.591846	0.0656765	0.899648	0.0126347	0.322841	0.387004	0.841797	-0.0334884	0.957901
ADSSL1	226325_at	0.167324	-0.166888	0.846845	0.0641243	-0.224122	0.494354	0.0126432	-0.322812	0.387047	0.0733525	-0.293844	0.381775
XKRY /// XKRY2	208339_at	0.0426031	-0.243071	0.715033	0.0895928	-0.205926	0.54634	0.0126602	-0.322753	0.387351	0.841286	-0.0335978	0.957779
---	242320_at	0.12779	0.183773	0.816944	0.420149	0.0986152	0.826786	0.0126858	0.322666	0.387526	0.00131788	0.502107	0.083773
CXCL8	202859_x_at	0.582184	0.0668918	0.962553	0.000694648	0.398535	0.106685	0.0126943	0.322636	0.387526	0.00394963	0.456689	0.113716
LINC00307	1563385_at	0.565089	-0.0699363	0.96031	0.243166	-0.142387	0.719433	0.0126943	-0.322636	0.387526	0.407536	-0.138331	0.769036
PDE1A	233549_at	0.393956	-0.103478	0.928628	0.292041	-0.128667	0.755351	0.0126943	-0.322636	0.387526	0.562508	0.0969631	0.854664
TCF3	213811_x_at	0.507189	-0.0805921	0.950608	0.0811194	-0.211462	0.531975	0.0127028	-0.322607	0.38757	0.0814112	-0.286293	0.400608
LOC339166 /// WSCD1	1560455_at	0.366412	-0.109602	0.925553	0.110248	-0.193979	0.578261	0.0127113	-0.322578	0.387615	0.344692	-0.157592	0.727309
ADAMTS6	1570351_at	0.041253	-0.244628	0.712131	0.0182648	-0.283459	0.335335	0.0127199	-0.322549	0.387659	0.114092	-0.260575	0.466007
---	238749_at	0.0853419	-0.207132	0.772644	0.105708	-0.196445	0.571877	0.0127541	-0.322432	0.388485	0.068125	-0.299097	0.369334
WSB1	230267_at	0.0119886	0.298785	0.561778	0.0479429	0.239011	0.455654	0.0127742	0.322363	0.388619	0.988553	0.00240779	0.996574
GLRB	205280_at	0.131522	-0.182023	0.820653	0.000342734	-0.418722	0.0794026	0.0127798	-0.322344	0.388619	0.778551	-0.0471683	0.938949
SPRY2	204011_at	0.29047	0.128132	0.901945	0.049908	0.237002	0.460233	0.0127798	0.322344	0.388619	0.080926	0.286731	0.399443
ANTXR2	1555536_at	0.672033	0.0514947	0.974522	0.0828511	0.210295	0.536183	0.0127956	0.32229	0.388709	0.474392	0.119624	0.808035
---	232658_at	0.618587	0.0605403	0.967426	0.044566	0.242629	0.446108	0.012797	0.322286	0.388709	0.152458	0.236717	0.524781
BCL2L14	233464_at	0.822075	-0.0273656	0.988195	0.792192	-0.0322993	0.960034	0.0128142	-0.322227	0.388799	0.225392	0.201368	0.616072
KCNQ1-AS1	1562960_at	0.208541	-0.152173	0.870359	0.473691	-0.0876905	0.852752	0.0128142	-0.322227	0.388799	0.506733	0.111081	0.826171
NEU4	222957_at	0.430774	0.0956747	0.935732	0.15773	0.171946	0.637887	0.01284	0.322139	0.388845	0.00532023	0.443228	0.125165
ELK4	238761_at	0.0154553	0.288441	0.59283	0.0143396	0.293617	0.312482	0.0128486	0.32211	0.388845	0.764061	-0.050342	0.934418
SH3GLB1	210101_x_at	0.351815	-0.112962	0.921063	0.494841	0.0835617	0.861692	0.0128573	0.322081	0.388845	0.360166	0.152668	0.738472
OTUD7B	229488_at	0.461672	-0.0894138	0.942813	0.117953	-0.189966	0.589239	0.0128602	-0.322071	0.388845	0.585764	-0.0912722	0.866592
STRN4	217903_at	0.0069054	0.320097	0.532119	0.364741	0.110802	0.798913	0.0128659	0.322052	0.388845	0.661263	0.0734377	0.899279
PCDHGC3	214564_s_at	0.0403042	-0.245748	0.709019	0.894038	-0.0163323	0.982286	0.0128659	-0.322052	0.388845	0.637249	0.079015	0.888725
POLR1C	207515_s_at	0.34177	-0.115324	0.918154	0.0105654	-0.305967	0.27987	0.0128745	-0.322023	0.388845	0.00538371	-0.442681	0.125739
TCEB1	202823_at	0.812911	0.0288004	0.986669	0.519574	-0.0788483	0.872741	0.0128745	0.322023	0.388845	0.0767759	-0.290561	0.389146
---	1556590_s_at	0.636169	0.0575308	0.970982	0.0220279	-0.275348	0.354959	0.0128918	-0.321964	0.388845	0.164501	-0.23015	0.54103
KLF9	203542_s_at	0.251745	0.138823	0.887875	0.476285	0.0871789	0.853631	0.0129091	0.321906	0.388845	0.0651118	0.302271	0.36153
ELL	204095_s_at	0.0949718	0.201148	0.784998	0.134798	0.181848	0.612703	0.0129177	0.321876	0.388845	0.00756648	0.426594	0.144296
THAP2	230380_at	0.294943	0.12696	0.903362	0.00182702	0.368665	0.153188	0.0129264	0.321847	0.388845	0.00399867	0.456142	0.114106
N4BP2L1	214906_x_at	0.310361	0.123005	0.908007	0.0880337	0.206913	0.543411	0.0129264	0.321847	0.388845	0.389417	0.143694	0.757861
PURA	241685_x_at	0.853087	0.0225364	0.990581	0.736126	-0.0413059	0.946448	0.0129264	-0.321847	0.388845	0.43813	-0.129576	0.786537
TRAT1	217147_s_at	0.140975	0.177754	0.82539	0.00348826	0.346998	0.192944	0.0129264	0.321847	0.388845	0.474417	0.119617	0.808035
APOC2	231562_at	0.000594839	-0.400336	0.377242	0.0527283	-0.234228	0.46866	0.0129295	-0.321837	0.388845	0.00403603	-0.455729	0.114638
HUS1B	1553660_at	0.283272	0.130044	0.899606	0.263756	0.1364	0.733106	0.012951	0.321764	0.388916	0.276192	0.181231	0.667676
CROT	243283_at	0.742338	-0.0399986	0.981105	0.6915	-0.0486317	0.932811	0.0129698	-0.321701	0.388916	0.670321	0.0713543	0.902105
LRRC36	220003_at	0.722243	-0.0432447	0.978668	0.00292099	0.353094	0.180438	0.0129858	0.321647	0.388916	0.0606455	0.307196	0.349804
NR4A1	202340_x_at	0.275008	0.132279	0.898158	0.0402186	0.247634	0.432609	0.0129872	0.321643	0.388916	0.00026597	0.558796	0.0555757
LRP12	220253_s_at	0.953801	-0.00705137	0.996901	0.947616	-0.00805656	0.992509	0.0129872	0.321643	0.388916	0.155406	0.235075	0.529069
KCNJ12	232289_at	0.155455	0.171613	0.834989	0.699994	0.047225	0.935356	0.0129872	0.321643	0.388916	0.399342	-0.140739	0.764711
GRK5	204396_s_at	0.137704	0.179206	0.824458	0.21764	0.150316	0.696528	0.0129959	0.321613	0.388916	0.421532	0.134282	0.776629
FAS	215719_x_at	0.937894	0.00948348	0.995591	0.034441	0.255033	0.413315	0.0129959	0.321613	0.388916	0.727944	0.0583311	0.923549
---	1566863_at	0.262644	-0.135708	0.892152	0.449255	-0.0925865	0.842261	0.0129959	-0.321613	0.388916	0.870476	0.0273598	0.966459
CDH22	1569679_at	0.690084	0.0485039	0.975332	0.149627	0.175314	0.629263	0.0130339	0.321486	0.389446	0.386503	0.144569	0.755878
ESR1	205225_at	0.359144	0.111265	0.923666	0.0231515	-0.273156	0.36135	0.0130482	-0.321438	0.389446	0.950602	-0.0103967	0.988102
FDXR	207813_s_at	0.0474426	-0.237804	0.72245	0.0411702	-0.246502	0.43657	0.0130569	-0.321409	0.389446	0.000127136	-0.581888	0.0499604
CHMP5	218085_at	0.382953	0.105893	0.9272	0.983241	0.00257591	0.996805	0.0130569	0.321409	0.389446	0.112681	-0.26156	0.463745
DENND6A	226965_at	0.0143734	0.291433	0.587336	0.432802	0.0959662	0.833221	0.0130569	0.321409	0.389446	0.816357	-0.0389603	0.950678
---	233614_at	0.122845	0.186153	0.814026	0.0365505	0.25222	0.421692	0.0130657	0.32138	0.389446	0.0128909	0.399781	0.179569
TP63	209863_s_at	0.552373	-0.0722291	0.959258	0.724347	-0.0432245	0.943667	0.0130744	-0.32135	0.389446	0.638185	-0.0787962	0.889282
GAS2L1	31874_at	0.369886	0.108815	0.926519	0.0779708	0.213636	0.525267	0.0130832	0.321321	0.389446	0.0347775	0.34342	0.274222
RGS10	204316_at	0.976203	0.0036307	0.998187	0.298404	0.126997	0.759585	0.0130905	0.321297	0.389446	0.817879	0.038632	0.951153
ANAPC10	207845_s_at	0.403837	0.101344	0.93042	0.632834	-0.0585334	0.913585	0.0130919	0.321292	0.389446	0.215755	-0.205527	0.604045
STAP1	1554343_a_at	0.619807	0.0603303	0.967453	0.32689	0.119789	0.77866	0.0130919	0.321292	0.389446	0.53362	-0.104186	0.840725
CMTM3	1555704_at	0.464947	-0.0887641	0.94297	0.252758	0.139557	0.726057	0.0131182	0.321204	0.389804	0.599809	0.0878844	0.872828
CPZ /// GPR78	211062_s_at	2.63106e-05	-0.479843	0.110657	0.133014	-0.18267	0.610315	0.0131182	-0.321204	0.389804	0.042189	-0.331272	0.297637
TSPAN32	220558_x_at	0.539943	-0.074495	0.957047	0.277897	-0.132469	0.743288	0.0131344	-0.32115	0.390072	0.170643	-0.226934	0.549334
ADGRB3	211568_at	0.308699	-0.123425	0.907915	0.108077	-0.195148	0.57437	0.0131622	-0.321058	0.390685	0.46148	0.123119	0.800565
---	224340_at	0.266263	-0.134693	0.895247	0.894745	-0.0162227	0.982431	0.0131886	-0.32097	0.391144	0.149743	0.238249	0.521742
---	236069_at	0.142769	0.176968	0.825661	0.00687679	0.322521	0.245479	0.0131974	0.320941	0.391144	0.126856	0.252052	0.487117
---	237631_at	0.784135	0.0333325	0.984971	0.0252541	0.269285	0.372247	0.0132004	0.320931	0.391144	0.0464648	0.325034	0.310342
CNTROB	228633_s_at	0.483523	0.0851239	0.946803	0.0089795	-0.312342	0.26504	0.0132062	-0.320912	0.391144	0.0202944	-0.375157	0.217867
P2RY12	235885_at	0.0798452	-0.210791	0.764011	0.848743	-0.0233843	0.973171	0.0132269	-0.320844	0.391382	0.271209	-0.183092	0.662837
CTDSP2	208735_s_at	0.25247	0.138613	0.887875	0.153866	0.173536	0.633912	0.0132327	0.320824	0.391382	0.0134954	0.397373	0.183868
C1orf53	1558508_a_at	0.0205649	-0.276362	0.630935	0.00105621	-0.385933	0.121575	0.013249	-0.32077	0.391382	0.121509	-0.25554	0.478466
YPEL5	217783_s_at	0.194895	0.156792	0.866685	0.0410309	0.246666	0.436511	0.0132593	0.320737	0.391382	0.0149896	0.391792	0.192159
---	234364_at	0.363035	-0.110372	0.924314	0.36276	0.111257	0.797696	0.0132593	0.320737	0.391382	0.313703	0.16788	0.702737
DTYMK	1553983_at	0.0356017	-0.251645	0.690992	0.0131589	-0.297143	0.303442	0.0132682	-0.320707	0.391382	0.00878993	-0.419261	0.152037
SH3PXD2A	224817_at	0.231277	0.144931	0.880196	0.322004	0.120996	0.775142	0.0132756	0.320683	0.391382	0.72353	-0.059316	0.922293
GOLGA2P10 /// GOLGA2P7 /// LOC102724135 /// LOC727751	220602_s_at	0.673189	-0.0513022	0.974522	0.156832	-0.172313	0.637261	0.0132845	-0.320654	0.391382	0.469138	-0.12104	0.805089
---	241634_at	0.485872	0.084669	0.94723	0.116177	0.190873	0.586732	0.0132859	0.320649	0.391382	0.0140366	0.395294	0.186956
DAPL1	229290_at	0.500092	-0.0819394	0.950001	0.000823576	-0.393474	0.110365	0.0132859	-0.320649	0.391382	0.101435	-0.269767	0.441946
---	230014_at	0.0282523	0.262318	0.664301	0.0022019	0.362563	0.164199	0.0132948	0.32062	0.391433	0.0778268	0.289576	0.392255
---	244610_x_at	0.362729	0.110442	0.924314	0.0764205	0.214732	0.521834	0.0133036	0.32059	0.391484	0.00495276	0.446512	0.12154
CYTH3	225147_at	0.167415	0.166853	0.846931	0.606072	0.0631737	0.903933	0.0133303	0.320503	0.392057	0.240123	0.195239	0.633144
HIST1H2BH	208546_x_at	0.676139	0.0508119	0.974522	0.89392	0.0163506	0.982286	0.0133392	0.320473	0.392108	0.0400701	0.334555	0.291643
LOC100287525	230606_at	0.567335	-0.0695339	0.960312	0.2079	-0.153513	0.689868	0.0133481	-0.320444	0.392159	0.0586462	-0.309494	0.344043
SERPINB9	242814_at	0.570562	0.0689571	0.960842	0.0016234	0.372469	0.148443	0.0133556	0.32042	0.392168	0.00026842	0.558498	0.0555757
---	239409_at	0.246889	0.14024	0.886263	0.0985596	0.200501	0.560627	0.0134016	0.320269	0.393098	0.00873174	0.41959	0.151703
ATF2	212984_at	0.158514	0.17037	0.837088	0.816878	0.0283898	0.966477	0.0134016	0.320269	0.393098	0.0806843	-0.286949	0.398826
DCAF15	91952_at	0.0019948	0.363277	0.462393	0.89557	0.0160949	0.982568	0.0134106	0.32024	0.39315	0.941777	-0.0122572	0.985467
GPRIN3	240173_at	0.133495	0.181114	0.823335	0.140382	0.179327	0.618666	0.0134195	0.32021	0.393201	0.214011	0.206293	0.602185
LAMP5	219463_at	0.313981	-0.122095	0.90913	0.104064	-0.197358	0.569311	0.0134643	-0.320064	0.394066	0.0151434	-0.391245	0.192371
---	236851_x_at	0.180275	0.162007	0.852148	0.0125299	0.299134	0.297341	0.0134643	0.320064	0.394066	0.105381	0.266813	0.449536
PMS2P5	213893_x_at	0.201942	-0.154379	0.868807	0.0123411	-0.299749	0.296072	0.0134733	-0.320035	0.394066	0.000192878	-0.56906	0.049979
GHR	205498_at	0.403005	-0.101522	0.930014	0.00075463	-0.396083	0.108292	0.0134855	-0.319995	0.394066	0.0668494	-0.300427	0.365695
RAB6A	201045_s_at	0.985434	-0.00222214	0.998754	0.0210214	0.277394	0.35009	0.0135003	0.319947	0.394066	0.0104915	0.410397	0.163425
ZEB1	210875_s_at	0.542861	0.0739607	0.957697	0.0402642	0.247579	0.432753	0.0135093	0.319918	0.394066	0.063395	0.304131	0.357001
HIST1H2BE	208527_x_at	0.851395	0.0227989	0.9903	0.752375	0.0386751	0.950641	0.0135183	0.319889	0.394066	0.0133282	0.39803	0.182774
AMBRA1	219141_s_at	0.0017677	0.367179	0.459996	0.629966	0.0590266	0.912521	0.0135273	0.31986	0.394066	0.737785	0.0561423	0.926213
DSCAM	237268_at	0.246889	-0.14024	0.886263	0.111967	-0.193065	0.580264	0.0135273	-0.31986	0.394066	0.430752	0.131655	0.782516
HES4	227347_x_at	0.142348	0.177152	0.825661	0.149638	0.175309	0.629263	0.0135349	0.319835	0.394066	0.231366	0.198851	0.622596
HENMT1	225841_at	0.998279	0.000262458	0.999917	0.0206368	-0.278198	0.347467	0.0135453	-0.319801	0.394066	0.000223621	-0.564378	0.0524741
PSPH	244819_x_at	0.0901401	-0.204087	0.779935	0.185593	-0.161259	0.668388	0.0135543	-0.319772	0.394066	0.235319	-0.197209	0.627736
IGF1R	225330_at	0.0191311	0.279465	0.623358	0.619707	-0.0607987	0.909012	0.0135543	0.319772	0.394066	0.272376	0.182654	0.663762
RUFY3	210251_s_at	0.643176	0.056341	0.972286	0.207189	0.153751	0.689643	0.0135543	0.319772	0.394066	0.331284	0.16197	0.717117
ANKRD9	227959_at	0.0111119	-0.301809	0.561778	0.0079523	-0.317019	0.258343	0.0135814	-0.319684	0.394066	0.0199807	-0.376033	0.216154
MAGEB6	1552858_at	0.924523	0.0115307	0.994673	0.0419197	-0.245625	0.439904	0.0135814	-0.319684	0.394066	0.819401	-0.0383037	0.951506
SART3	209127_s_at	0.877742	0.018722	0.992647	0.566281	0.0702437	0.890514	0.0135905	0.319655	0.394066	0.131894	-0.248865	0.494195
STRN3	204496_at	0.0943278	0.201533	0.784157	0.921907	0.0120209	0.987555	0.0136086	0.319597	0.394066	0.482187	-0.117538	0.812262
PARD6B	214827_at	0.0271523	-0.264112	0.661976	0.968388	-0.00485969	0.994716	0.0136119	-0.319586	0.394066	0.329604	0.162526	0.715977
SERPINB9	209723_at	0.757947	0.0374965	0.982921	0.00140208	0.377124	0.140658	0.0136176	0.319567	0.394066	0.01395	0.395622	0.186574
ZNF827	231902_at	0.738316	0.040646	0.980885	0.0502723	0.236636	0.460408	0.0136449	0.31948	0.394066	0.186748	0.218878	0.570258
NABP1	219334_s_at	0.238706	0.142672	0.882606	0.00338134	0.348076	0.19089	0.0136449	0.31948	0.394066	0.323722	0.164487	0.711739
---	1570191_at	0.249399	-0.139505	0.887233	0.525707	0.0776974	0.875245	0.0136539	-0.319451	0.394066	0.660806	-0.0735431	0.898812
CDC14B	230887_at	0.698923	0.04705	0.976655	0.0822001	0.210731	0.535098	0.0136539	0.319451	0.394066	0.751632	0.053078	0.930541
---	240904_at	0.620008	0.0602959	0.967522	0.801396	-0.0308381	0.962618	0.0136539	-0.319451	0.394066	0.940736	-0.0124767	0.985173
RMND5B	218262_at	0.10521	-0.195286	0.798815	0.0649974	-0.22341	0.496679	0.013663	-0.319421	0.394066	0.00837078	-0.421669	0.149176
HNMT	228772_at	0.921554	-0.0119856	0.994488	0.00563883	-0.329881	0.228035	0.013663	-0.319421	0.394066	0.213763	-0.206402	0.602013
SVOP	229818_at	0.222548	0.14765	0.876167	0.0477606	0.239201	0.455235	0.0136712	0.319395	0.394066	0.112973	0.261355	0.464087
ECHS1	201135_at	0.0550368	-0.230368	0.738077	8.58106e-05	-0.454967	0.0438366	0.0136721	-0.319392	0.394066	0.000154931	-0.575869	0.0499604
---	1556749_at	0.000209859	-0.429136	0.273191	0.174773	-0.16526	0.658471	0.0136721	-0.319392	0.394066	0.39161	-0.143037	0.75913
NACC1	227651_at	0.434419	0.0949231	0.936136	0.479161	0.0866134	0.855093	0.0136812	0.319363	0.394066	0.798658	-0.0427907	0.945472
SCGB1D1	207910_at	0.0198719	-0.277838	0.628586	0.0329716	-0.257079	0.40611	0.0136812	-0.319363	0.394066	0.880246	-0.0252804	0.969276
EPB41L4B	233098_s_at	0.355275	-0.112158	0.921606	0.0167645	-0.287098	0.32689	0.0136889	-0.319338	0.394066	0.909133	0.0191529	0.976717
CORO1C	221676_s_at	0.919157	0.012353	0.993898	0.333471	0.118181	0.78241	0.0136994	0.319304	0.394066	0.189929	0.217346	0.574548
GLYATL1 /// LOC100287413	227794_at	0.0804743	-0.210362	0.765073	0.0407747	-0.24697	0.435438	0.0137071	-0.31928	0.394066	0.384482	0.145179	0.754354
---	221243_s_at	0.19429	-0.157002	0.866463	0.311016	-0.123753	0.767642	0.0137085	-0.319275	0.394066	0.660331	0.0736525	0.898592
ZIK1	235773_at	0.401394	0.101869	0.929688	0.694805	0.0480836	0.934112	0.013745	0.319158	0.394548	0.694812	0.0657729	0.911638
TFE3	1565347_s_at	0.0253434	0.2672	0.659201	0.202529	0.155322	0.684508	0.0137542	0.319129	0.394548	0.0915977	0.277538	0.421877
ZNF274	204937_s_at	0.0632533	0.223212	0.744156	0.263773	0.136395	0.733106	0.0137542	0.319129	0.394548	0.659857	0.073762	0.898483
HYI	221435_x_at	0.559541	0.0709337	0.959919	0.00459663	-0.337279	0.211836	0.0137542	-0.319129	0.394548	0.688058	-0.0673051	0.909168
ZNF493	1558486_at	0.0388722	0.24748	0.702126	0.0288514	0.263254	0.38758	0.0137724	0.319071	0.394659	0.381076	0.146211	0.752205
MAOB	1561009_at	0.456599	-0.0904255	0.942025	0.0616908	-0.22615	0.488775	0.0137724	-0.319071	0.394659	0.653231	-0.0752941	0.896201
KLF6	211610_at	0.0508126	0.234392	0.728416	0.104686	0.197011	0.57045	0.0137908	0.319012	0.394881	0.2992	0.172914	0.690884
SNX6	222410_s_at	0.992545	-0.00113732	0.999694	0.859384	0.0217217	0.975114	0.0137999	0.318983	0.394881	0.48342	-0.117209	0.812962
CD200	209582_s_at	0.302997	0.124878	0.905438	0.268384	0.135098	0.736605	0.0138091	0.318954	0.394881	0.342322	0.158358	0.726063
PIWIL2	217421_at	0.0343363	0.253342	0.683911	0.19731	0.157112	0.679801	0.0138091	0.318954	0.394881	0.415826	0.135923	0.773966
TMEM237	1553956_at	0.189996	-0.158507	0.861935	2.05814e-06	-0.536118	0.012824	0.0138183	-0.318924	0.394898	0.0437256	-0.328974	0.302085
C11orf87	1557181_s_at	0.0101311	-0.305449	0.552863	0.890386	-0.0168987	0.981587	0.0138274	-0.318895	0.394898	0.719124	0.060301	0.920475
HGFAC	207027_at	0.0308381	-0.258322	0.673783	0.82894	0.0264901	0.969216	0.0138352	-0.318871	0.394898	0.866361	-0.0282368	0.964975
GLS	211414_at	0.0608487	0.225224	0.742459	0.0176336	0.284957	0.332026	0.0138458	0.318837	0.394898	0.12739	0.25171	0.487816
AK2	212172_at	0.361201	0.110792	0.923939	0.102601	-0.19818	0.567499	0.0138458	-0.318837	0.394898	0.770047	-0.0490287	0.936086
SSH2	1554114_s_at	0.309807	0.123145	0.908007	0.0708247	0.218842	0.50972	0.0138734	0.318749	0.395419	0.0116017	0.405253	0.171578
FAM129A	217966_s_at	0.10151	0.197351	0.794116	0.0438265	0.243451	0.445062	0.0138826	0.31872	0.395419	0.102738	0.268782	0.444398
ARAP2	213618_at	0.0538687	0.231455	0.73447	0.00384094	0.34364	0.199433	0.0138858	0.31871	0.395419	0.0566997	0.311792	0.338323
MYLK3	238834_at	0.103627	-0.196163	0.796116	0.00536604	-0.331692	0.225258	0.0138996	-0.318666	0.395446	0.991675	-0.00175103	0.99722
ASXL2	237095_at	0.220035	-0.148446	0.874838	0.0386045	0.249607	0.428026	0.0139103	0.318632	0.395446	0.193611	0.215595	0.578578
MPZL1	210594_x_at	0.519662	-0.0782475	0.952742	0.750678	0.0389492	0.949812	0.0139103	0.318632	0.395446	0.822447	-0.0376471	0.952374
ADAMTSL4	220578_at	0.177808	0.162916	0.850135	0.0278863	0.264807	0.385216	0.0139195	0.318603	0.395446	0.374622	0.148181	0.748273
FGF14-AS2	243225_at	0.0424115	-0.24329	0.713618	0.00782905	-0.317615	0.256935	0.0139229	-0.318592	0.395446	0.548412	-0.100465	0.848431
---	244722_at	0.98314	-0.00257209	0.998695	0.106971	-0.195751	0.573427	0.013938	-0.318545	0.395579	0.0160939	-0.387962	0.197117
WAC	219679_s_at	0.971445	-0.0043568	0.998079	0.850029	0.0231832	0.973469	0.0139472	0.318515	0.395579	0.64569	-0.0770451	0.892643
BTG1	200921_s_at	0.125991	0.18463	0.815602	0.443881	0.0936826	0.83991	0.0139565	0.318486	0.395579	0.125519	0.252914	0.484761
CBLB	209682_at	0.000893983	0.388333	0.410744	0.480283	0.0863934	0.855662	0.0139565	0.318486	0.395579	0.589832	0.0902873	0.868732
FAM81A	241481_at	0.140246	-0.178075	0.82539	0.37161	-0.109233	0.801939	0.0139735	-0.318432	0.395751	0.0139731	-0.395535	0.18664
---	232882_at	0.863928	-0.0208567	0.991442	0.116783	0.190562	0.587207	0.0139843	0.318398	0.395751	0.0990096	0.271628	0.436842
---	230607_at	0.188318	0.159102	0.860056	0.0129831	0.297691	0.301936	0.0139843	0.318398	0.395751	0.483009	0.117319	0.81262
DNAJB14	222850_s_at	0.799547	0.0309001	0.985998	0.174194	0.165479	0.657466	0.0139936	0.318369	0.395809	0.88385	0.0245144	0.970469
OAS1	205552_s_at	0.447292	0.0922977	0.938728	0.0490783	0.237842	0.457543	0.0140028	0.31834	0.395866	0.488782	0.115787	0.815606
SNHG7	229050_s_at	0.347105	0.114064	0.919694	0.0338179	0.255892	0.409681	0.0140214	0.318281	0.395894	0.246631	0.192613	0.639959
FAM171B	242762_s_at	0.0435494	0.242004	0.715418	0.561029	0.0711937	0.888635	0.0140307	0.318252	0.395894	0.0164217	0.386867	0.198333
PTPDC1	229517_at	0.228786	-0.145699	0.879265	0.0385018	-0.249735	0.427602	0.01404	-0.318223	0.395894	0.0320934	-0.348345	0.265222
MESDC2	238679_at	0.376816	-0.107258	0.9272	0.079493	0.212576	0.528102	0.01404	0.318223	0.395894	0.702561	0.0640219	0.914431
MTSS1	203037_s_at	0.994036	0.000909854	0.999867	0.676919	0.0510614	0.928557	0.01404	0.318223	0.395894	0.882305	0.0248427	0.970136
---	217283_at	0.0280457	0.26265	0.664301	0.0435011	0.243816	0.443984	0.0140493	0.318194	0.395952	0.0879266	0.280602	0.414644
WSB1	201295_s_at	0.683471	0.0495962	0.975086	0.0432483	0.244101	0.443407	0.0140618	0.318155	0.3961	0.49709	0.113598	0.820456
ARMCX3	217858_s_at	0.294272	0.127135	0.903362	0.77855	0.0344733	0.956664	0.0140773	0.318106	0.396331	0.855602	0.0305335	0.96176
DUSP14	203367_at	0.342877	0.115062	0.919006	0.446026	0.0932442	0.840855	0.0140866	0.318077	0.396389	0.675098	0.0702599	0.90457
NUP210	213947_s_at	0.0423272	-0.243386	0.713466	0.245311	-0.141748	0.721523	0.0140959	-0.318048	0.396448	0.000283501	-0.556717	0.0559438
MKNK2	223199_at	0.00708276	0.319149	0.534137	0.0195272	0.280591	0.343295	0.0141427	0.317902	0.396946	0.0904051	0.278523	0.419743
ARID5B	212614_at	0.268022	0.134204	0.895575	0.0460928	0.240966	0.450681	0.0141427	0.317902	0.396946	0.782561	0.0462928	0.94057
PHKA2	209439_s_at	0.851057	-0.0228513	0.990295	0.000501252	-0.408016	0.0941342	0.0141427	-0.317902	0.396946	0.0364101	-0.340575	0.279792
AGBL3	1554820_at	0.279063	-0.131177	0.89941	0.137488	-0.180624	0.616008	0.0141427	-0.317902	0.396946	0.355654	-0.15409	0.734869
---	1563963_at	0.824648	0.0269634	0.988527	0.0844761	-0.209217	0.53896	0.0141505	-0.317877	0.396963	0.150321	-0.237921	0.522427
SARS	231894_at	0.976031	0.00365691	0.998176	0.63124	0.0588074	0.912729	0.0141708	0.317814	0.396979	0.226681	-0.200821	0.617467
DYNC1I1	205348_s_at	0.725851	0.0426597	0.97909	0.0794553	-0.212602	0.527991	0.0141787	-0.317789	0.396979	0.0618501	-0.30584	0.352513
LOC100505727	1556166_x_at	0.185089	0.160257	0.856671	0.0762413	0.21486	0.521693	0.0141802	0.317785	0.396979	0.466713	0.121696	0.803651
---	233393_at	0.120424	-0.187344	0.811414	0.0104001	-0.306591	0.278342	0.0141802	-0.317785	0.396979	0.141995	-0.242736	0.509453
SAMM50	201569_s_at	0.121241	-0.18694	0.811414	0.00377967	-0.344203	0.198324	0.0141989	-0.317726	0.397301	0.0183265	-0.380848	0.207583
PENK	213791_at	0.063113	-0.223327	0.743838	0.0338294	-0.255876	0.409681	0.0142068	-0.317702	0.397315	0.0357011	-0.341797	0.277745
KIAA1210	232332_at	0.0396334	-0.246553	0.70539	0.00807866	-0.316416	0.258343	0.0142271	-0.317638	0.397315	0.360166	-0.152668	0.738472
LOC101928710	241394_at	0.66302	-0.0529995	0.973925	0.16189	-0.170267	0.643187	0.014235	-0.317614	0.397315	0.448339	-0.126731	0.792965
---	235538_at	0.48091	-0.0856313	0.945718	0.0529981	-0.233969	0.469074	0.014246	-0.31758	0.397315	0.798658	-0.0427907	0.945472
ELOVL5	215082_at	0.715624	0.0443204	0.978222	0.276167	0.132942	0.742242	0.0142554	0.317551	0.397315	0.502529	0.112175	0.824059
GTF3C5	217876_at	0.676876	0.0506894	0.974611	0.00640664	-0.325167	0.240109	0.0142554	-0.317551	0.397315	0.0295279	-0.353379	0.256382
SLC29A2	204717_s_at	0.0556849	0.229773	0.739762	0.0113756	0.303025	0.287806	0.0142648	0.317522	0.397315	0.466713	0.121696	0.803651
TAF10	235906_at	0.564894	-0.0699713	0.96031	0.852132	-0.0228543	0.973939	0.0142648	-0.317522	0.397315	0.470759	-0.120602	0.805948
TMEM57	218562_s_at	0.117042	0.18904	0.808774	0.464307	0.0895539	0.848687	0.0142648	0.317522	0.397315	0.678928	0.0693844	0.906105
STAM	203544_s_at	0.490315	0.0838116	0.948788	0.826038	-0.0269465	0.968844	0.0142931	0.317434	0.397901	0.954238	-0.00963064	0.989061
---	1561672_at	0.0818356	-0.209443	0.768496	0.189916	-0.159708	0.67352	0.0143011	-0.317409	0.397919	0.960473	-0.00831737	0.990585
PNPLA8	223309_x_at	0.837662	-0.0249335	0.989183	0.0474181	0.239559	0.45413	0.0143215	0.317346	0.398285	0.272084	0.182763	0.663553
VWA5A	205011_at	0.0693152	-0.2184	0.752694	0.0599627	-0.22763	0.486418	0.014331	-0.317317	0.398345	0.0021722	-0.482189	0.0924961
CLN6	1567078_x_at	0.0299751	-0.259623	0.670763	0.378913	-0.107585	0.805829	0.0143404	-0.317288	0.398406	0.132597	-0.248427	0.495269
---	235862_at	0.0360142	0.251102	0.695542	0.0116857	0.301947	0.289369	0.0143879	0.317142	0.39925	0.012864	0.399891	0.179468
IL6ST	212196_at	0.978783	-0.00323698	0.998357	0.257751	0.138112	0.729654	0.0143974	0.317112	0.39925	0.0884439	0.280164	0.415579
HIPK3	210148_at	0.636786	-0.0574258	0.971267	0.232933	0.145493	0.710716	0.0144069	0.317083	0.39925	0.297959	0.173352	0.689504
LOC100507534	1561055_at	0.00293922	-0.350428	0.467735	0.852832	-0.0227449	0.973949	0.0144164	-0.317054	0.39925	0.212993	-0.206742	0.600847
BFSP1	206746_at	0.507374	-0.0805571	0.950608	0.211648	-0.152271	0.692137	0.0144259	-0.317025	0.39925	0.351862	-0.155294	0.732265
---	241250_at	0.0274227	0.263665	0.662837	0.0024313	0.359275	0.169771	0.0144259	0.317025	0.39925	0.00961909	0.414774	0.158709
CCSER2	209379_s_at	0.0151127	0.289369	0.591051	0.429378	0.0966787	0.831518	0.0144259	0.317025	0.39925	0.816357	0.0389603	0.950678
OSCAR	1554503_a_at	0.381452	0.106226	0.9272	0.00203597	0.365139	0.157672	0.0144354	0.316995	0.39925	0.29395	0.174774	0.685712
FIBP	202041_s_at	0.301362	-0.125297	0.904686	0.00776415	-0.317933	0.256352	0.014445	-0.316966	0.39925	0.000695196	-0.525964	0.0679249
PTGDR2	216464_x_at	0.766941	0.0360617	0.984285	0.133171	0.182597	0.610373	0.014445	0.316966	0.39925	0.875102	-0.0263748	0.967489
SETD5	222575_at	0.131258	0.182146	0.820413	0.471382	0.0881472	0.851593	0.0144545	0.316937	0.39925	0.424593	-0.133406	0.778204
CEP126	232166_at	0.368649	-0.109095	0.925813	0.00702945	-0.321696	0.247798	0.014464	-0.316908	0.39925	0.535783	-0.103639	0.841611
SRSF5	210077_s_at	0.376894	0.10724	0.9272	0.3289	0.119296	0.780021	0.0144927	0.31682	0.39925	0.187427	0.21855	0.5715
TM2D3	1552426_a_at	0.191985	0.157807	0.863634	0.749546	0.0391319	0.949216	0.0144927	0.31682	0.39925	0.965671	-0.00722298	0.991494
TBX18-AS1	243494_at	0.0850023	-0.207352	0.772644	0.148478	-0.175803	0.628537	0.0145007	-0.316796	0.39925	0.0901417	-0.278741	0.419197
MTSS1	203036_s_at	0.577938	-0.0676442	0.96207	0.580636	0.0676678	0.895396	0.0145023	0.316791	0.39925	0.0438743	0.328755	0.302233
SMARCA1	203874_s_at	0.156527	-0.171175	0.835837	0.000175345	-0.436772	0.0624707	0.0145023	-0.316791	0.39925	0.143857	-0.241642	0.512368
---	215278_at	0.600916	0.0636023	0.964218	0.353165	-0.113486	0.791849	0.0145023	-0.316791	0.39925	0.96775	0.00678523	0.991934
---	1558592_at	0.12927	0.183075	0.817913	0.00921405	0.31134	0.266319	0.0145103	0.316766	0.399271	0.0949554	0.274817	0.428159
ZNF276	231922_at	0.139746	0.178296	0.825262	0.0924776	0.204136	0.550606	0.014531	0.316703	0.399299	0.335272	0.160657	0.719992
SLK	206874_s_at	0.441518	0.09347	0.937549	0.108279	0.195038	0.574794	0.014531	0.316703	0.399299	0.373197	-0.148618	0.746982
TBX5-AS1	233948_at	0.0223487	-0.272749	0.637635	0.123012	-0.18744	0.596953	0.014539	-0.316679	0.399299	0.930366	-0.0146648	0.982894
LOC100288123	230940_at	0.172208	0.165016	0.847081	0.170463	0.166904	0.652939	0.0145406	0.316674	0.399299	0.947487	0.0110534	0.987022
OGFOD3	53071_s_at	0.165122	-0.167746	0.845712	0.000235655	-0.428934	0.0704069	0.0145693	-0.316586	0.399688	0.0256603	-0.361696	0.241851
SMARCC1	201072_s_at	0.378148	0.10696	0.9272	0.0236923	0.272133	0.36402	0.0145693	0.316586	0.399688	0.395281	0.141943	0.761683
ASRGL1	222764_at	0.0669033	-0.220272	0.749213	0.000417839	-0.413186	0.0885478	0.0145886	-0.316528	0.399877	0.000331397	-0.551573	0.0584489
TMEM156	241844_x_at	0.610481	-0.0619401	0.966319	0.517926	0.0791589	0.87182	0.0145982	0.316499	0.399877	0.193379	0.215705	0.578202
---	238264_at	0.0738898	-0.214988	0.75967	0.214994	-0.151175	0.695595	0.0145982	-0.316499	0.399877	0.97711	0.00481532	0.994325
CHD6	1555463_a_at	0.10426	0.195811	0.796479	0.0350738	0.254174	0.416973	0.0146174	0.31644	0.399915	0.0485278	0.322189	0.315864
---	1569810_at	0.690944	-0.0483623	0.975653	0.201456	-0.155687	0.683838	0.0146174	-0.31644	0.399915	0.453889	-0.125198	0.79652
ENTPD5	1554094_at	0.646895	-0.0557116	0.972695	0.317023	-0.122238	0.772369	0.0146255	-0.316416	0.399915	0.806737	-0.0410397	0.948057
[truncated: 52,676 more rows]

## Sheet: Ara-C
Gene.Symbol	Probe.Set.ID	Correlation Coefficient R	Uncorrected P-value	FDR
---	239842_x_at	0.583126	1.17681e-07	0.0064342
---	241936_x_at	0.554189	6.45134e-07	0.0176363
RDH13	235249_at	0.538616	1.51108e-06	0.0275394
---	216859_x_at	0.516832	4.63766e-06	0.0567597
LOC339988	1562697_at	0.496291	1.24657e-05	0.0989661
PML	211012_s_at	0.495941	1.26706e-05	0.0989661
TMEM259	225247_at	0.486965	1.91299e-05	0.105507
KMT2D	227528_s_at	0.480211	2.5886e-05	0.110657
---	240499_at	0.479843	2.63106e-05	0.110657
DCAF15	221849_s_at	0.470937	3.88125e-05	0.151577
---	222366_at	0.468907	4.23448e-05	0.154347
ATG9A	202492_at	0.467	4.59333e-05	0.156963
ARFGAP1	217888_s_at	0.462345	5.59104e-05	0.170192
KMT2B	203419_at	0.455855	7.31907e-05	0.200085
BAZ2A	201353_s_at	0.45295	8.24218e-05	0.202307
TNPO2	221507_at	0.451148	8.86785e-05	0.202307
ASXL1	242439_s_at	0.451113	8.88042e-05	0.202307
KMT2D	227527_at	0.448786	9.75434e-05	0.213328
GATAD2B	225393_at	0.442329	0.000126116	0.246264
---	243546_at	0.440684	0.000134536	0.247279
CH507-9B2.8	234025_at	0.43963	0.000140204	0.247279
CCDC130	208094_s_at	0.436975	0.000155459	0.25092
LOXL1	203570_at	0.436398	0.000158973	0.25092
GGA3	209411_s_at	0.435995	0.000161465	0.25092
CCL3P1	209403_at	0.435435	0.000164992	0.25092
PPM1K	235061_at	0.4354	0.000165215	0.25092
VAMP2	201557_at	0.433213	0.0001797	0.265543
NPIPB5	211996_s_at	0.431393	0.000192632	0.273191
SMG7	201794_s_at	0.431079	0.000194955	0.273191
TRIM33	214815_at	0.430011	0.000203021	0.273191
LINC00476	239799_at	0.42072	0.000287316	0.340974
TTC7A	224923_at	0.420178	0.00029311	0.340974
ADAMTS2	214535_s_at	0.419018	0.000305861	0.348395
PHYKPL	226783_at	0.417746	0.00032043	0.355437
---	241932_at	0.415733	0.000344773	0.355437
MROH6	227672_at	0.415226	0.000351173	0.355437
DCUN1D2	219116_s_at	0.414719	0.000357681	0.355437
BSDC1	222200_s_at	0.413039	0.00038002	0.355437
ZFYVE1	223387_at	0.413039	0.00038002	0.355437
FAM134B	218532_s_at	0.412549	0.000386772	0.355437
ARID1A	210649_s_at	0.411762	0.000397853	0.355437
NTNG2	233072_at	0.411727	0.000398352	0.355437
HIST1H2BG	210387_at	0.411657	0.000399352	0.355437
JRK	216309_x_at	0.410572	0.000415149	0.355437
ZNF75A	242633_x_at	0.409434	0.00043232	0.355437
SFSWAP	202775_s_at	0.408437	0.000447909	0.360138
SPTAN1	215235_at	0.407667	0.000460291	0.362675
---	240240_at	0.406792	0.00047474	0.362675
SAMD4B	226714_at	0.40667	0.000476796	0.362675
TRA2A	229574_at	0.406285	0.000483309	0.362675
---	233545_at	0.406163	0.000485398	0.362675
OBSCN	229854_at	0.40555	0.000495969	0.362675
---	1563621_at	0.405463	0.000497496	0.362675
RAD9A	204828_at	0.402943	0.00054336	0.377242
---	220696_at	0.402313	0.000555412	0.377242
RBBP5	205169_at	0.401421	0.000572902	0.377242
---	1557987_at	0.401351	0.000574295	0.377242
SIRT2	1558331_at	0.401106	0.000579194	0.377242
LOC100130417	1555980_a_at	0.400388	0.000593761	0.377242
FAM193B	218920_at	0.400196	0.000597725	0.377242
---	1561829_at	0.399864	0.00060463	0.377242
ETV6	205585_at	0.399753	0.000606935	0.377242
FAM43A	227410_at	0.399706	0.000607926	0.377242
---	232876_at	0.399111	0.000620525	0.377242
CLDN4	201428_at	0.39909	0.000620974	0.377242
TPGS2	239601_at	0.397942	0.000645972	0.385097
ZBTB18	212774_at	0.396941	0.000668512	0.39302
---	244426_at	0.396609	0.000676156	0.393285
SIN3B	209352_s_at	0.395769	0.000695821	0.394082
SUPT5H	201480_s_at	0.395769	0.000695821	0.394082
ANPEP	202888_s_at	0.395629	0.000699149	0.394082
MAU2	212505_s_at	0.393495	0.00075172	0.404183
RXRG	205954_at	0.393355	0.000755289	0.404183
RNASET2	239388_at	0.390363	0.000835363	0.404183
TSC22D4	1554501_at	0.390223	0.000839291	0.404183
---	220711_at	0.3901	0.000842741	0.404183
KLF7	240432_x_at	0.389663	0.000855171	0.406578
DENND5A	212561_at	0.389103	0.000871323	0.409083
PLXND1	38671_at	0.388963	0.000875403	0.409083
CBLB	209682_at	0.388333	0.000893983	0.410744
SUGP2	212000_at	0.388333	0.000893983	0.410744
MVB12B	221687_s_at	0.387773	0.000910797	0.410799
DCAF5	224703_at	0.387615	0.000915578	0.410799
ZC3H3	213445_at	0.386901	0.000937538	0.414153
PC	204476_s_at	0.386334	0.000955325	0.415672
---	243963_at	0.385393	0.000985501	0.415672
HTR1A	221351_at	0.385096	0.000995218	0.415672
---	1558857_at	-0.386233	0.000958524	0.415672
MBL1P	215110_at	-0.386846	0.000939277	0.414153
PRR5L	233119_at	-0.38758	0.000916643	0.410799
LARP4	1555384_a_at	-0.390188	0.000840275	0.404183
PRDX1	208680_at	-0.390188	0.000840275	0.404183
VSX1	224074_at	-0.390188	0.000840275	0.404183
---	244386_at	-0.39031	0.000836834	0.404183
PDX1	210938_at	-0.390345	0.000835853	0.404183
LINC00630	1569674_at	-0.390943	0.000819241	0.404183
---	216046_at	-0.39129	0.000809758	0.404183
RMDN1	218549_s_at	-0.39192	0.000792774	0.404183
CPNE8	243727_at	-0.392007	0.000790441	0.404183
MMP3	205828_at	-0.392217	0.000784867	0.404183
---	213757_at	-0.393705	0.000746394	0.404183
KIAA1324L	244317_at	-0.394824	0.000718565	0.400894
PTPMT1	223808_s_at	-0.397851	0.000647992	0.385097
TMEM38B	222736_s_at	-0.400336	0.00059484	0.377242
APOC2	231562_at	-0.400336	0.000594839	0.377242
SIKE1	235294_at	-0.400948	0.000582364	0.377242
VLDLR-AS1	1558212_at	-0.409225	0.00043556	0.355437
OR1G1	221375_at	-0.409312	0.000434207	0.355437
EIF4E2	209393_s_at	-0.409714	0.000428034	0.355437
MPP6	205429_s_at	-0.410537	0.000415668	0.355437
SLC25A5	200657_at	-0.410607	0.00041463	0.355437
CLYBL	238440_at	-0.412514	0.000387259	0.355437
CRYGN	1553082_at	-0.417308	0.000325584	0.355437
FAM162A	220942_x_at	-0.422732	0.000266725	0.324071
---	241978_at	-0.426967	0.000227741	0.282993
CCDC168	1561846_s_at	-0.427929	0.000219643	0.279279
---	1556749_at	-0.429136	0.000209859	0.273191
FAM162A	223193_x_at	-0.429731	0.000205186	0.273191
TMEM38B	222735_at	-0.44002	0.000138084	0.247279
FAM162A	224345_x_at	-0.444079	0.000117694	0.23833
PPA2	1556285_s_at	-0.444866	0.000114076	0.23833
STRN	205520_at	-0.453348	8.10974e-05	0.202307
NXPE3	243011_at	-0.456205	7.21455e-05	0.200085
UTS2	220784_s_at	-0.462294	5.60304e-05	0.170192
GPR78	211062_s_at	-0.479843	2.63106e-05	0.110657
VWA8	214231_s_at	-0.486772	1.92972e-05	0.105507
PTCHD1	240041_at	-0.489069	1.7387e-05	0.105507
CLCC1	1555543_a_at	-0.514558	5.19064e-06	0.0567597

## Sheet: DNR
Gene.Symbol	Probe.Set.ID	Correlation Coefficient R	Uncorrected P-value	FDR
CLEC7A	221698_s_at	0.58358	1.41899e-07	0.00387916
---	239162_at	0.549399	1.01478e-06	0.012824
TNFSF8	207216_at	0.534661	2.22005e-06	0.012824
PRKCH	206099_at	0.515218	5.90249e-06	0.0189834
TNFSF8	241819_at	0.511363	7.11477e-06	0.0191071
SH2D1A	211210_x_at	0.510815	7.30492e-06	0.0191071
HAVCR2	1554285_at	0.50813	8.30724e-06	0.0191071
NPDC1	218086_at	0.508075	8.32898e-06	0.0191071
---	233867_at	0.505408	9.45318e-06	0.0193587
---	236439_at	0.50517	9.55986e-06	0.0193587
TNFAIP3	202643_s_at	0.499854	1.22631e-05	0.0211491
---	242710_at	0.493825	1.61837e-05	0.0249921
---	238869_at	0.492857	1.69128e-05	0.0249921
TNFSF8	235735_at	0.486938	2.20781e-05	0.0281211
RNF213	231956_at	0.486189	2.28273e-05	0.0281211
AKAP13	222023_at	0.483174	2.60883e-05	0.0297163
SMG1	237464_at	0.480544	2.92828e-05	0.0299105
MMP23A	207118_s_at	0.47731	3.37067e-05	0.0321297
CEACAM3	210789_x_at	0.476629	3.47137e-05	0.0321297
TNFAIP3	202644_s_at	0.475885	3.58466e-05	0.0321297
NEAT1	227062_at	0.474588	3.79034e-05	0.0328947
PDE2A	204134_at	0.470733	4.46799e-05	0.0352399
TMEM92	235245_at	0.470605	4.49228e-05	0.0352399
AKAP13	209534_x_at	0.470386	4.53422e-05	0.0352399
---	237018_at	0.469966	4.61561e-05	0.0352399
---	1557452_at	0.469838	4.64065e-05	0.0352399
HAVCR2	1555628_a_at	0.469016	4.80464e-05	0.0354992
DUSP6	208893_s_at	0.465454	5.57923e-05	0.0363148
SAT1	213988_s_at	0.464449	5.81773e-05	0.0369866
NFKBIZ	223218_s_at	0.461599	6.54651e-05	0.0383367
---	1559425_at	0.461434	6.59103e-05	0.0383367
2009-09-01	1559025_at	0.459005	7.2824e-05	0.0398165
AKAP13	221718_s_at	0.457287	7.81081e-05	0.0413693
---	239247_at	0.455113	8.53054e-05	0.0438366
ADGRE2	232009_at	0.45473	8.66374e-05	0.0438366
DUSP6	208892_s_at	0.453524	9.09496e-05	0.0447988
ITGB2-AS1	229040_at	0.449487	0.000106873	0.0483617
CCRL2	211434_s_at	0.448573	0.000110815	0.0492586
TMC8	227353_at	0.447459	0.000115806	0.0506535
HAVCR2	1555629_at	0.44602	0.000122558	0.0524715
MEF2A	242176_at	0.445193	0.000126596	0.0534341
GALNT14	219271_at	0.444664	0.000129249	0.0538424
NFKBIA	201502_s_at	0.444225	0.000131484	0.0540516
LINC01215	236198_at	0.440352	0.000152825	0.0584315
NEAT1	224566_at	0.439804	0.00015609	0.0592654
NFKBIZ	223217_s_at	0.438324	0.000165229	0.0618758
RALGDS	209050_s_at	0.437374	0.000171352	0.0620441
PRKCH	218764_at	0.437173	0.000172674	0.0621114
LINC00598	233432_at	0.436447	0.000177532	0.0626231
CD52	34210_at	0.435602	0.000183335	0.0638461
SLC2A3	202499_s_at	0.434926	0.000188105	0.0643236
ZNF821	41397_at	0.433374	0.000199498	0.0656331
CD52	204661_at	0.433136	0.000201296	0.0656331
TMEM40	219503_s_at	0.432564	0.00020569	0.0656331
NEAT1	214657_s_at	0.432424	0.000206777	0.0656331
RALGDS	209051_s_at	0.432405	0.00020692	0.0656331
CLIP4	226425_at	0.43204	0.000209785	0.0656331
LRRFIP1	238534_at	0.431236	0.000216219	0.0664143
AKAP13	222024_s_at	0.429427	0.00023136	0.0696457
SH2D1A	211209_x_at	0.428116	0.000242941	0.0720537
ISG20	204698_at	0.427783	0.000245963	0.0723013
MALAT1	224558_s_at	0.427436	0.000249152	0.0724187
AKAP13	232188_at	0.427308	0.000250336	0.0724187
---	1557813_at	0.42687	0.000254436	0.072834
SLC2A6	220091_at	0.42581	0.0002646	0.0730772
LHFPL2	212658_at	0.425628	0.000266389	0.0730772
PPFIA1	210236_at	0.425628	0.000266389	0.0730772
COL27A1	1564008_at	0.425533	0.000267315	0.0730772
PLK3	215462_at	0.425134	0.000271276	0.0734259
DIP2A	1556127_at	0.424803	0.000274607	0.0735988
MAPT-AS1	237536_at	0.424203	0.000280732	0.0742793
TGM1	206008_at	0.423709	0.000285859	0.0744255
DUSP6	208891_at	0.423106	0.000292242	0.0752674
CLEC7A	1555756_a_at	0.422284	0.000301157	0.075879
---	239331_at	0.421206	0.000313221	0.0774904
MALAT1	224567_x_at	0.420823	0.000317621	0.0774915
HAVCR2	235458_at	0.420457	0.000321864	0.0774915
MEF2A	208328_s_at	0.420348	0.000323147	0.0774915
KIAA1033	215936_s_at	0.418174	0.000349578	0.0803074
CLIP4	219944_at	0.417333	0.000360313	0.0822496
NEAT1	225239_at	0.416986	0.000364835	0.0822496
---	216472_at	0.416932	0.000365554	0.0822496
GRAP2	208406_s_at	0.415985	0.000378166	0.0840498
LOC100129518	221477_s_at	0.41441	0.000400044	0.0871411
ICAM1	215485_s_at	0.414177	0.000403387	0.0875207
MBOAT7	211037_s_at	0.413661	0.000410849	0.0883773
NEAT1	224565_at	0.412547	0.000427419	0.0895949
RHOH	236293_at	0.410337	0.000462104	0.0929649
---	216813_at	0.40977	0.000471393	0.0930449
CTAG2	215733_x_at	0.4084	0.000494577	0.0941342
ANKRD28	229307_at	0.408144	0.000499018	0.0941342
TMC8	242644_at	0.407085	0.000517806	0.0953077
HIF1A	200989_at	0.406774	0.000523434	0.0953077
BAALC	222780_s_at	0.406208	0.000533839	0.0953077
JAK2	1562031_at	0.406062	0.000536555	0.0953077
---	238619_at	0.406043	0.000536896	0.0953077
---	239474_at	0.405386	0.00054928	0.0962474
ICOSLG	211197_s_at	0.405112	0.000554516	0.0962474
NEAT1	238320_at	0.404637	0.000563701	0.0969193
RNF144B	228153_at	0.402992	0.000596572	0.100362
CD83	204440_at	0.401695	0.000623723	0.102807
STAT3	243213_at	0.401494	0.000628029	0.102807
---	236571_at	0.401092	0.000636722	0.103919
MALAT1	226675_s_at	0.400343	0.000653214	0.105043
MCL1	200797_s_at	0.399649	0.000668845	0.105822
LSP1	203523_at	0.399613	0.000669677	0.105822
CD22	217422_s_at	0.39901	0.000683541	0.106685
---	233411_at	0.398772	0.000689074	0.106685
CXCL8	202859_x_at	0.398535	0.000694648	0.106685
RXRG	205954_at	0.398334	0.000699396	0.106814
---	229965_at	0.397844	0.000711089	0.107413
ANPEP	202888_s_at	0.397128	0.00072851	0.108292
SPARC	212667_at	0.396891	0.000734372	0.108292
LOC105371920	240392_at	0.396785	0.000737002	0.108292
---	239901_at	0.396781	0.000737092	0.108292
---	230127_at	0.396635	0.000740734	0.108292
BCL3	204908_s_at	0.396525	0.000743475	0.108292
DGKA	203385_at	0.396251	0.000750369	0.108292
ANKRD24	1558400_x_at	0.396233	0.000750831	0.108292
CLEC7A	1554406_a_at	0.395941	0.000758253	0.108527
CYTIP	209606_at	0.39563	0.000766212	0.108949
CCNL1	220046_s_at	0.395429	0.000771402	0.108949
---	242109_at	0.394753	0.000789094	0.108949
SPATA13	1556601_a_at	0.394753	0.000789094	0.108949
---	243989_at	0.394497	0.000795884	0.109182
NLRP1	211824_x_at	0.394443	0.000797345	0.109182
KIAA1324	226248_s_at	0.39437	0.000799298	0.109182
TLE4	216997_x_at	0.394004	0.000809128	0.109499
SAT1	210592_s_at	0.393931	0.000811107	0.109499
ETNK1	242059_at	0.393602	0.000820067	0.110165
STXBP3	1560486_at	0.393219	0.000830634	0.11074
EHD3	230740_at	0.393054	0.0008352	0.11074
CD44	234411_x_at	0.392597	0.000848004	0.11074
SQLE	213577_at	0.392597	0.000848004	0.11074
MAP3K8	235421_at	0.392451	0.000852139	0.11074
ANXA1	201012_at	0.392446	0.000852296	0.11074
FNIP1	223997_at	0.39225	0.000857854	0.110882
TMEM51	218815_s_at	0.39183	0.000869916	0.11198
---	240732_at	0.391812	0.000870443	0.11198
IFI16	208965_s_at	0.391647	0.000875208	0.112066
ADGRE2	207610_s_at	0.391428	0.000881597	0.112096
MYO5C	218966_at	0.390551	0.000907577	0.113811
LRP1	200785_s_at	0.390369	0.000913076	0.114185
METTL9	230395_at	0.390314	0.000914732	0.114185
LOC105377323	237682_at	0.389821	0.000929755	0.114756
SLC2A3	202498_s_at	0.38962	0.000935939	0.114756
CCNL1	1555411_a_at	0.389547	0.000938197	0.114756
---	227510_x_at	0.388999	0.000955291	0.11581
NEAT1	234989_at	0.388706	0.000964522	0.116671
ETS2	201329_s_at	0.388578	0.000968586	0.116904
ZDHHC21	233247_x_at	0.388304	0.000977347	0.117427
TLE4	235765_at	0.388213	0.000980283	0.117427
PAX8	221990_at	0.388198	0.000980757	0.117427
NFKBID	230052_s_at	0.387683	0.000997471	0.118301
EIF2B5	1558050_at	-0.387975	0.000987954	0.117427
MAP1LC3A	232011_s_at	-0.387975	0.000987954	0.117427
PTCD3	228590_at	-0.388103	0.000983817	0.117427
ASRGL1	218857_s_at	-0.388158	0.000982049	0.117427
GFM1	225161_at	-0.389035	0.000954142	0.11581
---	239515_at	-0.389084	0.000952597	0.11581
NUP160	214963_at	-0.389218	0.00094842	0.115747
ATPIF1	218671_s_at	-0.389565	0.000937632	0.114756
ARSD	225280_x_at	-0.389583	0.000937068	0.114756
RPF1	218462_at	-0.389711	0.000933124	0.114756
PIGT	217770_at	-0.389839	0.000929195	0.114756
FUT9	214046_at	-0.389894	0.000927515	0.114756
SPATA6	242086_at	-0.390072	0.00092206	0.114756
---	242650_at	-0.39057	0.000907029	0.113811
2008-09-01	208999_at	-0.390752	0.000901563	0.113578
PLPP5	223569_at	-0.391099	0.000891259	0.112539
MAGI2	209737_at	-0.391149	0.000889806	0.112539
C17orf89	225967_s_at	-0.391154	0.000889642	0.112539
NREP	201310_s_at	-0.391428	0.000881597	0.112096
ADI1	222400_s_at	-0.391574	0.000877333	0.112075
CMTM6	227953_at	-0.391721	0.000873087	0.112056
RSPH10B	1555272_at	-0.39236	0.000854732	0.11074
SLC35D1	209711_at	-0.392378	0.000854213	0.11074
TMEM106C	201764_at	-0.392397	0.000853694	0.11074
FEN1	204768_s_at	-0.392466	0.000851732	0.11074
ST7 /// ST7-OT3	207871_s_at	-0.39247	0.000851621	0.11074
MRPS16	218046_s_at	-0.392671	0.000845944	0.11074
OR2F1	208526_at	-0.393018	0.000836218	0.11074
SERBP1	210466_s_at	-0.393273	0.000829117	0.11074
DAPL1	229290_at	-0.393474	0.000823576	0.110365
EPB41L5	229292_at	-0.393675	0.000818068	0.110165
RAB2A	221960_s_at	-0.393968	0.000810117	0.109499
MYO6	203216_s_at	-0.394096	0.00080666	0.109499
AGA	204332_s_at	-0.394315	0.000800766	0.109182
---	220682_s_at	-0.39457	0.000793938	0.109182
BOLA2	209836_x_at	-0.39479	0.000788128	0.108949
SLC25A13	203775_at	-0.394845	0.000786682	0.108949
RNASEH1	218497_s_at	-0.394936	0.000784276	0.108949
GALC	204417_at	-0.394954	0.000783796	0.108949
C7orf26	47083_at	-0.3951	0.000779963	0.108949
SOCS2	232539_at	-0.395137	0.000779008	0.108949
PNMA6A	235758_at	-0.395228	0.000776623	0.108949
DKK2	219908_at	-0.395393	0.000772349	0.108949
ARMC8	203487_s_at	-0.395484	0.000769983	0.108949
UTS2	220785_at	-0.395667	0.000765271	0.108949
GHR	205498_at	-0.396083	0.00075463	0.108292
MRPL41	227186_s_at	-0.396087	0.000754534	0.108292
H2AFZ	200853_at	-0.396142	0.000753143	0.108292
FUNDC2	223042_s_at	-0.396233	0.000750831	0.108292
CENPU	218883_s_at	-0.396288	0.000749447	0.108292
---	230848_s_at	-0.396489	0.000744391	0.108292
GPR137C	242592_at	-0.396909	0.00073392	0.108292
SORT1	212807_s_at	-0.396909	0.00073392	0.108292
PTTG1	203554_x_at	-0.397	0.000731661	0.108292
COX5B	211025_x_at	-0.397055	0.000730309	0.108292
CHRNB1	206703_at	-0.397512	0.000719129	0.108292
NDUFC2	218101_s_at	-0.397841	0.000711176	0.107413
CT45A1 /// CT45A10 /// CT45A2 /// CT45A3 /// CT45A4 /// CT45A5 /// CT45A6 /// CT45A7 /// CT45A8 /// CT45A9	235700_at	-0.397969	0.000708105	0.107413
COX5B	202343_x_at	-0.398133	0.000704174	0.107244
LAMTOR2	218291_at	-0.39837	0.000698531	0.106814
TMEM133	223595_at	-0.398553	0.000694218	0.106685
ZBTB24	1554036_at	-0.398663	0.000691642	0.106685
MRPS15	223292_s_at	-0.398758	0.000689417	0.106685
ARSD	230131_x_at	-0.398827	0.000687794	0.106685
CLGN	205830_at	-0.399065	0.00068227	0.106685
ATPIF1	223338_s_at	-0.399101	0.000681424	0.106685
BUB3	201457_x_at	-0.399448	0.000673432	0.106109
NUDT19	235384_at	-0.399777	0.00066594	0.105822
PMVK	203515_s_at	-0.399777	0.00066594	0.105822
GSPT2	205541_s_at	-0.39996	0.00066181	0.105803
FAM228B	230435_at	-0.400142	0.000657704	0.105454
---	236502_at	-0.400429	0.000651304	0.105043
IFT43	226196_s_at	-0.400563	0.000648347	0.104877
COX6C	201754_at	-0.400636	0.000646732	0.104877
PGBD1	235411_at	-0.400654	0.000646329	0.104877
CLASP2	212306_at	-0.401513	0.000627637	0.102807
TIMM23	225535_s_at	-0.401622	0.000625286	0.102807
RNPEP	208270_s_at	-0.401823	0.000620997	0.102807
TSN	201504_s_at	-0.401841	0.000620609	0.102807
GSPT1	240452_at	-0.40186	0.000620221	0.102807
PSMB1	214288_s_at	-0.401988	0.000617509	0.102807
TP73-AS1	213340_s_at	-0.402718	0.000602217	0.101001
TST	209605_at	-0.403047	0.000595449	0.100362
KCNJ13	211427_s_at	-0.403248	0.000591347	0.100099
PHF7	221611_s_at	-0.403522	0.000585795	0.0994668
CERCAM	224794_s_at	-0.403559	0.000585058	0.0994668
NUDT15	219347_at	-0.40418	0.000572662	0.0978447
DCPS	218774_at	-0.404198	0.000572301	0.0978447
RPS6KA5	204635_at	-0.404838	0.000559798	0.096552
JMJD4	218560_s_at	-0.40502	0.000556272	0.0962474
ODC1	200790_at	-0.405061	0.000555498	0.0962474
CHD7	218829_s_at	-0.405185	0.000553116	0.0962474
AKR7A2	214259_s_at	-0.405532	0.000546506	0.0960778
PRL	205445_at	-0.405532	0.000546506	0.0960778
DYRK2	202968_s_at	-0.405824	0.000540995	0.0957246
---	1569573_at	-0.40612	0.000535466	0.0953077
AK2	212173_at	-0.406244	0.000533162	0.0953077
GINS3	218719_s_at	-0.406263	0.000532824	0.0953077
CFL2	224663_s_at	-0.406591	0.00052677	0.0953077
POLE4	225844_at	-0.406595	0.000526702	0.0953077
TIMM8B	218357_s_at	-0.406628	0.000526101	0.0953077
FRAT2	209864_at	-0.406646	0.000525767	0.0953077
ANKRD9	230972_at	-0.406664	0.000525433	0.0953077
C2orf69	227973_at	-0.406664	0.000525433	0.0953077
CFL2	224352_s_at	-0.406811	0.000522769	0.0953077
TOMM5	228053_s_at	-0.407834	0.000504459	0.0941342
USP48	225925_s_at	-0.407834	0.000504459	0.0941342
PHKA2	209439_s_at	-0.408016	0.000501252	0.0941342
UQCR10	218190_s_at	-0.408016	0.000501252	0.0941342
PRPS1	209440_at	-0.408163	0.0004987	0.0941342
MORC4	219038_at	-0.408251	0.000497169	0.0941342
COX5B	213735_s_at	-0.408528	0.00049237	0.0941342
DACH1	228915_at	-0.408546	0.000492056	0.0941342
TNPO1	212635_at	-0.408656	0.000490172	0.0941342
GMNN	218350_s_at	-0.408729	0.00048892	0.0941342
ULK2	204062_s_at	-0.408838	0.000487048	0.0941342
H2AFZ	213911_s_at	-0.409222	0.000480545	0.0938351
E2F7	228033_at	-0.409368	0.000478089	0.09369
PDIA6	216640_s_at	-0.409368	0.000478089	0.09369
PET117	228543_at	-0.409788	0.000471091	0.0930449
SENP6	202318_s_at	-0.409916	0.00046898	0.0930449
ZNF532	220617_s_at	-0.410081	0.000466278	0.0930429
MCM9	219673_at	-0.410209	0.000464187	0.0929649
UFC1	217797_at	-0.410227	0.000463889	0.0929649
GPLD1	215554_at	-0.410702	0.000456199	0.0923803
EVI5	209717_at	-0.411031	0.000450944	0.0916556
MIR4435-2HG	1562876_s_at	-0.411177	0.000448626	0.0915248
SOCS2-AS1	1559315_s_at	-0.411542	0.000442879	0.0906907
AK2	208967_s_at	-0.411652	0.000441168	0.0906799
POLE3	208828_at	-0.411761	0.000439463	0.0906704
BARD1	205345_at	-0.411853	0.000438047	0.0906704
ALDH3A2	202053_s_at	-0.41209	0.000434384	0.090304
---	221995_s_at	-0.41231	0.000431028	0.0899483
DZANK1	219951_s_at	-0.412529	0.000427696	0.0895949
NOMO2	221853_s_at	-0.412547	0.000427419	0.0895949
ASRGL1	222764_at	-0.413186	0.000417839	0.0885478
GOLM1	217771_at	-0.413241	0.000417027	0.0885478
GGCX	235413_at	-0.413442	0.000414062	0.0884329
PIP4K2C	218942_at	-0.41357	0.000412185	0.0883773
NDUFA4	217773_s_at	-0.413588	0.000411918	0.0883773
TTK	204822_at	-0.414484	0.000399004	0.0871411
---	244302_at	-0.415105	0.000390262	0.085693
MRPL22	218339_at	-0.415306	0.000387471	0.0854233
MLF1	204783_at	-0.415817	0.00038045	0.0842149
XK	206698_at	-0.416457	0.000371836	0.0829802
---	240529_at	-0.416493	0.00037135	0.0829802
C4orf3	224602_at	-0.417114	0.000363163	0.0822496
MPPE1	209858_x_at	-0.417206	0.000361973	0.0822496
STAR	204548_at	-0.41843	0.000346369	0.0799059
GLRB	205280_at	-0.418722	0.000342734	0.0794026
HDDC2	203259_s_at	-0.41885	0.000341155	0.0793731
GSTA4	202967_at	-0.419283	0.000335856	0.0784741
ABT1	218405_at	-0.419489	0.00033336	0.078225
POLE4	1553587_a_at	-0.419562	0.000332479	0.078225
EIF5B	214313_s_at	-0.419822	0.000329368	0.0779576
HOMER1	213793_s_at	-0.420092	0.000326159	0.0775336
NMNAT3	228090_at	-0.420165	0.000325296	0.0775336
MAP1LC3A	227219_x_at	-0.420421	0.000322291	0.0774915
TNPO1	225765_at	-0.420658	0.000319524	0.0774915
DPY19L1	1560916_a_at	-0.420735	0.000318633	0.0774915
---	239857_at	-0.421006	0.000315519	0.0774915
CLSTN2	229580_at	-0.421755	0.000307033	0.0763046
SDF2L1	218681_s_at	-0.421955	0.000304791	0.0760935
ANAPC11	226414_s_at	-0.42201	0.000304183	0.0760935
PTPRF	200636_s_at	-0.422482	0.000298986	0.0756808
HMGN2	208668_x_at	-0.422759	0.000295976	0.0752674
TMEM189	201003_x_at	-0.422759	0.000295976	0.0752674
IMPACT	222698_s_at	-0.422882	0.000294652	0.0752674
ARSD	223696_at	-0.423125	0.000292047	0.0752674
---	228487_s_at	-0.423855	0.000284331	0.0743818
TDP1	226044_at	-0.424024	0.000282581	0.0742793
PDIA6	208639_x_at	-0.424148	0.000281297	0.0742793
C14orf28	238647_at	-0.424312	0.000279604	0.0742793
ATP8B3	1554704_at	-0.424842	0.000274211	0.0735988
KRT10	207023_x_at	-0.425262	0.000270001	0.0734259
SMARCA1	203875_at	-0.425554	0.000267108	0.0730772
ZNF131	221842_s_at	-0.425719	0.000265493	0.0730772
ATP5J	202325_s_at	-0.425737	0.000265314	0.0730772
TADA1	225455_at	-0.425975	0.000262999	0.0730772
TP53RK	225402_at	-0.426285	0.000259999	0.0730772
TMEM9	222988_s_at	-0.427089	0.000252379	0.0726253
TRIM45	242056_at	-0.427436	0.000249152	0.0724187
CTB-12O2.1	233238_s_at	-0.428021	0.000243803	0.0720537
OGFOD3	53071_s_at	-0.428934	0.000235655	0.0704069
PYROXD1	219802_at	-0.429373	0.000231834	0.0696457
ACOT4	229534_at	-0.429574	0.000230102	0.0696457
CLEC11A	211709_s_at	-0.430706	0.000220557	0.0673685
EIF5A2	235289_at	-0.431273	0.000215922	0.0664143
PDIA6	207668_x_at	-0.431729	0.00021225	0.0659361
CLSTN2	219414_at	-0.432003	0.000210074	0.0656331
CNOT7	233019_at	-0.432204	0.000208491	0.0656331
LOC101928000	236075_s_at	-0.43257	0.000205642	0.0656331
---	1564631_at	-0.432807	0.000203809	0.0656331
RLN2	214519_s_at	-0.432899	0.000203108	0.0656331
TTC28	215146_s_at	-0.432935	0.000202828	0.0656331
NKAIN2	242002_at	-0.433501	0.000198537	0.0656331
---	1556764_s_at	-0.434159	0.000193658	0.0653595
STOX1	229378_at	-0.434378	0.000192056	0.0652216
KRT10	210633_x_at	-0.434908	0.000188236	0.0643236
---	232528_at	-0.435127	0.000186675	0.0643236
TMEM9	222987_s_at	-0.435712	0.000182572	0.0638461
SIMC1	228805_at	-0.43668	0.000175958	0.0624707
SMARCA1	203874_s_at	-0.436772	0.000175345	0.0624707
KLF11	218486_at	-0.437447	0.000170874	0.0620441
FILIP1	1556325_at	-0.437612	0.000169802	0.0620441
COX5B	213736_at	-0.437671	0.00016942	0.0620441
LIPT1	205571_at	-0.437886	0.000168029	0.0620441
USMG5	225413_at	-0.438745	0.000162585	0.0613057
MCM6	238977_at	-0.440736	0.000150577	0.0579774
MAP6D1	242838_at	-0.440955	0.000149306	0.0578958
BTD	214117_s_at	-0.440973	0.000149201	0.0578958
BRE	205550_s_at	-0.441631	0.000145449	0.0572119
BRE	212645_x_at	-0.442216	0.000142188	0.0563343
CCDC189	231300_at	-0.443403	0.00013577	0.054184
LINC00674	227567_at	-0.443641	0.000134519	0.0540794
TOR2A	227972_at	-0.443677	0.000134327	0.0540794
KRT10	213287_s_at	-0.443787	0.000133754	0.0540794
COCH	205229_s_at	-0.444518	0.00012999	0.0538424
PDLIM5	216804_s_at	-0.445102	0.000127049	0.0534341
PSEN2	211373_s_at	-0.445961	0.000122841	0.0524715
SMG8	218514_at	-0.446655	0.000119533	0.051869
UQCRQ	201568_at	-0.447934	0.000113654	0.0501131
NDUFS5	201757_at	-0.449231	0.000107963	0.0483845
SOCS2	203372_s_at	-0.44945	0.000107028	0.0483617
ADI1	217761_at	-0.449578	0.000106486	0.0483617
GLIDR	1555872_a_at	-0.449962	0.000104875	0.0483617
GLRX5	221932_s_at	-0.45051	0.000102611	0.0479511
SOCS2	203373_at	-0.451149	0.000100028	0.0471469
SAP130	220367_s_at	-0.451921	9.69916e-05	0.0461132
CHST13	239647_at	-0.452008	9.66537e-05	0.0461132
RABIF	204478_s_at	-0.452481	9.48389e-05	0.0458878
LEPR	211355_x_at	-0.452739	9.38648e-05	0.0458219
MTERF2	225346_at	-0.454054	8.9031e-05	0.0442525
SMARCA1	215294_s_at	-0.454515	8.73925e-05	0.0438366
ECHS1	201135_at	-0.454967	8.58106e-05	0.0438366
GS1-124K5.4	239896_at	-0.456374	8.1061e-05	0.0422096
SPA17	205406_s_at	-0.457105	7.86906e-05	0.0413693
FAM127B	217948_at	-0.457342	7.79341e-05	0.0413693
HDDC2	203260_at	-0.458274	7.50308e-05	0.0406169
DTYMK	1553984_s_at	-0.459681	7.08362e-05	0.0391209
LOC105372099	211406_at	-0.4599	7.02024e-05	0.0391209
SLC35G1	239265_at	-0.460083	6.96782e-05	0.0391209
PHF7	215622_x_at	-0.460501	6.84904e-05	0.0390074
C1orf198	223063_at	-0.460576	6.8281e-05	0.0390074
LINC00674	225055_at	-0.461489	6.57616e-05	0.0383367
BRE	211566_x_at	-0.461818	6.48759e-05	0.0383367
UFD1L	209103_s_at	-0.462366	6.34242e-05	0.0383367
PSTK	230129_at	-0.462805	6.22845e-05	0.038263
FAM136A	215947_s_at	-0.462859	6.21434e-05	0.038263
---	1567913_at	-0.463956	5.93824e-05	0.0373188
MORN2	226790_at	-0.464632	5.77368e-05	0.0369866
MLF1	204784_s_at	-0.466075	5.43635e-05	0.0358112
SEC11C	223299_at	-0.466148	5.41977e-05	0.0358112
GSTM3	202554_s_at	-0.466495	5.34163e-05	0.0358112
---	210098_s_at	-0.467029	5.22344e-05	0.0356989
KMT5A	228443_s_at	-0.467047	5.21944e-05	0.0356989
PDIA6	208638_at	-0.467171	5.19245e-05	0.0356989
ADD2	213484_at	-0.467902	5.03552e-05	0.0356989
DBR1	234295_at	-0.467902	5.03552e-05	0.0356989
RNASEH2C	226453_at	-0.468358	4.93968e-05	0.0356989
BRK1	224023_s_at	-0.469363	4.73476e-05	0.035462
KCTD15	222668_at	-0.471153	4.38901e-05	0.0352399
PLEKHA8	1560556_a_at	-0.471172	4.38561e-05	0.0352399
DDAH1	209094_at	-0.472103	4.21521e-05	0.0352399
UGGT2	218801_at	-0.474058	3.87746e-05	0.033125
C16orf95	219785_s_at	-0.474734	3.76663e-05	0.0328947
BLOC1S4	223431_at	-0.475995	3.56776e-05	0.0321297
HYLS1	227687_at	-0.476415	3.50367e-05	0.0321297
HMGN1	200943_at	-0.477383	3.36002e-05	0.0321297
TSN	201513_at	-0.479703	3.03775e-05	0.030198
HMGN1	200944_s_at	-0.480343	2.95412e-05	0.0299105
ZSCAN9	239406_at	-0.480452	2.94e-05	0.0299105
UGGT2	1555561_a_at	-0.480763	2.90034e-05	0.0299105
ROPN1L	223609_at	-0.480854	2.88877e-05	0.0299105
TMEM14A	218477_at	-0.482042	2.74218e-05	0.0299105
---	235693_at	-0.484289	2.48354e-05	0.028891
NOMO1	217225_x_at	-0.484471	2.46354e-05	0.028891
LGR4	218326_s_at	-0.485878	2.31449e-05	0.0281211
STAU2	227179_at	-0.486298	2.27162e-05	0.0281211
COX7A2	201597_at	-0.487047	2.19703e-05	0.0281211
---	230689_at	-0.487267	2.17564e-05	0.0281211
ARMCX6	214749_s_at	-0.487303	2.17209e-05	0.0281211
UGGT2	1558467_a_at	-0.490025	1.92245e-05	0.0276605
APOC2	204561_x_at	-0.492893	1.68848e-05	0.0249921
NDUFS3 /// PTPMT1	223808_s_at	-0.496803	1.41206e-05	0.0227072
CCDC112	235208_at	-0.498886	1.28263e-05	0.0212509
GLIDR	1555874_x_at	-0.499653	1.2378e-05	0.0211491
NUDCD2	226643_s_at	-0.500311	1.20055e-05	0.0211491
COX7A2P2	217249_x_at	-0.500493	1.19038e-05	0.0211491
PHYH	203335_at	-0.501388	1.14174e-05	0.0211491
GGCX	205351_at	-0.505901	9.23515e-06	0.0193587
CELSR2	36499_at	-0.507929	8.38719e-06	0.0191071
EFCAB11	214264_s_at	-0.50981	7.66591e-06	0.0191071
UGGT2	235749_at	-0.511455	7.08353e-06	0.0191071
EBP	213789_at	-0.518525	5.01939e-06	0.0171522
UBE2E3	210024_s_at	-0.518689	4.97889e-06	0.0171522
C17orf58	226901_at	-0.51889	4.92979e-06	0.0171522
CBX3	230998_at	-0.527422	3.21785e-06	0.0135335
UNC13B	202893_at	-0.530052	2.8146e-06	0.012824
C6orf99	230487_at	-0.530655	2.72912e-06	0.012824
CCDC125	1553542_at	-0.531313	2.63864e-06	0.012824
FAM127A	201828_x_at	-0.534163	2.27812e-06	0.012824
TMEM237	1553956_at	-0.536118	2.05814e-06	0.012824
KCTD15	222664_at	-0.537944	1.87071e-06	0.012824
PARL	228881_at	-0.544174	1.34511e-06	0.012824
PON2	210830_s_at	-0.556944	6.69788e-07	0.0122069
PON2	201876_at	-0.595528	6.75535e-08	0.00369349

## Sheet: 2-CdA
Gene.Symbol	Probe.Set.ID	Correlation Coefficient R	Uncorrected P-value	FDR
---	233773_at	0.555721	4.90113e-06	0.107144
TAB2	210284_s_at	0.54026	1.00268e-05	0.107144
CYTIP	209606_at	0.538156	1.10229e-05	0.107144
BNIP3L	221478_at	0.534882	1.27565e-05	0.107144
PIK3IP1	221757_at	0.523104	2.13113e-05	0.107144
TCF7L2	216035_x_at	0.522987	2.1418e-05	0.107144
LOXL1	203570_at	0.519158	2.5202e-05	0.107144
MALAT1	224558_s_at	0.517551	2.69678e-05	0.107144
---	236571_at	0.517142	2.74352e-05	0.107144
GLS	223079_s_at	0.507467	4.0925e-05	0.111991
FOXO3	210655_s_at	0.507029	4.16616e-05	0.111991
OSER1	221954_at	0.504282	4.65631e-05	0.111991
MEF2A	208328_s_at	0.501242	5.26025e-05	0.111991
FOXO3	204132_s_at	0.500833	5.34686e-05	0.111991
---	239162_at	0.500775	5.35933e-05	0.111991
---	208588_at	0.500073	5.51118e-05	0.111991
TCF7L2	212762_s_at	0.499985	5.53044e-05	0.111991
BNIP3L	221479_s_at	0.498173	5.94258e-05	0.112632
DENND4C	226867_at	0.496303	6.39754e-05	0.112632
RNF7	224394_at	0.494753	6.79844e-05	0.112632
---	241270_at	0.492949	7.29448e-05	0.112632
NEAT1	227062_at	0.492883	7.31314e-05	0.112632
LOC105369609	244798_at	0.492416	7.44732e-05	0.112632
DUSP5	209457_at	0.49224	7.49822e-05	0.112632
SIPA1L1	202255_s_at	0.491539	7.70504e-05	0.112632
EVC	210887_s_at	0.49113	7.82809e-05	0.112632
BCL9L	228065_at	0.489873	8.21744e-05	0.113222
ID1	208937_s_at	0.48733	9.06019e-05	0.113222
KLF7	1555420_a_at	0.486979	9.18247e-05	0.113222
---	243395_at	0.48619	9.46317e-05	0.113222
ZNF706	218059_at	0.484934	9.92652e-05	0.113222
SERINC5	212812_at	0.483794	0.000103647	0.113222
GLS	221510_s_at	0.481251	0.000114069	0.116896
GK3P	215966_x_at	0.479556	0.000121543	0.11807
MAX	208403_x_at	0.477707	0.000130204	0.11807
HAVCR2	1554285_at	0.477627	0.000130591	0.11807
SLC2A3	202499_s_at	0.477422	0.000131587	0.11807
OTUD5	233933_s_at	0.477393	0.000131729	0.11807
FAM13A	217047_s_at	0.476575	0.000135784	0.118278
LINC01215	236198_at	0.476049	0.00013845	0.118278
RUNX1	208129_x_at	0.473776	0.00015053	0.123383
HIVEP2	212641_at	0.473593	0.00015154	0.123383
LOC100130476	243871_at	0.473535	0.000151865	0.123383
CD55	201925_s_at	0.473097	0.000154323	0.123383
SAT1	213988_s_at	0.472366	0.000158501	0.123383
ZNF829	238952_x_at	0.471811	0.000161746	0.123383
IFI16	208965_s_at	0.471781	0.000161918	0.123383
NPDC1	218086_at	0.471021	0.000166461	0.123383
TCF7L2	216511_s_at	0.470934	0.000166992	0.123383
STK17B	243797_at	0.470349	0.000170576	0.123584
SRSF11	236948_x_at	0.469911	0.00017331	0.123584
MTMR3	211507_s_at	0.469794	0.000174046	0.123584
JUP	201015_s_at	0.468216	0.000184263	0.124486
ISG20	204698_at	0.467777	0.000187197	0.124486
---	232628_at	0.46769	0.000187789	0.124486
NRG1	206343_s_at	0.466667	0.000194821	0.126808
SLC38A2	218041_x_at	0.464972	0.000207008	0.130394
UBA6	218340_s_at	0.464942	0.000207224	0.130394
SLC2A3	202498_s_at	0.464767	0.000208525	0.130394
C9orf9	239222_at	0.463861	0.000215366	0.130394
NLRP1	210113_s_at	0.463393	0.000218976	0.130394
---	244414_at	0.463306	0.000219659	0.130394
OAZ2	201364_s_at	0.462575	0.000225428	0.130394
NF1	211094_s_at	0.46237	0.000227067	0.130394
---	215750_at	0.462224	0.000228245	0.130394
TOX4	201683_x_at	0.461932	0.000230618	0.130394
TCF7L2	216037_x_at	0.461347	0.000235431	0.13049
KIAA0040	203143_s_at	0.460061	0.000246344	0.13049
KLF6	1555832_s_at	0.459944	0.000247358	0.13049
CCSER2	1554132_a_at	0.459798	0.000248632	0.13049
---	243546_at	0.459594	0.000250425	0.13049
NEAT1	224566_at	0.459038	0.000255352	0.13049
---	232333_at	0.458688	0.000258509	0.13049
EMP1	213895_at	0.458132	0.000263581	0.13049
ATN1	208871_at	0.458074	0.00026412	0.13049
HAVCR2	1555629_at	0.457496	0.000269504	0.13049
CTDSPL	201905_s_at	0.457489	0.000269566	0.13049
SOCS3	227697_at	0.457256	0.000271774	0.13049
LOC102723996	211197_s_at	0.457109	0.000273161	0.13049
SH2D1A	211210_x_at	0.456379	0.000280198	0.13049
TNFSF8	241819_at	0.456262	0.000281339	0.13049
GK	217167_x_at	0.454041	0.000303841	0.138437
DDX51	214968_at	0.453778	0.000306611	0.138545
FAM13A	202973_x_at	0.452813	0.000316968	0.142051
WSB1	210561_s_at	0.452404	0.000321457	0.142892
PICALM	212511_at	0.452141	0.000324373	0.142957
FGFR1OP2	243619_at	0.451293	0.000333935	0.142957
---	234784_at	0.451264	0.00033427	0.142957
DENND5A	212561_at	0.451001	0.000337292	0.142957
TSC22D3	207001_x_at	0.45068	0.000341019	0.143425
TCF7L2	212761_at	0.450153	0.000347199	0.144909
PER1	244677_at	0.44951	0.000354891	0.146998
ARFGEF1	202955_s_at	0.448838	0.000363099	0.14743
PAX8-AS1	227474_at	0.448809	0.000363459	0.14743
LY6E	202145_at	0.448546	0.000366721	0.14743
---	1566901_at	0.447669	0.000377785	0.147911
TNFSF8	207216_at	0.447296	0.000382588	0.147911
CHD2	228999_at	0.447085	0.000385328	0.147911
NEAT1	220983_s_at	0.447055	0.000385709	0.147911
NEAT1	234989_at	0.446968	0.000386853	0.147911
RBM33	238801_at	0.446734	0.00038992	0.148048
EMP1	1564796_at	0.446354	0.000394951	0.148049
DCAF6	232349_x_at	0.445916	0.000400828	0.149084
RBM33	231834_at	0.443993	0.000427553	0.156889
MALAT1	224568_x_at	0.443256	0.000438223	0.157156
NEAT1	225239_at	0.443168	0.000439508	0.157156
RDH13	235249_at	0.443051	0.000441227	0.157156
NLRP1	211824_x_at	0.441999	0.000456973	0.157156
DENND4C	205684_s_at	0.441853	0.0004592	0.157156
DGCR5	228804_at	0.44185	0.000459251	0.157156
---	242405_at	0.441795	0.000460093	0.157156
EMP1	201325_s_at	0.441356	0.000466845	0.157156
RYK	216976_s_at	0.441268	0.000468206	0.157156
RNF213	231956_at	0.441239	0.00046866	0.157156
CACUL1	227257_s_at	0.44083	0.000475065	0.157419
DEDD	211255_x_at	0.440012	0.000488114	0.158527
MXI1	202364_at	0.439252	0.000500521	0.159258
CD2AP	203593_at	0.439223	0.000501004	0.159258
---	233867_at	0.437644	0.000527715	0.164581
ABI2	225112_at	0.437498	0.000530252	0.164581
SLC38A2	220924_s_at	0.437498	0.000530252	0.164581
---	240499_at	0.437352	0.000532801	0.164581
CRYBB2	206778_at	0.437147	0.000536387	0.164758
SLC2A3	202497_x_at	0.436768	0.000543106	0.164968
KLF3	225133_at	0.435277	0.000570208	0.170524
ZDHHC20	225365_at	0.434517	0.000584491	0.173381
KLF6	224606_at	0.434371	0.000587274	0.173381
TRG-AS1	239237_at	0.434137	0.000591753	0.173381
ARHGAP27	227057_at	0.433903	0.000596263	0.173381
IFI16	206332_s_at	0.433816	0.000597962	0.173381
TAB2	212184_s_at	0.433056	0.000612872	0.173381
CALCRL	210815_s_at	0.432442	0.00062516	0.175285
CELF1	1555467_a_at	0.431536	0.000643708	0.175924
EMP1	229011_at	0.431536	0.000643708	0.175924
RUNX1	217263_x_at	0.431507	0.000644314	0.175924
LOC101927482	232397_at	0.43139	0.000646745	0.175924
LRCH3	240926_at	0.430601	0.000663374	0.177426
PDGFC	222719_s_at	0.430571	0.000663998	0.177426
NEAT1	238320_at	0.430513	0.000665246	0.177426
ARHGAP25	38149_at	0.430279	0.000670259	0.177895
PICALM	215832_x_at	0.429958	0.000677209	0.178871
CHD2	1554015_a_at	0.429519	0.000686791	0.179666
TGFBR2	208944_at	0.429519	0.000686791	0.179666
ZFP36L1	211962_s_at	0.429344	0.000690658	0.179818
DNAJB4	203810_at	0.429139	0.000695194	0.180141
HMBOX1	242850_at	0.428204	0.000716276	0.184199
ARFGAP1	234001_s_at	0.427999	0.000720964	0.184199
BSND	1552548_at	0.427853	0.00072433	0.184199
GNA13	206917_at	0.427853	0.00072433	0.184199
ETNK1	224453_s_at	0.427269	0.000737935	0.185278
NBL1	201621_at	0.427123	0.000741372	0.185278
AP4S1	210278_s_at	0.426947	0.000745516	0.185278
DCAF15	221849_s_at	0.426304	0.000760889	0.187081
NUTM2B-AS1	227724_at	0.426129	0.000765131	0.187081
PITPNM2	1552924_a_at	0.426041	0.00076726	0.187081
RBBP6	1552329_at	0.425661	0.000776548	0.187081
PTPRC	207238_s_at	0.425574	0.000778705	0.187081
ZNF880	235913_at	0.425544	0.000779426	0.187081
BBX	232008_s_at	0.425515	0.000780147	0.187081
LOC102723409	1560135_at	0.425039	0.000791976	0.187232
NABP1	222872_x_at	0.424989	0.000793229	0.187232
RAB8B	222846_at	0.424931	0.000794695	0.187232
ITM2B	217731_s_at	0.424726	0.000799844	0.187232
SPTBN1	200671_s_at	0.424726	0.000799844	0.187232
FIZ1	228663_x_at	0.424346	0.000809487	0.187931
NEU1	208926_at	0.424112	0.000815474	0.187931
LRRC75A-AS1	239754_at	0.423995	0.000818482	0.187931
KLF6	208960_s_at	0.423878	0.0008215	0.187931
SOCS3	206359_at	0.423878	0.0008215	0.187931
---	214188_at	0.423411	0.000833673	0.188613
LOC728392	218380_at	0.423323	0.000835974	0.188613
ELF1	212420_at	0.422885	0.000847563	0.189689
---	238355_at	0.422739	0.000851458	0.189689
HGSNAT	222491_at	0.422592	0.000855369	0.189689
MTMR10	225810_at	0.422534	0.000856938	0.189689
SMG1	237464_at	0.422096	0.000868789	0.191536
CLN8	219340_s_at	0.421862	0.000875169	0.191861
CLIC4	221881_s_at	0.421686	0.000879982	0.191861
NCOA7	225344_at	0.42078	0.000905233	0.193723
ZFC3H1	213065_at	0.420459	0.000914349	0.193723
---	236199_at	0.420371	0.000916849	0.193723
LOC101928173	236787_at	0.419641	0.000937927	0.194033
WWC3	219520_s_at	0.419641	0.000937927	0.194033
PRKCH	206099_at	0.419494	0.000942195	0.194033
BCL6	215990_s_at	0.419436	0.000943907	0.194033
WASF1	204165_at	0.41891	0.000959441	0.194033
ZFYVE16	203651_at	0.418822	0.000962053	0.194033
NBEAL1	1554106_at	0.418705	0.000965544	0.194033
NABP1	233085_s_at	0.418647	0.000967295	0.194033
MALAT1	223940_x_at	0.418355	0.000976088	0.194033
STAT3	225289_at	0.418208	0.000980512	0.194033
ZNF91	236128_at	0.417916	0.000989414	0.194033
---	237409_at	0.417799	0.000992995	0.194033
VEZT	223675_s_at	0.417799	0.000992995	0.194033
PIGA	205281_s_at	0.417741	0.00099479	0.194033
HIF1A	200989_at	0.417624	0.000998389	0.194033
---	215204_at	-0.418647	0.000967295	0.194033
TRPM4	219360_s_at	-0.418998	0.000956836	0.194033
EML5	1570393_at	-0.419384	0.000945442	0.194033
AP1S3	237159_x_at	-0.419991	0.000927756	0.194033
MYB	215152_at	-0.42002	0.000926913	0.194033
ASB4	237721_s_at	-0.420342	0.000917684	0.193723
C2orf83	208265_at	-0.420436	0.000915006	0.193723
BRE	211566_x_at	-0.420459	0.000914349	0.193723
LOC340107	1557009_a_at	-0.420459	0.000914349	0.193723
---	1558857_at	-0.420751	0.000906058	0.193723
BUB3	237245_at	-0.421657	0.000880787	0.191861
AK2	208967_s_at	-0.423235	0.00083828	0.188613
UTS2	220784_s_at	-0.423615	0.000828328	0.188613
FAM196A	244435_at	-0.424668	0.000801321	0.187232
---	1556065_at	-0.426333	0.000760184	0.187081
TMEM255A	219895_at	-0.427006	0.000744132	0.185278
HOXA10	213150_at	-0.427561	0.000731104	0.185061
CLSTN2	229580_at	-0.431127	0.000652246	0.176542
C9orf66	1552755_at	-0.431477	0.000644921	0.175924
ZNF532	225021_at	-0.431565	0.000643102	0.175924
ATP8B3	1554704_at	-0.432939	0.000615196	0.173381
AKR7A2	202139_at	-0.433173	0.000610557	0.173381
NINJ2	219594_at	-0.433202	0.000609979	0.173381
PHACTR3	227949_at	-0.433436	0.000605375	0.173381
GBP1	231578_at	-0.433582	0.000602514	0.173381
DZANK1	219951_s_at	-0.435248	0.000570751	0.170524
FEZ1	203562_at	-0.43592	0.00055837	0.168668
LOC101927851	1570285_at	-0.436768	0.000543106	0.164968
CLEC4C	1555687_a_at	-0.438229	0.000517675	0.163606
AK2	212173_at	-0.439339	0.000499075	0.159258
TTC28	213058_at	-0.439895	0.000490004	0.158527
KDM4C	244385_at	-0.440242	0.000484409	0.158527
HMX2	244565_at	-0.440457	0.000480981	0.15842
NRG4	242426_at	-0.441064	0.000471395	0.157156
TIGD6	220986_s_at	-0.441356	0.000466845	0.157156
ALB	1568589_at	-0.442291	0.000452548	0.157156
HDDC2	203260_at	-0.442408	0.00045079	0.157156
CTGF	209101_at	-0.443607	0.000433117	0.157156
---	1561187_at	-0.444227	0.000424219	0.156717
CBLN1	205747_at	-0.446325	0.00039534	0.148049
---	239963_at	-0.446968	0.000386853	0.147911
LIPJ	1569873_at	-0.447698	0.000377411	0.147911
---	236147_at	-0.448546	0.000366721	0.14743
AKR7A2	214259_s_at	-0.451059	0.000336618	0.142957
---	243925_at	-0.451118	0.000335946	0.142957
SKIDA1	1559265_at	-0.455677	0.000287108	0.131913
ALDH3A2	202053_s_at	-0.456233	0.000281625	0.13049
C9orf66	1552757_s_at	-0.456262	0.000281339	0.13049
EIF4EBP2	1570454_at	-0.458395	0.000261167	0.13049
PDX1	210938_at	-0.458454	0.000260634	0.13049
---	232544_at	-0.458922	0.0002564	0.13049
CCDC177	220887_at	-0.460383	0.000243573	0.13049
LRRC20	218550_s_at	-0.461844	0.000231334	0.130394
ZBTB24	1554037_a_at	-0.463393	0.000218976	0.130394
KAZN	213478_at	-0.463978	0.000214472	0.130394
MEIOC	1562484_at	-0.467514	0.000188978	0.124486
FGF7	1554741_s_at	-0.468917	0.000179656	0.124338
---	240658_at	-0.469063	0.00017871	0.124338
WHAMMP2	1557450_s_at	-0.471577	0.00016313	0.123383
LOC101929378	1569681_at	-0.476136	0.000138002	0.118278
LRRC37A5P	1562803_at	-0.477517	0.000131125	0.11807
S100B	1561521_at	-0.477627	0.000130591	0.11807
SAGE1	220793_at	-0.480929	0.000115453	0.116896
SLC16A4	205234_at	-0.482683	0.000108087	0.113647
AKR1A1	201900_s_at	-0.483297	0.000105612	0.113222
ADD2	213484_at	-0.483501	0.000104799	0.113222
MGC4859	207775_at	-0.483969	0.000102962	0.113222
LOC105376703	1560758_at	-0.484144	0.00010228	0.113222
PCDHA1	223435_s_at	-0.484875	9.94857e-05	0.113222
HOXA9	209905_at	-0.487359	9.05007e-05	0.113222
GOLGA8CP	222149_x_at	-0.488265	8.74139e-05	0.113222
C5orf63	239623_at	-0.492211	7.50674e-05	0.112632
GOLGA8N	213737_x_at	-0.49753	6.0955e-05	0.112632
HOXA9	214651_s_at	-0.502148	5.07308e-05	0.111991
LOC101927851	236398_s_at	-0.503083	4.88632e-05	0.111991
CCDC168	1561846_s_at	-0.507818	4.03444e-05	0.111991
ZBTB24	1554036_at	-0.509133	3.82344e-05	0.111991
H6PD	226160_at	-0.51416	3.10736e-05	0.111991
---	1566633_at	-0.517405	2.71339e-05	0.107144
CCL23	210549_s_at	-0.518398	2.60229e-05	0.107144
---	240125_at	-0.532749	1.40192e-05	0.107144
CCL23	210548_at	-0.537717	1.12416e-05	0.107144
---	237093_at	-0.574888	1.91707e-06	0.104816

## Sheet: VP16
Gene Symbol	ProbeSet ID	Correlation Coefficient R	Uncorrected P-value	FDR
MALAT1	224558_s_at	0.672832	3.69813e-06	0.0380319
CLEC7A	221698_s_at	0.655103	8.08387e-06	0.0380319
C1orf115	218546_at	0.645034	1.23271e-05	0.0380319
---	239600_at	0.643502	1.31271e-05	0.0380319
SYNJ2	216180_s_at	0.631135	2.15375e-05	0.0420559
SPATA13	1556601_a_at	0.629603	2.2866e-05	0.0431102
ATP1B3	229709_at	0.623037	2.94464e-05	0.0473524
---	239258_at	0.61264	4.34449e-05	0.0474539
NFKBID	230052_s_at	0.608263	5.09664e-05	0.0474539
ZBTB18	207164_s_at	0.607059	5.32322e-05	0.0474539
---	244859_at	0.604432	5.84958e-05	0.0474539
---	237073_at	0.602572	6.25048e-05	0.0474539
---	216813_at	0.601806	6.42266e-05	0.0474539
PPP1R16B	41577_at	0.600492	6.72786e-05	0.047697
---	215330_at	0.599726	6.91189e-05	0.047697
---	1570432_at	0.599179	7.04612e-05	0.047697
USP53	237465_at	0.595239	8.08437e-05	0.047697
PAWR	1558017_s_at	0.592832	8.78506e-05	0.047697
LOC100288911	236656_s_at	0.588235	0.00010277	0.0498951
NEAT1	225239_at	0.585171	0.00011395	0.0499604
CAND2	234404_at	0.583967	0.000118634	0.0499604
---	239334_at	0.583311	0.000121262	0.0499604
TCP11L2	1553861_at	0.580903	0.000131351	0.0499604
---	244507_at	0.580027	0.000135204	0.0499604
LOC101927769	233784_at	0.577291	0.000147908	0.0499604
ARHGEF26	222121_at	0.576306	0.000152739	0.0499604
---	1560199_x_at	0.57565	0.000156038	0.0499604
FAM179A	236717_at	0.57368	0.000166323	0.0499604
HIF1A	200989_at	0.571491	0.000178463	0.0499604
LOC100129406	240868_at	0.571163	0.000180351	0.0499604
CST11	233797_s_at	0.570522	0.000184091	0.0499604
---	239247_at	0.570397	0.000184827	0.0499604
LOC105374030	243888_at	0.570397	0.000184827	0.0499604
GRASP	228263_at	0.570287	0.000185474	0.0499604
---	233073_at	0.569521	0.000190064	0.0499604
---	216472_at	0.569083	0.000192733	0.049979
KRAS	1559203_s_at	0.568427	0.000196799	0.0502206
---	244358_at	0.565691	0.000214582	0.0514574
---	243638_at	0.564706	0.00022133	0.0524741
LOC100507494	1566455_at	0.564159	0.00022516	0.0526095
SAT1	213988_s_at	0.562955	0.000233797	0.0532619
OSER1	209020_at	0.562298	0.000238633	0.0536956
SLC8A1	1564985_a_at	0.562298	0.000238633	0.0536956
---	1559425_at	0.560766	0.000250266	0.0544833
FRMD8	1554903_at	0.560657	0.000251116	0.0544833
NR4A1	202340_x_at	0.558796	0.00026597	0.0555757
HAVCR2	1555628_a_at	0.558577	0.000267769	0.0555757
SERPINB9	242814_at	0.558498	0.00026842	0.0555757
OSGIN2	214161_at	0.55814	0.000271398	0.0555757
FOSL2	218881_s_at	0.557592	0.000275997	0.0556308
CYP3A4	210726_at	0.557483	0.000276925	0.0556308
BCL3	204908_s_at	0.556936	0.000281608	0.0557859
NFKBID	1553042_a_at	0.553136	0.000316135	0.05805
SLC43A2	228918_at	0.55223	0.000324904	0.0582431
SLC2A3	202499_s_at	0.551464	0.000332491	0.0584531
---	239124_at	0.549713	0.00035043	0.0595127
KDM7A	225142_at	0.549603	0.000351579	0.0595127
---	206548_at	0.547633	0.000372854	0.060672
HIST1H2BM	208515_at	0.545773	0.000393997	0.0610748
PRKCH	206099_at	0.545773	0.000393997	0.0610748
APOBEC2	206160_at	0.545554	0.000396553	0.0610748
CPAMD8	227721_at	0.544897	0.000404312	0.0615759
---	243472_at	0.544679	0.000406928	0.0618022
ARRDC2	226055_at	0.544131	0.000413535	0.0621653
CYMP	242902_at	0.542928	0.000428409	0.0621653
PHRF1	237379_at	0.54238	0.000435327	0.0625073
RBPMS	209488_s_at	0.541833	0.000442344	0.0628186
---	234156_at	0.54041	0.000461064	0.0629703
PER1	242832_at	0.540082	0.000465483	0.0629703
KCNQ2	211486_s_at	0.539316	0.000475941	0.0629703
ZNF221	220847_x_at	0.539316	0.000475941	0.0629703
ZZEF1	207190_at	0.539316	0.000475941	0.0629703
MTSS1	210360_s_at	0.539207	0.000477452	0.0629703
DICER1	216260_at	0.537784	0.00049749	0.0629703
---	243006_at	0.537346	0.000503804	0.0629703
FAM214A	235193_at	0.537346	0.000503804	0.0629703
SIK3	1554929_at	0.537237	0.000505394	0.0629703
STAMBP	235361_at	0.536361	0.000518274	0.0629703
---	209697_at	0.535486	0.000531446	0.0636975
---	242480_at	0.534172	0.000551764	0.0636975
MN1	205330_at	0.533516	0.000562181	0.0636975
---	237180_at	0.533078	0.000569222	0.0636975
GABARAPL1	208868_s_at	0.532969	0.000570994	0.0636975
---	215853_at	0.531874	0.000588992	0.0637686
CLEC7A	1555756_a_at	0.531765	0.00059082	0.06384
TOR1AIP1	223929_s_at	0.531655	0.000592652	0.0639117
SLC6A6	211030_s_at	0.531327	0.000598179	0.0640028
CXCL16	223454_at	0.530889	0.000605621	0.064047
NEAT1	234989_at	0.53067	0.000609372	0.0641954
---	242868_at	0.530451	0.000613144	0.0642216
LOC100131541	1558569_at	0.529029	0.000638174	0.066115
---	242514_at	0.528482	0.00064804	0.0662273
SERPINC1	210049_at	0.528153	0.000654025	0.06659
TBC1D21	231475_at	0.527909	0.000658518	0.066831
---	242109_at	0.527825	0.000660059	0.066831
SAT1	210592_s_at	0.527168	0.000672276	0.0670742
CLEC7A	1554406_a_at	0.526949	0.000676392	0.0671175
HIST2H2BE	202708_s_at	0.526949	0.000676392	0.0671175
CXCL14	218002_s_at	0.526512	0.000684693	0.0674144
---	239162_at	0.526402	0.000686782	0.0674144
TCP11L2	1559413_at	0.525527	0.000703702	0.0682179
PELI1	218319_at	0.525308	0.000707989	0.0683786
CHD2	228999_at	0.524542	0.000723178	0.0683786
SLC25A29	232280_at	0.524104	0.000731987	0.0683786
---	240833_at	0.523995	0.000734204	0.0683786
---	222378_at	0.523776	0.000738657	0.0683786
GABARAPL1	208869_s_at	0.523666	0.000740892	0.0683786
GREM2	220794_at	0.523666	0.000740892	0.0683786
PIM3	224739_at	0.523447	0.00074538	0.0683786
---	239331_at	0.523119	0.000752157	0.0687696
HIST2H2AA4	214290_s_at	0.5229	0.000756706	0.0690699
---	232522_at	0.522791	0.000758989	0.0691629
NEDD9	242861_at	0.521944	0.00077687	0.0698608
IRAK2	231779_at	0.521696	0.000782164	0.0699729
MEF2A	242176_at	0.519617	0.000827932	0.0708306
LDHD	229241_at	0.519508	0.000830405	0.0708306
TREM1	219434_at	0.51907	0.000840365	0.0714571
AFF4	1555436_a_at	0.517866	0.000868302	0.0723695
PELI1	232213_at	0.517647	0.000873469	0.0725693
---	239901_at	0.5171	0.000886506	0.0727691
GTSE1	229343_at	0.51699	0.000889134	0.0727691
SYTL3	1561882_at	0.516005	0.000913099	0.0728838
NF1	211095_at	0.515896	0.000915797	0.0728838
TCP11L2	1565525_a_at	0.515458	0.000926659	0.0729559
CYTIP	209606_at	0.515349	0.000929393	0.0729559
GABARAPL3	211458_s_at	0.51513	0.000934881	0.0729559
---	1569477_at	0.515021	0.000937635	0.0729559
---	230945_at	0.514802	0.000943167	0.0729559
COBLL1	203642_s_at	0.514692	0.000945943	0.0729559
PELI1	232304_at	0.514583	0.000948727	0.0729559
EPN2	241239_at	0.514254	0.000957122	0.0730875
CHD2	1554014_at	0.513488	0.000976966	0.0737785
NLGN3	219726_at	0.512941	0.000991363	0.0742503
ZWINT	204026_s_at	-0.512722	0.000997174	0.0745834
ABHD13	235348_at	-0.512941	0.000991363	0.0742503
PIGV	219238_at	-0.513051	0.000988468	0.074237
SLC35B4	225881_at	-0.513051	0.000988468	0.074237
APITD1	213454_at	-0.51327	0.000982702	0.0740072
CAAP1	219276_x_at	-0.51327	0.000982702	0.0740072
FGFR1OP	205588_s_at	-0.513488	0.000976966	0.0737785
RPA3	209507_at	-0.513488	0.000976966	0.0737785
CBX3	200037_s_at	-0.513598	0.000974109	0.0737785
COA5	225410_at	-0.513707	0.000971259	0.073755
MTOR	202288_at	-0.513707	0.000971259	0.073755
NIPAL3	225875_s_at	-0.513926	0.000965582	0.0735281
ARHGEF39	230521_at	-0.514145	0.000959934	0.0732
N6AMT2	227054_at	-0.514254	0.000957122	0.0730875
PIGF	205078_at	-0.514254	0.000957122	0.0730875
CDCA3	221436_s_at	-0.514473	0.000951518	0.0729653
SDHAF3	218981_at	-0.514473	0.000951518	0.0729653
CDK1	203214_x_at	-0.514583	0.000948727	0.0729559
JADE3	204866_at	-0.514583	0.000948727	0.0729559
MRPL35	222775_s_at	-0.514583	0.000948727	0.0729559
MBTPS1	217543_s_at	-0.514692	0.000945943	0.0729559
MRPL27	224330_s_at	-0.514911	0.000940397	0.0729559
PPA2	220741_s_at	-0.514911	0.000940397	0.0729559
TMEM14A	218477_at	-0.515021	0.000937635	0.0729559
H2AFV	202487_s_at	-0.51513	0.000934881	0.0729559
DLAT	213149_at	-0.515239	0.000932133	0.0729559
KLHL12	225068_at	-0.515239	0.000932133	0.0729559
SDHC	216591_s_at	-0.515239	0.000932133	0.0729559
PCYOX1	225274_at	-0.515349	0.000929393	0.0729559
BRIP1	235609_at	-0.515458	0.000926659	0.0729559
ARHGEF9	203264_s_at	-0.515568	0.000923933	0.0729559
PNPO	222653_at	-0.515568	0.000923933	0.0729559
NAT1	214440_at	-0.515677	0.000921214	0.0729559
LINC00959	229323_at	-0.515787	0.000918502	0.0729559
DAB1	226020_s_at	-0.515896	0.000915797	0.0728838
MTFR1	203208_s_at	-0.515896	0.000915797	0.0728838
RNGTT	204207_s_at	-0.515896	0.000915797	0.0728838
USP31	227256_at	-0.515896	0.000915797	0.0728838
MPHOSPH9	206205_at	-0.516005	0.000913099	0.0728838
FBXO5	218875_s_at	-0.516115	0.000910408	0.0728838
MKI67	212023_s_at	-0.516115	0.000910408	0.0728838
EXOSC7	212627_s_at	-0.516334	0.000905048	0.0728838
B3GALNT1	223374_s_at	-0.516443	0.000902378	0.0728767
IDNK	227865_at	-0.516553	0.000899715	0.0727691
KLRG1	210288_at	-0.516553	0.000899715	0.0727691
CDK13	207319_s_at	-0.516662	0.00089706	0.0727691
UBE4B	210685_s_at	-0.51669	0.000896375	0.0727691
DHRS4-AS1	227446_s_at	-0.516772	0.000894411	0.0727691
GINS2	221521_s_at	-0.516772	0.000894411	0.0727691
NIPAL3	225876_at	-0.516772	0.000894411	0.0727691
DTL	222680_s_at	-0.516881	0.000891769	0.0727691
POLR2H	209302_at	-0.516881	0.000891769	0.0727691
LINC00467	224443_at	-0.5171	0.000886506	0.0727691
UQCC2	224448_s_at	-0.517209	0.000883885	0.0727691
LOC441242	243009_at	-0.517319	0.00088127	0.0726749
PAQR8	227626_at	-0.517428	0.000878663	0.0725693
RACGAP1	222077_s_at	-0.517428	0.000878663	0.0725693
SERBP1	227369_at	-0.517428	0.000878663	0.0725693
VPS25	224608_s_at	-0.517538	0.000876062	0.0725693
PSTPIP2	219938_s_at	-0.517647	0.000873469	0.0725693
---	243586_at	-0.517866	0.000868302	0.0723695
CCL23	210549_s_at	-0.517975	0.000865728	0.0723695
ACY1	202740_at	-0.518085	0.000863162	0.0722716
MRPL36	224331_s_at	-0.518304	0.000858049	0.0719537
TMEM218	226073_at	-0.518413	0.000855502	0.0718504
PUS3	221277_s_at	-0.518523	0.000852963	0.0717473
H6PD	221892_at	-0.518632	0.00085043	0.0716445
PREPL	212217_at	-0.518632	0.00085043	0.0716445
GTF3C2	212429_s_at	-0.518741	0.000847904	0.0716445
LRRC58	225479_at	-0.518741	0.000847904	0.0716445
RRP15	219037_at	-0.518741	0.000847904	0.0716445
TMBIM4	223892_s_at	-0.518851	0.000845384	0.0716445
HIBADH	224812_at	-0.519398	0.000832885	0.0709315
MPHOSPH10	212885_at	-0.519508	0.000830405	0.0708306
RBKS	57540_at	-0.519508	0.000830405	0.0708306
GTF3C6	225083_at	-0.519617	0.000827932	0.0708306
MTX2	203517_at	-0.519836	0.000823005	0.0707512
SUZ12	212287_at	-0.519836	0.000823005	0.0707512
CDCA3	223307_at	-0.520055	0.000818104	0.0705518
ZKSCAN4	213625_at	-0.520055	0.000818104	0.0705518
ABHD10	218633_x_at	-0.520164	0.000815663	0.0705518
CNPY2	209796_s_at	-0.520164	0.000815663	0.0705518
LCP2	244598_at	-0.520274	0.000813228	0.0705518
TMEM192	226589_at	-0.520492	0.000808379	0.0702673
TTC1	201434_at	-0.520492	0.000808379	0.0702673
ATP5J2	202961_s_at	-0.520602	0.000805964	0.0702673
BTF3L4	225976_at	-0.520711	0.000803555	0.0701827
NCBP2	201521_s_at	-0.520711	0.000803555	0.0701827
CALU	200755_s_at	-0.520821	0.000801153	0.0701827
IMPAD1	224743_at	-0.520821	0.000801153	0.0701827
UMAD1	226596_x_at	-0.52093	0.000798757	0.0701827
SAMD9L	226603_at	-0.52104	0.000796368	0.070115
PPIE	210502_s_at	-0.521149	0.000793985	0.0700179
UMPS	202706_s_at	-0.521149	0.000793985	0.0700179
ARHGAP11A	204492_at	-0.521259	0.000791608	0.0700179
GALC	204417_at	-0.521259	0.000791608	0.0700179
NTPCR	226813_at	-0.521259	0.000791608	0.0700179
SDHC	202004_x_at	-0.521259	0.000791608	0.0700179
GTF2A2	202678_at	-0.521477	0.000786873	0.0700179
MCM4	222036_s_at	-0.521587	0.000784515	0.0699729
ROCK2	202762_at	-0.521587	0.000784515	0.0699729
NNT	202784_s_at	-0.521806	0.000779818	0.069896
SLC40A1	223044_at	-0.521806	0.000779818	0.069896
HMMR	209709_s_at	-0.522025	0.000775146	0.0698206
FLAD1	205661_s_at	-0.522244	0.000770499	0.0695166
NDUFAB1	202077_at	-0.522353	0.000768185	0.0694223
PCYOX1L	218953_s_at	-0.522353	0.000768185	0.0694223
TIMM8B	218357_s_at	-0.522353	0.000768185	0.0694223
CACYBP	211761_s_at	-0.522572	0.000763575	0.0693496
RUVBL1	201614_s_at	-0.522681	0.000761279	0.0692561
ZNF639	243740_at	-0.523228	0.000749892	0.0686773
DAG1	205417_s_at	-0.523447	0.00074538	0.0683786
MRPL42	222466_s_at	-0.523557	0.000743133	0.0683786
POLR2K	202634_at	-0.523557	0.000743133	0.0683786
ZNF146	1554433_a_at	-0.523557	0.000743133	0.0683786
CHCHD7	222701_s_at	-0.523666	0.000740892	0.0683786
UQCC2	228192_at	-0.523776	0.000738657	0.0683786
---	235203_at	-0.523995	0.000734204	0.0683786
EAF2	219551_at	-0.523995	0.000734204	0.0683786
PDS5A	212138_at	-0.523995	0.000734204	0.0683786
TIMM8B	223478_at	-0.524104	0.000731987	0.0683786
EBNA1BP2	201323_at	-0.524213	0.000729776	0.0683786
RAN	200750_s_at	-0.524213	0.000729776	0.0683786
FBXO9	210638_s_at	-0.524432	0.000725372	0.0683786
MSTO1	224233_s_at	-0.524432	0.000725372	0.0683786
MAD2L1	236312_at	-0.524542	0.000723178	0.0683786
TUBB	212320_at	-0.524542	0.000723178	0.0683786
TXNDC9	203008_x_at	-0.524651	0.000720991	0.0683786
ZMYM4	202051_s_at	-0.524761	0.000718809	0.0683786
---	243073_at	-0.524979	0.000714464	0.0683786
HNRNPR	208766_s_at	-0.524979	0.000714464	0.0683786
TBL2	212685_s_at	-0.524979	0.000714464	0.0683786
GSKIP	223239_at	-0.525089	0.0007123	0.0683786
CHAC2	235117_at	-0.525198	0.000710141	0.0683786
GMNN	218350_s_at	-0.525308	0.000707989	0.0683786
---	235159_at	-0.525746	0.000699438	0.0679249
PAQR8	226423_at	-0.525746	0.000699438	0.0679249
HIRIP3	204504_s_at	-0.525855	0.000697314	0.0679249
RANBP1	202483_s_at	-0.525855	0.000697314	0.0679249
FIBP	202041_s_at	-0.525964	0.000695196	0.0679249
NNT-AS1	1558801_at	-0.526293	0.000688877	0.0674989
TRIAP1	218403_at	-0.526402	0.000686782	0.0674144
MAPK1IP1L	212499_s_at	-0.526512	0.000684693	0.0674144
ACAD10	237482_s_at	-0.526621	0.000682609	0.0674144
KNOP1	213237_at	-0.526621	0.000682609	0.0674144
RFK	203225_s_at	-0.526949	0.000676392	0.0671175
MTFR1	203207_s_at	-0.527168	0.000672276	0.0670742
IVD	216958_s_at	-0.527278	0.000670226	0.0670742
FBXO22	225737_s_at	-0.527387	0.000668181	0.0670327
SERBP1	210466_s_at	-0.527387	0.000668181	0.0670327
CTPS1	202613_at	-0.527497	0.000666142	0.0670327
MCUR1	227451_s_at	-0.527497	0.000666142	0.0670327
BIRC5	202094_at	-0.527606	0.000664109	0.0670327
DCAF10	226511_at	-0.527825	0.000660059	0.066831
CHTOP	202559_x_at	-0.528372	0.00065003	0.0663067
CHEK1	205393_s_at	-0.528482	0.00064804	0.0662273
ZC3HC1	223163_s_at	-0.528591	0.000646056	0.0662273
INTS9	203941_at	-0.5287	0.000644078	0.0661935
RFX5	202964_s_at	-0.52881	0.000642104	0.066115
UNG	202330_s_at	-0.52881	0.000642104	0.066115
ZNF232	219123_at	-0.52881	0.000642104	0.066115
IKZF1	227346_at	-0.528919	0.000640136	0.066115
ADH5	208848_at	-0.529576	0.000628441	0.0653233
B3GALNT1	211379_x_at	-0.529904	0.000622666	0.0648462
LPCAT2	227889_at	-0.529904	0.000622666	0.0648462
ANKRD27	221522_at	-0.530342	0.000615038	0.0642967
MRPL3	208787_at	-0.530451	0.000613144	0.0642216
GSPT1	201912_s_at	-0.530561	0.000611255	0.0642216
CNPY2	202857_at	-0.53067	0.000609372	0.0641954
ISG20L2	212766_s_at	-0.530889	0.000605621	0.064047
ASF1B	218115_at	-0.530999	0.000603752	0.064047
SPC25	209891_at	-0.530999	0.000603752	0.064047
TMEM251	213246_at	-0.530999	0.000603752	0.064047
NEK9	212299_at	-0.531108	0.00060189	0.064047
ATPAF1	224729_s_at	-0.531327	0.000598179	0.0640028
GFM1	225153_at	-0.531327	0.000598179	0.0640028
OSGEPL1	230032_at	-0.531436	0.000596332	0.0640028
BAZ1B	208445_s_at	-0.531984	0.00058717	0.0636975
EXOSC4	218695_at	-0.531984	0.00058717	0.0636975
XPOT	212160_at	-0.531984	0.00058717	0.0636975
CSE1L	201112_s_at	-0.532093	0.000585353	0.0636975
NFYB	218127_at	-0.532093	0.000585353	0.0636975
THUMPD3	225741_at	-0.532093	0.000585353	0.0636975
CDK1	210559_s_at	-0.532312	0.000581733	0.0636975
MRPL19	203465_at	-0.532421	0.000579931	0.0636975
ALG9	219374_s_at	-0.532531	0.000578134	0.0636975
FBXW2	209630_s_at	-0.532531	0.000578134	0.0636975
FOPNL	225087_at	-0.532531	0.000578134	0.0636975
MRPL13	218049_s_at	-0.532531	0.000578134	0.0636975
TRIM37	213009_s_at	-0.532531	0.000578134	0.0636975
QDPR	209123_at	-0.53264	0.000576342	0.0636975
XPO1	208775_at	-0.53275	0.000574554	0.0636975
ATAD2	218782_s_at	-0.532969	0.000570994	0.0636975
SRSF1	208863_s_at	-0.532969	0.000570994	0.0636975
LOC101927027	237105_at	-0.533078	0.000569222	0.0636975
RMI2	226456_at	-0.533187	0.000567454	0.0636975
SDHC	210131_x_at	-0.533297	0.000565692	0.0636975
IKZF1	205038_at	-0.533406	0.000563934	0.0636975
TXNRD1	201266_at	-0.533406	0.000563934	0.0636975
WHSC1	209052_s_at	-0.533406	0.000563934	0.0636975
DTD2	1553801_a_at	-0.533625	0.000560433	0.0636975
LMNB2	216952_s_at	-0.533735	0.000558689	0.0636975
UBE2C	202954_at	-0.533735	0.000558689	0.0636975
STAG1	202294_at	-0.533953	0.000555217	0.0636975
TMPO-AS1	227578_at	-0.534063	0.000553488	0.0636975
E2F8	219990_at	-0.534172	0.000551764	0.0636975
IFT27	205037_at	-0.534172	0.000551764	0.0636975
WDR36	226180_at	-0.534172	0.000551764	0.0636975
ZMPSTE24	202939_at	-0.534172	0.000551764	0.0636975
ZMYM4	202050_s_at	-0.534172	0.000551764	0.0636975
POLA1	204835_at	-0.534282	0.000550045	0.0636975
PMS2P7	215667_x_at	-0.534501	0.000546621	0.0636975
RAB2A	208731_at	-0.534501	0.000546621	0.0636975
RIC8B	219446_at	-0.534501	0.000546621	0.0636975
SRPRB	222532_at	-0.534501	0.000546621	0.0636975
---	1556331_a_at	-0.53472	0.000543216	0.0636975
MAP3K7	206853_s_at	-0.534829	0.00054152	0.0636975
TP53RK	225402_at	-0.534938	0.00053983	0.0636975
ECH1	200789_at	-0.535048	0.000538144	0.0636975
ZSCAN25	242981_at	-0.535048	0.000538144	0.0636975
BRCA1	204531_s_at	-0.535157	0.000536462	0.0636975
TACO1	221069_s_at	-0.535157	0.000536462	0.0636975
TFB1M	228075_x_at	-0.535376	0.000533114	0.0636975
PAPOLA	212718_at	-0.535595	0.000529784	0.0636975
SLC25A19	223222_at	-0.535705	0.000528126	0.0636975
MRPS12	204331_s_at	-0.535814	0.000526472	0.0636975
BTF3L4	238675_x_at	-0.536361	0.000518274	0.0629703
DCUN1D5	223151_at	-0.536361	0.000518274	0.0629703
FANCG	203564_at	-0.536471	0.000516648	0.0629703
MRPL17	222216_s_at	-0.536555	0.000515402	0.0629703
CDC25A	204695_at	-0.53658	0.000515027	0.0629703
MRPS16	218046_s_at	-0.53658	0.000515027	0.0629703
POP7	209482_at	-0.53658	0.000515027	0.0629703
C12orf66	235026_at	-0.536689	0.00051341	0.0629703
UBIAD1	229348_at	-0.536799	0.000511798	0.0629703
YDJC	227042_at	-0.536908	0.00051019	0.0629703
ELMOD2	1553928_at	-0.537018	0.000508587	0.0629703
SHQ1	63009_at	-0.537346	0.000503804	0.0629703
CKAP2L	229610_at	-0.537456	0.000502219	0.0629703
MIA3	212310_at	-0.537674	0.000499062	0.0629703
PRADC1	223312_at	-0.537674	0.000499062	0.0629703
GEMIN2	211115_x_at	-0.537784	0.00049749	0.0629703
PCNX	213159_at	-0.537784	0.00049749	0.0629703
DKC1	201479_at	-0.537893	0.000495922	0.0629703
GCLC	202923_s_at	-0.537893	0.000495922	0.0629703
RWDD4	225574_at	-0.537893	0.000495922	0.0629703
UBXN8	215983_s_at	-0.537893	0.000495922	0.0629703
TTLL12	1552257_a_at	-0.538222	0.000491246	0.0629703
---	240673_at	-0.538331	0.000489696	0.0629703
EMC1	212395_s_at	-0.538331	0.000489696	0.0629703
MUM1	223347_at	-0.538331	0.000489696	0.0629703
TTC38	218272_at	-0.53844	0.00048815	0.0629703
MTFR2	228069_at	-0.53855	0.000486609	0.0629703
DHFRL1	235675_at	-0.538659	0.000485072	0.0629703
TIMM17A	215171_s_at	-0.538659	0.000485072	0.0629703
SIRT6	219613_s_at	-0.538769	0.00048354	0.0629703
HMGN1	200944_s_at	-0.538988	0.000480487	0.0629703
JKAMP	223547_at	-0.538988	0.000480487	0.0629703
NUDT6	220183_s_at	-0.539207	0.000477452	0.0629703
ZNF672	218068_s_at	-0.539207	0.000477452	0.0629703
PIGC	216593_s_at	-0.539425	0.000474435	0.0629703
ACSL5	222592_s_at	-0.539754	0.00046994	0.0629703
DCAF17	220172_at	-0.539863	0.00046845	0.0629703
FAM122B	225361_x_at	-0.539863	0.00046845	0.0629703
PAXIP1	212825_at	-0.539863	0.00046845	0.0629703
SFMBT1	213370_s_at	-0.539863	0.00046845	0.0629703
MTERF3	219363_s_at	-0.540082	0.000465483	0.0629703
TIMM21	223180_s_at	-0.540082	0.000465483	0.0629703
CLPTM1L	223020_at	-0.540192	0.000464005	0.0629703
LMNB1	203276_at	-0.540301	0.000462532	0.0629703
AK2	208967_s_at	-0.54041	0.000461064	0.0629703
ALG8	203545_at	-0.540739	0.000456682	0.0629703
EI24	208289_s_at	-0.540739	0.000456682	0.0629703
SNTB1	226438_at	-0.540739	0.000456682	0.0629703
MAK16	211686_s_at	-0.540823	0.000455563	0.0629703
CPSF2	225994_at	-0.540848	0.00045523	0.0629703
ELAVL1	201726_at	-0.540958	0.000453782	0.0629703
C17orf89	225967_s_at	-0.541395	0.00044803	0.0629703
PCGF6	224326_s_at	-0.541505	0.000446603	0.0629703
TRPM4	219360_s_at	-0.541505	0.000446603	0.0629703
PGRMC2	213227_at	-0.541943	0.000440932	0.0627812
RPS27L	218007_s_at	-0.541943	0.000440932	0.0627812
BYSL	203612_at	-0.542271	0.000436722	0.0625073
GINS1	206102_at	-0.542271	0.000436722	0.0625073
LARS	222427_s_at	-0.542599	0.000432548	0.0623999
THEM4	229253_at	-0.542818	0.000429785	0.0621653
UXS1	219675_s_at	-0.542818	0.000429785	0.0621653
ACSL5	218322_s_at	-0.542928	0.000428409	0.0621653
ZNF668	219047_s_at	-0.543037	0.000427038	0.0621653
UBTD2	224834_at	-0.543146	0.00042567	0.0621653
GABPA	227428_at	-0.543256	0.000424306	0.0621653
PMS2P1	214756_x_at	-0.543365	0.000422946	0.0621653
UBE2J1	217823_s_at	-0.543475	0.00042159	0.0621653
WDR12	218512_at	-0.543475	0.00042159	0.0621653
LSM4	202737_s_at	-0.543584	0.000420238	0.0621653
PAK1IP1	218886_at	-0.543584	0.000420238	0.0621653
GEMIN2	211114_x_at	-0.543694	0.00041889	0.0621653
ZBTB24	205340_at	-0.543803	0.000417545	0.0621653
DNAAF2	219166_at	-0.543912	0.000416205	0.0621653
PLCG2	204613_at	-0.544022	0.000414868	0.0621653
MED1	225456_at	-0.54435	0.000410881	0.0621653
KLHL22	221838_at	-0.544897	0.000404312	0.0615759
RDM1	239169_at	-0.545335	0.000399125	0.0611264
SGOL2	230165_at	-0.545445	0.000397837	0.0611004
PYCR2	231715_s_at	-0.545554	0.000396553	0.0610748
MCM2	202107_s_at	-0.545663	0.000395273	0.0610748
MTCH2	217772_s_at	-0.545663	0.000395273	0.0610748
C15orf41	224486_s_at	-0.545773	0.000393997	0.0610748
PSMG3	223363_at	-0.545773	0.000393997	0.0610748
UMPS	215165_x_at	-0.545773	0.000393997	0.0610748
AKR7A2	202139_at	-0.545992	0.000391455	0.0610748
LOC100506730	1562012_at	-0.545992	0.000391455	0.0610748
SLC29A3	219344_at	-0.546101	0.000390189	0.0610748
ENOX2	32042_at	-0.54632	0.00038767	0.0610748
RFK	203224_at	-0.546539	0.000385164	0.0610748
RCL1	218544_s_at	-0.546758	0.000382674	0.0610748
SUDS3	233841_s_at	-0.546758	0.000382674	0.0610748
SETD4	213989_x_at	-0.546867	0.000381434	0.0610748
CYP4V2	228391_at	-0.547086	0.000378964	0.0610748
CKAP2	218252_at	-0.547196	0.000377735	0.0610748
RFC3	204128_s_at	-0.547633	0.000372854	0.060672
MCM4	222037_at	-0.547743	0.000371642	0.060672
HNRNPD	229129_at	-0.547852	0.000370435	0.060672
LDLRAP1	57082_at	-0.547962	0.00036923	0.060672
USP32	237431_at	-0.54829	0.000365638	0.0603965
APOBEC3B	206632_s_at	-0.548399	0.000364447	0.0603823
METTL2B	225253_s_at	-0.548509	0.00036326	0.0603686
MRPS17	218982_s_at	-0.548728	0.000360897	0.0601586
PDIA4	211048_s_at	-0.548728	0.000360897	0.0601586
CREB1	204314_s_at	-0.548837	0.00035972	0.0601586
NFYB	218128_at	-0.549275	0.000355048	0.0597299
CABLES2	226004_at	-0.549494	0.000352732	0.0595235
DCLRE1C	239376_at	-0.549603	0.000351579	0.0595127
FAM98B	1564637_a_at	-0.549603	0.000351579	0.0595127
UTP14C	203614_at	-0.549603	0.000351579	0.0595127
ARMC1	222550_at	-0.55015	0.000345866	0.059466
CDK1	203213_at	-0.550369	0.000343604	0.0592635
RRS1	209567_at	-0.550807	0.000339119	0.0586751
NELFCD	225006_x_at	-0.550917	0.000338006	0.0586682
CLASP2	212306_at	-0.551026	0.000336897	0.0586618
MCAM	211042_x_at	-0.551135	0.00033579	0.058656
TDP1	226044_at	-0.551245	0.000334687	0.0586507
ASRGL1	222764_at	-0.551573	0.000331397	0.0584489
HMGB1	224731_at	-0.551792	0.00032922	0.0582528
LARS	222428_s_at	-0.551792	0.00032922	0.0582528
ABHD14A	210006_at	-0.552011	0.000327056	0.0582468
GLIDR	1555874_x_at	-0.552011	0.000327056	0.0582468
NDUFA8	218160_at	-0.552449	0.000322765	0.05805
PEX26	219180_s_at	-0.552449	0.000322765	0.05805
KLHL13	227875_at	-0.552558	0.000321701	0.05805
ATP8B3	1554704_at	-0.552668	0.000320639	0.05805
FBXO22	225734_at	-0.552777	0.000319581	0.05805
TST	209605_at	-0.552886	0.000318525	0.05805
USP1	202413_s_at	-0.552996	0.000317473	0.05805
ACTL6A	202666_s_at	-0.553105	0.000316424	0.05805
CREB1	204313_s_at	-0.553324	0.000314335	0.05805
ICMT	201609_x_at	-0.553324	0.000314335	0.05805
MRPL35	218890_x_at	-0.553324	0.000314335	0.05805
APOA1BP	225427_s_at	-0.553871	0.000309167	0.0578895
NREP	201310_s_at	-0.553871	0.000309167	0.0578895
SRRD	213608_s_at	-0.554419	0.000304076	0.0573287
C12orf49	234983_at	-0.554637	0.00030206	0.0571458
NDUFS3	201740_at	-0.554856	0.000300056	0.0569638
GRPEL2	226881_at	-0.554966	0.000299059	0.0569638
IRF2BP2	224571_at	-0.555075	0.000298065	0.0569638
CASD1	219342_at	-0.555294	0.000296085	0.0568016
DCPS	218774_at	-0.555294	0.000296085	0.0568016
MLEC	200617_at	-0.555294	0.000296085	0.0568016
DTYMK	1553984_s_at	-0.555622	0.000293137	0.0568016
TSEN15	225399_at	-0.555622	0.000293137	0.0568016
DENND2D	221081_s_at	-0.555841	0.000291187	0.0568016
UBR7	218108_at	-0.55617	0.000288283	0.0564942
LCLAT1	226996_at	-0.556607	0.000284451	0.0559438
NUP210	213947_s_at	-0.556717	0.000283501	0.0559438
MTAP	231984_at	-0.557045	0.000280666	0.0557859
ZBTB44	1554470_s_at	-0.557264	0.00027879	0.0556308
UBXN2B	212934_at	-0.557373	0.000277856	0.0556308
ANKRD10	218093_s_at	-0.557702	0.000275072	0.0556308
---	239963_at	-0.557811	0.000274149	0.0556308
NUS1	225070_at	-0.557921	0.000273229	0.0556308
ATAD2	222740_at	-0.558249	0.000270487	0.0555757
LAMTOR2	218291_at	-0.558249	0.000270487	0.0555757
TMEM209	235158_at	-0.558249	0.000270487	0.0555757
PTCD2	1555910_at	-0.558796	0.00026597	0.0555757
SAP30L	225509_at	-0.558796	0.00026597	0.0555757
ERLIN2	221543_s_at	-0.558906	0.000265075	0.0555757
LDLRAP1	221790_s_at	-0.559015	0.000264183	0.0555757
SUB1	224587_at	-0.559124	0.000263293	0.0555757
BMS1P20	233132_at	-0.559891	0.00025714	0.0551339
GPATCH4	224632_at	-0.56	0.000256272	0.0551339
ZHX1	223214_s_at	-0.560109	0.000255406	0.0551339
MKS1	218630_at	-0.560766	0.000250266	0.0544833
HACD3	222405_at	-0.560876	0.000249419	0.0544833
DBR1	234295_at	-0.561642	0.000243558	0.0536956
MIPEP	204305_at	-0.561642	0.000243558	0.0536956
AGK	218568_at	-0.56186	0.000241906	0.0536956
PSMD10	219485_s_at	-0.56197	0.000241084	0.0536956
RNGTT	204208_at	-0.56197	0.000241084	0.0536956
ALG14	1553954_at	-0.562189	0.000239447	0.0536956
AKR7A2	214259_s_at	-0.563283	0.000231413	0.0529393
NXT2	209628_at	-0.563611	0.00022905	0.0526189
UBE2N	212751_at	-0.563611	0.00022905	0.0526189
BUB3	201458_s_at	-0.56383	0.000227487	0.0526189
TFCP2	207627_s_at	-0.56383	0.000227487	0.0526189
HENMT1	225841_at	-0.564378	0.000223621	0.0524741
UBE4B	215533_s_at	-0.564378	0.000223621	0.0524741
EHBP1	212653_s_at	-0.564596	0.000222091	0.0524741
ZBTB33	226255_at	-0.565472	0.000216066	0.0515869
TRIM21	204804_at	-0.5658	0.000213844	0.0514574
CYB5A	209366_x_at	-0.566019	0.000212375	0.0513787
---	1555974_a_at	-0.566238	0.000210914	0.0512522
SLC25A46	226831_at	-0.566566	0.000208741	0.0509504
DLAT	212568_s_at	-0.566676	0.000208021	0.0509504
PPIL1	222500_at	-0.566785	0.000207303	0.0509504
ERH	200043_at	-0.567004	0.000205874	0.0509328
GOLGA8IP	1556739_at	-0.567223	0.000204453	0.0508113
POGK	218229_s_at	-0.567223	0.000204453	0.0508113
NCBP3	229342_at	-0.567551	0.00020234	0.0507473
PRUNE	210988_s_at	-0.56788	0.000200246	0.0504536
CLYBL	238440_at	-0.568099	0.00019886	0.0503365
HLTF	202983_at	-0.568317	0.000197484	0.0502206
UGDH	203343_at	-0.568317	0.000197484	0.0502206
TOP2A	201292_at	-0.568427	0.000196799	0.0502206
PMS2P5	213893_x_at	-0.56906	0.000192878	0.049979
LRR1	235113_at	-0.569302	0.000191394	0.049979
AGPAT3	223183_at	-0.569521	0.000190064	0.0499604
EXOSC4	58696_at	-0.569521	0.000190064	0.0499604
TIA1	201446_s_at	-0.569521	0.000190064	0.0499604
---	227459_at	-0.569631	0.000189402	0.0499604
PDCD2L	224467_s_at	-0.569631	0.000189402	0.0499604
MMACHC	211774_s_at	-0.56985	0.000188085	0.0499604
MTERF1	204871_at	-0.569881	0.000187898	0.0499604
DKC1	201478_s_at	-0.569959	0.000187429	0.0499604
RWDD2B	218377_s_at	-0.570287	0.000185474	0.0499604
TFCP2	209338_at	-0.570397	0.000184827	0.0499604
CBFB	202370_s_at	-0.570506	0.000184181	0.0499604
SPDL1	221685_s_at	-0.570506	0.000184181	0.0499604
NUP210	212316_at	-0.570834	0.000182257	0.0499604
RNF14	201824_at	-0.571163	0.000180351	0.0499604
MALSU1	226386_at	-0.571601	0.000177837	0.0499604
MALSU1	226385_s_at	-0.572367	0.000173514	0.0499604
ISOC2	218893_at	-0.572586	0.000172297	0.0499604
POLR1B	233341_s_at	-0.572914	0.000170485	0.0499604
PPP1R8	207830_s_at	-0.573242	0.00016869	0.0499604
MCM10	220651_s_at	-0.573352	0.000168095	0.0499604
PMS2P1	217485_x_at	-0.57357	0.000166912	0.0499604
TTK	204822_at	-0.57357	0.000166912	0.0499604
TRIM35	227102_at	-0.574008	0.000164567	0.0499604
AKR7A3	206469_x_at	-0.574227	0.000163406	0.0499604
METAP1	212673_at	-0.574477	0.000162088	0.0499604
OIP5	213599_at	-0.574555	0.000161679	0.0499604
SETMAR	206554_x_at	-0.574993	0.000159401	0.0499604
DPY19L1	212792_at	-0.575103	0.000158836	0.0499604
XPO7	212166_at	-0.575321	0.000157711	0.0499604
SLC38A10	230448_at	-0.575431	0.000157152	0.0499604
SRGAP3	209794_at	-0.575431	0.000157152	0.0499604
CCDC112	235208_at	-0.57554	0.000156594	0.0499604
CALU	200757_s_at	-0.575869	0.000154931	0.0499604
ECHS1	201135_at	-0.575869	0.000154931	0.0499604
C15orf61	229742_at	-0.576525	0.000151653	0.0499604
METTL21A	235177_at	-0.576635	0.000151113	0.0499604
MSRB2	218773_s_at	-0.576744	0.000150575	0.0499604
RCCD1	226488_at	-0.57683	0.000150152	0.0499604
POLE3	208828_at	-0.576854	0.000150038	0.0499604
MIEF1	221516_s_at	-0.577291	0.000147908	0.0499604
NR2F6	209262_s_at	-0.57751	0.000146854	0.0499604
SMG8	218514_at	-0.57762	0.000146329	0.0499604
PRMT7	219408_at	-0.577839	0.000145285	0.0499604
NUPL2	204003_s_at	-0.577948	0.000144765	0.0499604
ANLN	222608_s_at	-0.578089	0.000144098	0.0499604
EIF4EBP2	224645_at	-0.578714	0.000141174	0.0499604
POLE2	205909_at	-0.578714	0.000141174	0.0499604
GDF11	226234_at	-0.579152	0.000139158	0.0499604
CHEK1	238075_at	-0.579261	0.000138658	0.0499604
DDX18	208897_s_at	-0.579808	0.000136183	0.0499604
UTS2	220784_s_at	-0.579808	0.000136183	0.0499604
WDR41	218055_s_at	-0.580137	0.000134717	0.0499604
ALAD	218487_at	-0.580246	0.000134231	0.0499604
NREP	201309_x_at	-0.580575	0.000132784	0.0499604
MAGEH1	218573_at	-0.580793	0.000131827	0.0499604
PARP1	208644_at	-0.580793	0.000131827	0.0499604
ATPIF1	223339_at	-0.581012	0.000130877	0.0499604
BUB3	209974_s_at	-0.581231	0.000129932	0.0499604
GLRX5	221932_s_at	-0.581231	0.000129932	0.0499604
TRUB1	226339_at	-0.581341	0.000129462	0.0499604
THEM4	243492_at	-0.58156	0.000128527	0.0499604
---	236242_at	-0.581888	0.000127136	0.0499604
FDXR	207813_s_at	-0.581888	0.000127136	0.0499604
RPA1	201528_at	-0.582216	0.000125758	0.0499604
ZNF367	229551_x_at	-0.582435	0.000124847	0.0499604
SUSD3	227182_at	-0.582544	0.000124393	0.0499604
ARMC1	218185_s_at	-0.582982	0.000122595	0.0499604
STAU2	227179_at	-0.583639	0.000119941	0.0499604
C4orf46	235088_at	-0.583748	0.000119504	0.0499604
PIGW	1558292_s_at	-0.584624	0.000116058	0.0499604
SNX24	222716_s_at	-0.584843	0.000115211	0.0499604
DPY19L1	1560916_a_at	-0.585062	0.000114369	0.0499604
IMMP1L	229025_s_at	-0.585499	0.000112702	0.0499604
NTPCR	223272_s_at	-0.585609	0.000112288	0.0499604
FCHSD2	1554360_at	-0.585718	0.000111876	0.0499604
CCSAP	225904_at	-0.586462	0.000109114	0.0499604
USP13	226902_at	-0.58736	0.000105859	0.0498951
JMJD4	218560_s_at	-0.587579	0.000105079	0.0498951
NOP16	203023_at	-0.587579	0.000105079	0.0498951
SLC35B4	225882_at	-0.587579	0.000105079	0.0498951
ERI2	213365_at	-0.587688	0.000104691	0.0498951
CCDC66	228122_at	-0.588235	0.00010277	0.0498951
HMBS	203040_s_at	-0.58933	9.90241e-05	0.0496711
TIPIN	219258_at	-0.589549	9.82899e-05	0.0496711
DKC1	216212_s_at	-0.589658	9.79246e-05	0.0496711
RAN	200749_at	-0.590424	9.54018e-05	0.0492084
C7orf50	224478_s_at	-0.590971	9.36359e-05	0.0487576
RAD1	204460_s_at	-0.590971	9.36359e-05	0.0487576
CCNA2	203418_at	-0.592175	8.98545e-05	0.047697
UBE2D2	201344_at	-0.592175	8.98545e-05	0.047697
SLC30A5	243166_at	-0.592394	8.9182e-05	0.047697
---	1555973_at	-0.592832	8.78506e-05	0.047697
CDK2	204252_at	-0.592941	8.75205e-05	0.047697
ZHX1	223213_s_at	-0.593817	8.49204e-05	0.047697
MAGOHB	218894_s_at	-0.593926	8.46003e-05	0.047697
NELFCD	220607_x_at	-0.594254	8.36466e-05	0.047697
URB2	205284_at	-0.594692	8.23902e-05	0.047697
SLC25A17	211754_s_at	-0.59513	8.11509e-05	0.047697
NFS1	218455_at	-0.595239	8.08437e-05	0.047697
RPA1	201529_s_at	-0.595239	8.08437e-05	0.047697
MCM10	223570_at	-0.595677	7.96254e-05	0.047697
MUM1	221290_s_at	-0.595896	7.90226e-05	0.047697
SPA17	205406_s_at	-0.596334	7.78292e-05	0.047697
FAM208A	209284_s_at	-0.596772	7.66521e-05	0.047697
LRRC20	218550_s_at	-0.596914	7.62735e-05	0.047697
GAB3	228410_at	-0.597428	7.49166e-05	0.047697
SNRNP25	218493_at	-0.597866	7.37795e-05	0.047697
ZNF320	1555790_a_at	-0.597866	7.37795e-05	0.047697
UGGT1	222569_at	-0.597866	7.37795e-05	0.047697
BUB3	237245_at	-0.598523	7.21031e-05	0.047697
TRAK2	202125_s_at	-0.599179	7.04612e-05	0.047697
LSM1	203534_at	-0.600383	6.75387e-05	0.047697
TNPO1	212635_at	-0.602025	6.37303e-05	0.0474539
UBE2T	223229_at	-0.602025	6.37303e-05	0.0474539
HDDC2	203259_s_at	-0.602353	6.29924e-05	0.0474539
UGGT1	231968_at	-0.602681	6.22622e-05	0.0474539
IVD	203682_s_at	-0.603447	6.05882e-05	0.0474539
NNT	202783_at	-0.603557	6.03524e-05	0.0474539
NDUFAF6	235509_at	-0.603666	6.01174e-05	0.0474539
SAYSD1	222741_s_at	-0.603885	5.965e-05	0.0474539
CENPA	204962_s_at	-0.603995	5.94175e-05	0.0474539
AKR7A3	216381_x_at	-0.605417	5.64691e-05	0.0474539
ECE2	227103_s_at	-0.605527	5.62479e-05	0.0474539
BUB3	201456_s_at	-0.606074	5.51535e-05	0.0474539
ARMC8	203487_s_at	-0.607497	5.23979e-05	0.0474539
C14orf142	223273_at	-0.607497	5.23979e-05	0.0474539
ZNF57	1554628_at	-0.607497	5.23979e-05	0.0474539
PGRMC2	201701_s_at	-0.608044	5.13717e-05	0.0474539
ATAD2	228401_at	-0.608153	5.11687e-05	0.0474539
SH3BP1	223290_at	-0.609248	4.9178e-05	0.0474539
HMGN1	200943_at	-0.610342	4.72578e-05	0.0474539
PLD6	227037_at	-0.610342	4.72578e-05	0.0474539
NUP210	212315_s_at	-0.61067	4.66951e-05	0.0474539
SLC25A15	218653_at	-0.610889	4.63234e-05	0.0474539
MIEF1	204593_s_at	-0.611108	4.59544e-05	0.0474539
GINS3	45633_at	-0.611436	4.54058e-05	0.0474539
CKLF	223451_s_at	-0.611874	4.46836e-05	0.0474539
TDP1	219715_s_at	-0.613406	4.22374e-05	0.0474539
BRIX1	219177_at	-0.614282	4.08947e-05	0.0474539
C14orf169	219526_at	-0.61461	4.04013e-05	0.0474539
C16orf95	219785_s_at	-0.615705	3.87953e-05	0.0474539
KIAA0930	227144_at	-0.615814	3.8638e-05	0.0474539
CAMKK2	210787_s_at	-0.615923	3.84812e-05	0.0474539
MTFR2	234944_s_at	-0.616908	3.70959e-05	0.0474539
TCFL5	204849_at	-0.617237	3.66443e-05	0.0474539
GOLGA8N	213737_x_at	-0.621943	3.06971e-05	0.0474539
GOLGA8CP	222149_x_at	-0.623475	2.89592e-05	0.0473524
PDE7A	223358_s_at	-0.625116	2.71969e-05	0.0464685
PRRC1	224643_at	-0.627852	2.44752e-05	0.0431672
TSN	201515_s_at	-0.628071	2.42686e-05	0.0431672
MRPS18C	228019_s_at	-0.632777	2.01925e-05	0.0408898
POLR3K	218866_s_at	-0.633434	1.96763e-05	0.0408898
GINS3	218719_s_at	-0.634637	1.87609e-05	0.0408898
TCFL5	235694_at	-0.634966	1.85181e-05	0.0408898
ARMC8	203486_s_at	-0.635404	1.81988e-05	0.0408898
UBTF	225982_at	-0.635951	1.78068e-05	0.0408898
LINC00674	225055_at	-0.640766	1.46743e-05	0.0382055
C5orf63	230404_at	-0.642079	1.3912e-05	0.0380319
PCNA	201202_at	-0.642189	1.38501e-05	0.0380319
UBE2G1	209141_at	-0.642408	1.37271e-05	0.0380319
GDF11	226232_at	-0.64383	1.29518e-05	0.0380319
NOL9	218754_at	-0.644049	1.28361e-05	0.0380319
PCNX	229287_at	-0.644378	1.26644e-05	0.0380319
FAR1	224865_at	-0.646238	1.17301e-05	0.0380319
NOP16	214011_s_at	-0.650397	9.86503e-06	0.0380319
RCAN3	226272_at	-0.650834	9.68537e-06	0.0380319
IKBKAP	202491_s_at	-0.657291	7.36016e-06	0.0380319
NMNAT3	228090_at	-0.663529	5.61024e-06	0.0380319
IMP3	221688_s_at	-0.663748	5.55641e-06	0.0380319
ENTPD1-AS1	219731_at	-0.67327	3.62499e-06	0.0380319
LOC100506730	1562013_a_at	-0.682462	2.3645e-06	0.0380319
FEN1	204768_s_at	-0.690489	1.60776e-06	0.0380319
HNRNPAB	201277_s_at	-0.748016	6.74197e-08	0.00368617

## Sheet: Top10
	Ara-C			DNR			2-CdA			VP16
	R	P	Gene	R	P	Gene	R	P	Gene	R	P	Gene
A
1	0.538616	1.51108e-06	RDH13	0.58358	1.41899e-07	CLEC7A	0.54026	1.00268e-05	TAB2	0.672832	3.69813e-06	MALAT1
2	0.496291	1.24657e-05	LOC339988	0.534661	2.22005e-06	TNFSF8	0.538156	1.10229e-05	CYTIP	0.655103	8.08387e-06	CLEC7A
3	0.495941	1.26706e-05	PML	0.515218	5.90249e-06	PRKCH	0.534882	1.27565e-05	BNIP3L	0.645034	1.23271e-05	C1orf115
4	0.486965	1.91299e-05	TMEM259	0.511363	7.11477e-06	TNFSF8	0.523104	2.13113e-05	PIK3IP1	0.631135	2.15375e-05	SYNJ2
5	0.480211	2.5886e-05	KMT2D	0.510815	7.30492e-06	SH2D1A	0.522987	2.1418e-05	TCF7L2	0.629603	2.2866e-05	SPATA13
6	0.470937	3.88125e-05	DCAF15	0.50813	8.30724e-06	HAVCR2	0.519158	2.5202e-05	LOXL1	0.623037	2.94464e-05	ATP1B3
7	0.467	4.59333e-05	ATG9A	0.508075	8.32898e-06	NPDC1	0.517551	2.69678e-05	MALAT1	0.608263	5.09664e-05	NFKBID
8	0.462345	5.59104e-05	ARFGAP1	0.499854	1.22631e-05	TNFAIP3	0.507467	4.0925e-05	GLS	0.607059	5.32322e-05	ZBTB18
9	0.455855	7.31907e-05	KMT2B	0.486938	2.20781e-05	TNFSF8	0.507029	4.16616e-05	FOXO3	0.600492	6.72786e-05	PPP1R16B
10	0.45295	8.24218e-05	BAZ2A	0.486189	2.28273e-05	RNF213	0.504282	4.65631e-05	OSER1	0.595239	8.08437e-05	USP53
B
10	-0.44002	0.000138084	TMEM38B	-0.527422	3.21785e-06	CBX3	-0.488265	8.74139e-05	GOLGA8CP	-0.646238	1.17301e-05	FAR1
9	-0.444079	0.000117694	FAM162A	-0.530052	2.8146e-06	UNC13B	-0.492211	7.50674e-05	C5orf63	-0.650397	9.86503e-06	NOP16
8	-0.444866	0.000114076	PPA2	-0.530655	2.72912e-06	C6orf99	-0.49753	6.0955e-05	GOLGA8N	-0.650834	9.68537e-06	RCAN3
7	-0.453348	8.10974e-05	STRN	-0.531313	2.63864e-06	CCDC125	-0.502148	5.07308e-05	HOXA9	-0.657291	7.36016e-06	IKBKAP
6	-0.456205	7.21455e-05	NXPE3	-0.534163	2.27812e-06	FAM127A	-0.503083	4.88632e-05	LOC101927851	-0.663529	5.61024e-06	NMNAT3
5	-0.462294	5.60304e-05	UTS2	-0.536118	2.05814e-06	TMEM237	-0.507818	4.03444e-05	CCDC168	-0.663748	5.55641e-06	IMP3
4	-0.479843	2.63106e-05	GPR78	-0.537944	1.87071e-06	KCTD15	-0.509133	3.82344e-05	ZBTB24	-0.67327	3.62499e-06	ENTPD1-AS1
3	-0.486772	1.92972e-05	VWA8	-0.544174	1.34511e-06	PARL	-0.51416	3.10736e-05	H6PD	-0.682462	2.3645e-06	LOC100506730
2	-0.489069	1.7387e-05	PTCHD1	-0.556944	6.69788e-07	PON2	-0.518398	2.60229e-05	CCL23	-0.690489	1.60776e-06	FEN1
1	-0.514558	5.19064e-06	CLCC1	-0.595528	6.75535e-08	PON2	-0.537717	1.12416e-05	CCL23	-0.748016	6.74197e-08	HNRNPAB
