# Supplementary material for: Harnessing Gene Expression Profiles for the Identification of Ex Vivo Drug Response Genes in Pediatric Acute Myeloid Leukemia
Source: Cancers (Basel). 2020 May 15;12(5):1247. doi: 10.3390/cancers12051247 (PMC7281398; doi:10.3390/cancers12051247)
Supplement: Supplementary file 1 [file cancers-12-01247-s001.zip › Suppl zip/Supplementary Table S3 Overlapping Genes and Probes.xlsx]

## Sheet: Ara-C & 2-CDA
Probe.Set.ID	Gene.Symbol	p.arac	r.arac	p.cda	r.cda
235249_at	RDH13	1.51108e-06	0.538616	0.000441227	0.443051
240499_at	---	2.63106e-05	0.479843	0.000532801	0.437352
221849_s_at	DCAF15	3.88125e-05	0.470937	0.000760889	0.426304
243546_at	---	0.000134536	0.440684	0.000250425	0.459594
203570_at	LOXL1	0.000158973	0.436398	2.5202e-05	0.519158
212561_at	DENND5A	0.000871323	0.389103	0.000337292	0.451001
1558857_at	---	0.000958524	-0.386233	0.000906058	-0.420751
210938_at	PDX1	0.000835853	-0.390345	0.000260634	-0.458454
1561846_s_at	CCDC168	0.000219643	-0.427929	4.03444e-05	-0.507818
220784_s_at	UTS2	5.60304e-05	-0.462294	0.000828328	-0.423615

## Sheet: Ara-C & VP16
Probe.Set.ID	Gene.Symbol	p.arac	r.arac	p.vp16	r.vp16
238440_at	CLYBL	0.000387259	-0.412514	0.00019886	-0.568099
220784_s_at	UTS2	5.60304e-05	-0.462294	0.000136183	-0.579808

## Sheet: Ara-C & DNR
Probe.Set.ID	Gene.Symbol	p.arac	r.arac	p.dnr	r.dnr
202888_s_at	ANPEP	0.000699149	0.395629	0.00072851	0.397128
205954_at	RXRG	0.000755289	0.393355	0.000699396	0.398334
223808_s_at	NDUFS3 /// PTPMT1	0.000647992	-0.397851	1.41206e-05	-0.496803

## Sheet: CDA & VP16
Probe.Set.ID	Gene.Symbol	p.cda	r.cda	p.vp16	r.vp16
1554704_at	ATP8B3	0.000615196	-0.432939	0.000320639	-0.552668
200989_at	HIF1A	0.000998389	0.417624	0.000178463	0.571491
202139_at	AKR7A2	0.000610557	-0.433173	0.000391455	-0.545992
202499_s_at	SLC2A3	0.000131587	0.477422	0.000332491	0.551464
206099_at	PRKCH	0.000942195	0.419494	0.000393997	0.545773
208967_s_at	AK2	0.00083828	-0.423235	0.000461064	-0.54041
209606_at	CYTIP	1.10229e-05	0.538156	0.000929393	0.515349
210549_s_at	CCL23	2.60229e-05	-0.518398	0.000865728	-0.517975
213737_x_at	GOLGA8N	6.0955e-05	-0.49753	3.06971e-05	-0.621943
213988_s_at	SAT1	0.000158501	0.472366	0.000233797	0.562955
214259_s_at	AKR7A2	0.000336618	-0.451059	0.000231413	-0.563283
218550_s_at	LRRC20	0.000231334	-0.461844	7.62735e-05	-0.596914
219360_s_at	TRPM4	0.000956836	-0.418998	0.000446603	-0.541505
220784_s_at	UTS2	0.000828328	-0.423615	0.000136183	-0.579808
222149_x_at	GOLGA8CP /// GOLGA8DP /// GOLGA8EP /// GOLGA8F /// GOLGA8G	8.74139e-05	-0.488265	2.89592e-05	-0.623475
224558_s_at	MALAT1	2.69678e-05	0.517551	3.69813e-06	0.672832
225239_at	NEAT1	0.000439508	0.443168	0.00011395	0.585171
228999_at	CHD2	0.000385328	0.447085	0.000723178	0.524542
234989_at	NEAT1	0.000386853	0.446968	0.000609372	0.53067
237245_at	BUB3	0.000880787	-0.421657	7.21031e-05	-0.598523
239162_at	---	5.35933e-05	0.500775	0.000686782	0.526402
239963_at	---	0.000386853	-0.446968	0.000274149	-0.557811

## Sheet: DNR & 2-CdA
Probe.Set.ID	Gene.Symbol	p.dnr	r.dnr	p.cda	r.cda
239162_at	---	1.01478e-06	0.549399	5.35933e-05	0.500775
207216_at	TNFSF8	2.22005e-06	0.534661	0.000382588	0.447296
206099_at	PRKCH	5.90249e-06	0.515218	0.000942195	0.419494
241819_at	TNFSF8	7.11477e-06	0.511363	0.000281339	0.456262
211210_x_at	SH2D1A	7.30492e-06	0.510815	0.000280198	0.456379
1554285_at	HAVCR2	8.30724e-06	0.50813	0.000130591	0.477627
218086_at	NPDC1	8.32898e-06	0.508075	0.000166461	0.471021
233867_at	---	9.45318e-06	0.505408	0.000527715	0.437644
231956_at	RNF213	2.28273e-05	0.486189	0.00046866	0.441239
237464_at	SMG1	2.92828e-05	0.480544	0.000868789	0.422096
227062_at	NEAT1	3.79034e-05	0.474588	7.31314e-05	0.492883
213988_s_at	SAT1	5.81773e-05	0.464449	0.000158501	0.472366
1555629_at	HAVCR2	0.000122558	0.44602	0.000269504	0.457496
236198_at	LINC01215	0.000152825	0.440352	0.00013845	0.476049
224566_at	NEAT1	0.00015609	0.439804	0.000255352	0.459038
202499_s_at	SLC2A3	0.000188105	0.434926	0.000131587	0.477422
204698_at	ISG20	0.000245963	0.427783	0.000187197	0.467777
224558_s_at	MALAT1	0.000249152	0.427436	2.69678e-05	0.517551
208328_s_at	MEF2A	0.000323147	0.420348	5.26025e-05	0.501242
225239_at	NEAT1	0.000364835	0.416986	0.000439508	0.443168
200989_at	HIF1A	0.000523434	0.406774	0.000998389	0.417624
211197_s_at	ICOSLG /// LOC102723996	0.000554516	0.405112	0.000273161	0.457109
238320_at	NEAT1	0.000563701	0.404637	0.000665246	0.430513
236571_at	---	0.000636722	0.401092	2.74352e-05	0.517142
209606_at	CYTIP	0.000766212	0.39563	1.10229e-05	0.538156
211824_x_at	NLRP1	0.000797345	0.394443	0.000456973	0.441999
208965_s_at	IFI16	0.000875208	0.391647	0.000161918	0.471781
202498_s_at	SLC2A3	0.000935939	0.38962	0.000208525	0.464767
234989_at	NEAT1	0.000964522	0.388706	0.000386853	0.446968
1554036_at	ZBTB24	0.000691642	-0.398663	3.82344e-05	-0.509133
214259_s_at	AKR7A2	0.000546506	-0.405532	0.000336618	-0.451059
212173_at	AK2	0.000533162	-0.406244	0.000499075	-0.439339
208967_s_at	AK2	0.000441168	-0.411652	0.00083828	-0.423235
202053_s_at	ALDH3A2	0.000434384	-0.41209	0.000281625	-0.456233
219951_s_at	DZANK1	0.000427696	-0.412529	0.000570751	-0.435248
229580_at	CLSTN2	0.000307033	-0.421755	0.000652246	-0.431127
1554704_at	ATP8B3	0.000274211	-0.424842	0.000615196	-0.432939
203260_at	HDDC2	7.50308e-05	-0.458274	0.00045079	-0.442408
211566_x_at	BRE	6.48759e-05	-0.461818	0.000914349	-0.420459
213484_at	ADD2	5.03552e-05	-0.467902	0.000104799	-0.483501

## Sheet: DNR & VP16
Probe.Set.ID	Gene.Symbol	p.dnr	r.dnr	p.vp16	r.vp16
221698_s_at	CLEC7A	1.41899e-07	0.58358	8.08387e-06	0.655103
239162_at	---	1.01478e-06	0.549399	0.000686782	0.526402
206099_at	PRKCH	5.90249e-06	0.515218	0.000393997	0.545773
1555628_a_at	HAVCR2	4.80464e-05	0.469016	0.000267769	0.558577
213988_s_at	SAT1	5.81773e-05	0.464449	0.000233797	0.562955
1559425_at	---	6.59103e-05	0.461434	0.000250266	0.560766
239247_at	---	8.53054e-05	0.455113	0.000184827	0.570397
242176_at	MEF2A	0.000126596	0.445193	0.000827932	0.519617
202499_s_at	SLC2A3	0.000188105	0.434926	0.000332491	0.551464
224558_s_at	MALAT1	0.000249152	0.427436	3.69813e-06	0.672832
1555756_a_at	CLEC7A	0.000301157	0.422284	0.00059082	0.531765
239331_at	---	0.000313221	0.421206	0.000752157	0.523119
225239_at	NEAT1	0.000364835	0.416986	0.00011395	0.585171
216472_at	---	0.000365554	0.416932	0.000192733	0.569083
216813_at	---	0.000471393	0.40977	6.42266e-05	0.601806
200989_at	HIF1A	0.000523434	0.406774	0.000178463	0.571491
239901_at	---	0.000737092	0.396781	0.000886506	0.5171
204908_s_at	BCL3	0.000743475	0.396525	0.000281608	0.556936
1554406_a_at	CLEC7A	0.000758253	0.395941	0.000676392	0.526949
209606_at	CYTIP	0.000766212	0.39563	0.000929393	0.515349
1556601_a_at	SPATA13	0.000789094	0.394753	2.2866e-05	0.629603
242109_at	---	0.000789094	0.394753	0.000660059	0.527825
210592_s_at	SAT1	0.000811107	0.393931	0.000672276	0.527168
234989_at	NEAT1	0.000964522	0.388706	0.000609372	0.53067
230052_s_at	NFKBID	0.000997471	0.387683	5.09664e-05	0.608263
225967_s_at	C17orf89	0.000889642	-0.391154	0.00044803	-0.541395
201310_s_at	NREP	0.000881597	-0.391428	0.000309167	-0.553871
204768_s_at	FEN1	0.000851732	-0.392466	1.60776e-06	-0.690489
218046_s_at	MRPS16	0.000845944	-0.392671	0.000515027	-0.53658
210466_s_at	SERBP1	0.000829117	-0.393273	0.000668181	-0.527387
204417_at	GALC	0.000783796	-0.394954	0.000791608	-0.521259
203487_s_at	ARMC8	0.000769983	-0.395484	5.23979e-05	-0.607497
218291_at	LAMTOR2	0.000698531	-0.39837	0.000270487	-0.558249
212306_at	CLASP2	0.000627637	-0.401513	0.000336897	-0.551026
209605_at	TST	0.000595449	-0.403047	0.000318525	-0.552886
218774_at	DCPS	0.000572301	-0.404198	0.000296085	-0.555294
218560_s_at	JMJD4	0.000556272	-0.40502	0.000105079	-0.587579
214259_s_at	AKR7A2	0.000546506	-0.405532	0.000231413	-0.563283
218719_s_at	GINS3	0.000532824	-0.406263	1.87609e-05	-0.634637
218357_s_at	TIMM8B	0.000526101	-0.406628	0.000768185	-0.522353
212635_at	TNPO1	0.000490172	-0.408656	6.37303e-05	-0.602025
218350_s_at	GMNN	0.00048892	-0.408729	0.000707989	-0.525308
208967_s_at	AK2	0.000441168	-0.411652	0.000461064	-0.54041
208828_at	POLE3	0.000439463	-0.411761	0.000150038	-0.576854
222764_at	ASRGL1	0.000417839	-0.413186	0.000331397	-0.551573
204822_at	TTK	0.000399004	-0.414484	0.000166912	-0.57357
203259_s_at	HDDC2	0.000341155	-0.41885	6.29924e-05	-0.602353
228090_at	NMNAT3	0.000325296	-0.420165	5.61024e-06	-0.663529
1560916_a_at	DPY19L1	0.000318633	-0.420735	0.000114369	-0.585062
226044_at	TDP1	0.000282581	-0.424024	0.000334687	-0.551245
1554704_at	ATP8B3	0.000274211	-0.424842	0.000320639	-0.552668
225402_at	TP53RK	0.000259999	-0.426285	0.00053983	-0.534938
218514_at	SMG8	0.000119533	-0.446655	0.000146329	-0.57762
221932_s_at	GLRX5	0.000102611	-0.45051	0.000129932	-0.581231
201135_at	ECHS1	8.58106e-05	-0.454967	0.000154931	-0.575869
205406_s_at	SPA17	7.86906e-05	-0.457105	7.78292e-05	-0.596334
1553984_s_at	DTYMK	7.08362e-05	-0.459681	0.000293137	-0.555622
225055_at	LINC00674	6.57616e-05	-0.461489	1.46743e-05	-0.640766
234295_at	DBR1	5.03552e-05	-0.467902	0.000243558	-0.561642
219785_s_at	C16orf95	3.76663e-05	-0.474734	3.87953e-05	-0.615705
200943_at	HMGN1	3.36002e-05	-0.477383	4.72578e-05	-0.610342
200944_s_at	HMGN1	2.95412e-05	-0.480343	0.000480487	-0.538988
218477_at	TMEM14A	2.74218e-05	-0.482042	0.000937635	-0.515021
227179_at	STAU2	2.27162e-05	-0.486298	0.000119941	-0.583639
235208_at	CCDC112	1.28263e-05	-0.498886	0.000156594	-0.57554
1555874_x_at	GLIDR	1.2378e-05	-0.499653	0.000327056	-0.552011
