# Supplementary material for: Harnessing Gene Expression Profiles for the Identification of Ex Vivo Drug Response Genes in Pediatric Acute Myeloid Leukemia
Source: Cancers (Basel). 2020 May 15;12(5):1247. doi: 10.3390/cancers12051247 (PMC7281398; doi:10.3390/cancers12051247)
Supplement: Supplementary file 1 [file cancers-12-01247-s001.zip › Suppl zip/Supplementary Table S4 GO and Pathway Analysis.xlsx]

## Sheet: Summary
	Top GO Biological Processes	Top GO Molecular Functions	Top KEGG Pathways	Top REACTOME pathways
Ara-C	-	histone methyltransferase activity (H3-K4 specific)	-	RUNX1 regulates genes involved in megakaryocyte differentiation and platelet function
DNR	snRNA 3'-end processing	electron transfer activity	DNA replication	Growth hormone receptor signaling
	snRNA processing	-	Alzheimer disease	-
	snRNA metabolic process	-	Non-alcoholic fatty liver disease (NAFLD)	-
	… + 2		… + 2
2-CdA	regulation of transcription by RNA polymerase II	DNA-binding transcription factor activity, RNA polymerase II-specific	-	-
	system development	RNA polymerase II proximal promoter sequence-specific DNA binding	-	-
	transcription by RNA polymerase II	kinase binding	Transcriptional misregulation in cancer	Immune System
		… + 5
VP16	cellular metabolic process	catalytic activity, acting on DNA	DNA replication	Cell Cycle
	cellular nitrogen compound metabolic process	organic cyclic compound binding	Base excision repair	DNA Repair
	cell cycle DNA replication	heterocyclic compound binding	Ribosome biogenesis in eukaryotes	Cell Cycle, Mitotic
	… + 56	… + 10	… + 1	.. + 42

## Sheet: Ara-C
source	term_name	term_id	adjusted_p_value	negative_log10_of_adjusted_p_value	term_size	query_size	intersection_size	effective_domain_size	intersections
GO:MF	histone methyltransferase activity (H3-K4 specific)	GO:0042800	0.0336453	1.47308	17	84	3	18098	KMT2B,KMT2D,RBBP5
REAC	RUNX1 regulates genes involved in megakaryocyte differentiation and platelet function	REAC:R-HSA-8936459	0.0402315	1.39543	97	53	5	10565	HIST1H2BG,KMT2B,KMT2D,RBBP5,SIN3B

## Sheet: DNR
source	term_name	term_id	adjusted_p_value	negative_log10_of_adjusted_p_value	term_size	query_size	intersection_size	effective_domain_size	intersections
GO:MF	electron transfer activity	GO:0009055	0.0369392	1.43251	113	288	9	18098	AKR7A2,COX5B,COX6C,COX7A2,GLRX5,NDUFA4,NDUFS3,UQCR10,UQCRQ
GO:BP	snRNA 3'-end processing	GO:0034472	3.26504e-05	4.48611	29	289	8	17847	CT45A1,CT45A10,CT45A2,CT45A5,CT45A6,CT45A7,CT45A8,CT45A9
GO:BP	snRNA processing	GO:0016180	0.000164557	3.78368	35	289	8	17847	CT45A1,CT45A10,CT45A2,CT45A5,CT45A6,CT45A7,CT45A8,CT45A9
GO:BP	snRNA metabolic process	GO:0016073	0.000614061	3.21179	41	289	8	17847	CT45A1,CT45A10,CT45A2,CT45A5,CT45A6,CT45A7,CT45A8,CT45A9
GO:BP	ncRNA 3'-end processing	GO:0043628	0.00259058	2.5866	49	289	8	17847	CT45A1,CT45A10,CT45A2,CT45A5,CT45A6,CT45A7,CT45A8,CT45A9
GO:BP	cellular response to growth hormone stimulus	GO:0071378	0.00557099	2.25407	25	289	6	17847	GHR,JAK2,PRL,SOCS2,STAR,STAT3
KEGG	DNA replication	KEGG:03030	0.00473799	2.32441	36	147	6	7772	FEN1,MCM6,POLE3,POLE4,RNASEH1,RNASEH2C
KEGG	Alzheimer disease	KEGG:05010	0.00838154	2.07668	171	147	12	7772	ATP5J,COX5B,COX6C,COX7A2,LRP1,NDUFA4,NDUFC2,NDUFS3,NDUFS5,PSEN2,UQCR10,UQCRQ
KEGG	Non-alcoholic fatty liver disease (NAFLD)	KEGG:04932	0.0105704	1.97591	149	147	11	7772	COX5B,COX6C,COX7A2,CXCL8,LEPR,NDUFA4,NDUFC2,NDUFS3,NDUFS5,UQCR10,UQCRQ
KEGG	Oxidative phosphorylation	KEGG:00190	0.0187694	1.72655	133	147	10	7772	ATP5J,COX5B,COX6C,COX7A2,NDUFA4,NDUFC2,NDUFS3,NDUFS5,UQCR10,UQCRQ
KEGG	Parkinson disease	KEGG:05012	0.0319685	1.49528	142	147	10	7772	ATP5J,COX5B,COX6C,COX7A2,NDUFA4,NDUFC2,NDUFS3,NDUFS5,UQCR10,UQCRQ
REAC	Growth hormone receptor signaling	REAC:R-HSA-982772	0.0221217	1.65518	23	196	5	10565	GHR,JAK2,PRL,SOCS2,STAT3

## Sheet: VP16
source	term_name	term_id	adjusted_p_value	negative_log10_of_adjusted_p_value	term_size	query_size	intersection_size	effective_domain_size	intersections
GO:MF	catalytic activity, acting on DNA	GO:0140097	1.77816e-05	4.75003	207	521	23	18098	BRIP1,CHD2,DCLRE1C,DICER1,DKC1,ERI2,FEN1,GINS1,GINS2,MCM2,MCM4,PCNA,POLA1,POLE2,POLE3,RAD1,RFC3,RUVBL1,SETMAR,SUB1,TDP1,TOP2A,UNG
GO:MF	organic cyclic compound binding	GO:0097159	0.000113658	3.9444	6365	521	239	18098	HIST2H2AA4,UBE2G1,ZNF320,ACAD10,ACSL5,ACTL6A,AFF4,AGK,AK2,APOBEC2,APOBEC3B,ATAD2,ATP8B3,BAZ1B,BCL3,BRCA1,BRIP1,BRIX1,BYSL,C7ORF50,CAMKK2,CBFB,CDK1,CDK13,CDK2,CENPA,CHD2,CHEK1,CHTOP,CPSF2,CREB1,CTPS1,CYB5A,CYP3A4,CYP4V2,DBR1,DCLRE1C,DCPS,DDX18,DICER1,DKC1,DTD2,DTYMK,E2F8,EAF2,EBNA1BP2,EIF4EBP2,ELAVL1,ENOX2,ERH,ERI2,ERLIN2,EXOSC4,EXOSC7,FAM98B,FANCG,FEN1,FLAD1,FOSL2,GABPA,GCLC,GFM1,GPATCH4,GRPEL2,G…
GO:MF	heterocyclic compound binding	GO:1901363	0.000136635	3.86444	6279	521	236	18098	HIST2H2AA4,UBE2G1,ZNF320,ACAD10,ACSL5,ACTL6A,AFF4,AGK,AK2,APOBEC2,APOBEC3B,ATAD2,ATP8B3,BAZ1B,BCL3,BRCA1,BRIP1,BRIX1,BYSL,C7ORF50,CAMKK2,CBFB,CDK1,CDK13,CDK2,CENPA,CHD2,CHEK1,CHTOP,CPSF2,CREB1,CTPS1,CYB5A,CYP3A4,CYP4V2,DBR1,DCLRE1C,DCPS,DDX18,DICER1,DKC1,DTD2,DTYMK,E2F8,EAF2,EBNA1BP2,EIF4EBP2,ELAVL1,ENOX2,ERH,ERI2,EXOSC4,EXOSC7,FAM98B,FANCG,FEN1,FLAD1,FOSL2,GABPA,GCLC,GFM1,GPATCH4,GRPEL2,GSPT1,GT…
GO:MF	RNA binding	GO:0003723	0.000207203	3.6836	1902	521	92	18098	APOBEC2,APOBEC3B,BRCA1,BRIX1,BYSL,C7ORF50,CDK13,CHD2,CHTOP,CPSF2,DBR1,DCPS,DDX18,DICER1,DKC1,DTD2,EBNA1BP2,EIF4EBP2,ELAVL1,ENOX2,ERH,EXOSC4,EXOSC7,FAM98B,GFM1,GSPT1,HENMT1,HLTF,HMGB1,HNRNPAB,HNRNPD,HNRNPR,IMP3,ISG20L2,KNOP1,LSM1,LSM4,MAGOHB,MAK16,MKI67,MPHOSPH10,MRPL13,MRPL27,MRPL3,MRPL42,MRPS12,MRPS17,MRPS18C,MTERF1,NCBP2,NCBP3,NELFCD,NOL9,NOP16,NTPCR,NUPL2,PAPOLA,PARP1,PDIA4,POP7,PPIE,PPP1R8,PT…
GO:MF	nucleic acid binding	GO:0003676	0.000578462	3.23773	4355	521	173	18098	HIST2H2AA4,ZNF320,ACTL6A,AFF4,APOBEC2,APOBEC3B,BCL3,BRCA1,BRIP1,BRIX1,BYSL,C7ORF50,CBFB,CDK13,CENPA,CHD2,CHTOP,CPSF2,CREB1,DBR1,DCLRE1C,DCPS,DDX18,DICER1,DKC1,DTD2,E2F8,EAF2,EBNA1BP2,EIF4EBP2,ELAVL1,ENOX2,ERH,ERI2,EXOSC4,EXOSC7,FAM98B,FANCG,FEN1,FOSL2,GABPA,GFM1,GPATCH4,GSPT1,GTF3C2,GTF3C6,H2AFV,HENMT1,HIF1A,HIST1H2BM,HIST2H2BE,HLTF,HMGB1,HMGN1,HNRNPAB,HNRNPD,HNRNPR,IKZF1,IMP3,IRF2BP2,ISG20L2,KNO…
GO:MF	catalytic activity	GO:0003824	0.000715373	3.14547	5840	521	219	18098	ACY1,METTL2B,UBE2G1,ABHD10,ABHD13,ABHD14A,ACAD10,ACSL5,ADH5,AGK,AGPAT3,AK2,AKR7A2,AKR7A3,ALAD,ALG14,ALG8,ALG9,APOBEC2,APOBEC3B,ASRGL1,ATAD2,B3GALNT1,BAZ1B,BRCA1,BRIP1,CAMKK2,CASD1,CCNA2,CDC25A,CDK1,CDK13,CDK2,CHAC2,CHD2,CHEK1,CLYBL,CTPS1,CYB5A,CYP3A4,CYP4V2,DBR1,DCLRE1C,DCPS,DDX18,DICER1,DKC1,DLAT,DPY19L1,DTD2,DTL,DTYMK,ECE2,ECH1,ECHS1,ENOX2,ERI2,EXOSC4,EXOSC7,FAM98B,FAR1,FBXO22,FBXO9,FBXW2,FDXR,…
GO:MF	protein binding	GO:0005515	0.00224018	2.64972	12715	521	411	18098	ACY1,HIST2H2AA4,MAPK1IP1L,SH3BP1,UBE2G1,ZNF320,ACTL6A,ADH5,AFF4,AKR7A2,AKR7A3,ALAD,ALG8,ANKRD10,ANKRD27,ANLN,APOBEC2,ARHGEF26,ARHGEF39,ARHGEF9,ARMC1,ARMC8,ASF1B,ATAD2,ATP1B3,ATPAF1,BAZ1B,BCL3,BIRC5,BRCA1,BRIP1,BRIX1,BTF3L4,BUB3,BYSL,C12ORF49,C4ORF46,C7ORF50,CACYBP,CALU,CAMKK2,CAND2,CBFB,CBX3,CCDC112,CCDC66,CCL23,CCNA2,CCSAP,CDC25A,CDCA3,CDK1,CDK13,CDK2,CENPA,CHD2,CHEK1,CHTOP,CKLF,CLASP2,CLEC7A,CN…
GO:MF	ribonuclease activity	GO:0004540	0.00244221	2.61222	113	521	14	18098	DBR1,DCPS,DICER1,ERI2,EXOSC4,EXOSC7,FEN1,ISG20L2,POP7,PPP1R8,RCL1,TSEN15,TSN,UBXN8
GO:MF	nuclear export signal receptor activity	GO:0005049	0.00417322	2.37953	11	521	5	18098	CSE1L,NUPL2,RAN,XPO1,XPO7
GO:MF	nuclease activity	GO:0004518	0.00486167	2.31321	207	521	19	18098	DBR1,DCLRE1C,DCPS,DICER1,ERI2,EXOSC4,EXOSC7,FEN1,ISG20L2,PLD6,POP7,PPP1R8,RAD1,RCL1,SETMAR,TDP1,TSEN15,TSN,UBXN8
GO:MF	damaged DNA binding	GO:0003684	0.00956396	2.01936	66	521	10	18098	BRCA1,DCLRE1C,FANCG,FEN1,HMGB1,PCNA,RAD1,RPA1,RPA3,UNG
GO:MF	catalytic activity, acting on RNA	GO:0140098	0.0145589	1.83687	391	521	27	18098	METTL2B,BRIP1,DBR1,DCPS,DDX18,DICER1,DTD2,ERI2,EXOSC4,EXOSC7,FEN1,HENMT1,ISG20L2,LARS,POLR1B,POLR2H,POLR2K,POLR3K,POP7,PPP1R8,PUS3,RCL1,TFB1M,THUMPD3,TSEN15,TSN,UBXN8
GO:MF	Ran GTPase binding	GO:0008536	0.0491958	1.30807	38	521	7	18098	BIRC5,CSE1L,RANBP1,TNPO1,XPO1,XPO7,XPOT
GO:BP	cellular metabolic process	GO:0044237	3.52126e-10	9.4533	10785	512	387	17847	ACY1,METTL2B,UBE2G1,ZNF320,ABHD10,ABHD13,ACAD10,ACSL5,ACTL6A,ADH5,AFF4,AGK,AGPAT3,AK2,AKR7A2,AKR7A3,ALAD,ALG14,ALG8,ALG9,APOBEC2,APOBEC3B,ARMC8,ASRGL1,ATAD2,B3GALNT1,BAZ1B,BCL3,BIRC5,BRCA1,BRIP1,BUB3,BYSL,CAAP1,CACYBP,CALU,CAMKK2,CAND2,CBFB,CBX3,CCL23,CCNA2,CDC25A,CDCA3,CDK1,CDK13,CDK2,CHAC2,CHD2,CHEK1,CHTOP,CKAP2,CLEC7A,CLYBL,CNPY2,CPAMD8,CPSF2,CREB1,CST11,CTPS1,CYB5A,CYP3A4,CYP4V2,DAB1,DAG1,DBR…
GO:BP	cellular nitrogen compound metabolic process	GO:0034641	2.51982e-09	8.59863	6441	512	262	17847	METTL2B,ZNF320,ACSL5,ACTL6A,AFF4,AGK,AGPAT3,AK2,ALAD,APOBEC2,APOBEC3B,ASRGL1,ATAD2,BAZ1B,BCL3,BIRC5,BRCA1,BRIP1,BYSL,CAMKK2,CAND2,CBFB,CBX3,CCNA2,CDK1,CDK13,CDK2,CHAC2,CHD2,CHEK1,CHTOP,CKAP2,CLEC7A,CPSF2,CREB1,CTPS1,CYP3A4,DBR1,DCLRE1C,DCPS,DDX18,DICER1,DKC1,DLAT,DTD2,DTL,DTYMK,E2F8,EAF2,EBNA1BP2,ECE2,EIF4EBP2,ELAVL1,ERH,ERI2,ERLIN2,EXOSC4,EXOSC7,FAM98B,FANCG,FAR1,FBXO5,FEN1,FLAD1,FOSL2,GABPA,GAL…
GO:BP	cell cycle DNA replication	GO:0044786	5.20426e-08	7.28364	64	512	16	17847	E2F8,FBXO5,FEN1,GINS1,GMNN,MCM2,MCM4,PCNA,POLA1,POLE2,POLE3,RFC3,RPA1,RPA3,TIPIN,ZMPSTE24
GO:BP	DNA replication	GO:0006260	1.73092e-07	6.76172	274	512	31	17847	BRCA1,BRIP1,CACYBP,CCNA2,CDK1,CDK2,CHEK1,DTL,E2F8,FBXO5,FEN1,GINS1,GINS2,GINS3,GMNN,MCM10,MCM2,MCM4,PCNA,PDS5A,POLA1,POLE2,POLE3,RAD1,RFC3,RMI2,RPA1,RPA3,SETMAR,TIPIN,ZMPSTE24
GO:BP	chromosome organization	GO:0051276	1.88465e-07	6.72477	1238	512	77	17847	HIST2H2AA4,ACTL6A,ASF1B,ATAD2,BAZ1B,BRCA1,BRIP1,BUB3,CBX3,CCNA2,CDK1,CDK2,CENPA,CHD2,CHEK1,CHTOP,DCLRE1C,DKC1,FBXO5,FEN1,GINS1,GINS2,H2AFV,HIRIP3,HIST1H2BM,HIST2H2BE,HLTF,HMGB1,HMGN1,HNRNPD,IKZF1,JADE3,KDM7A,KLHL22,MAD2L1,MAP3K7,MCM2,MCM4,MKI67,MSTO1,MTERF1,OIP5,PARP1,PAXIP1,PCGF6,PCNA,PDS5A,PER1,POLA1,POLE2,POLE3,PRMT7,RACGAP1,RAN,RCCD1,RFC3,RMI2,RPA1,RPA3,RRS1,RUVBL1,SAP30L,SETMAR,SFMBT1,SIRT6,…
GO:BP	nitrogen compound metabolic process	GO:0006807	3.39594e-07	6.46904	10039	512	357	17847	ACY1,METTL2B,UBE2G1,ZNF320,ABHD13,ACSL5,ACTL6A,ADH5,AFF4,AGK,AGPAT3,AK2,AKR7A2,ALAD,ALG14,ALG8,ALG9,APOBEC2,APOBEC3B,ARMC8,ASRGL1,ATAD2,B3GALNT1,BAZ1B,BCL3,BIRC5,BRCA1,BRIP1,BUB3,BYSL,CAAP1,CALU,CAMKK2,CAND2,CBFB,CBX3,CCL23,CCNA2,CDC25A,CDCA3,CDK1,CDK13,CDK2,CHAC2,CHD2,CHEK1,CHTOP,CKAP2,CLEC7A,CLYBL,CNPY2,CPAMD8,CPSF2,CREB1,CST11,CTPS1,CYP3A4,DAB1,DAG1,DBR1,DCAF10,DCAF17,DCLRE1C,DCPS,DCUN1D5,DDX1…
GO:BP	heterocycle metabolic process	GO:0046483	3.40631e-07	6.46772	5852	512	236	17847	METTL2B,ZNF320,ACSL5,ACTL6A,AFF4,AGPAT3,AK2,AKR7A3,ALAD,APOBEC2,APOBEC3B,ATAD2,BAZ1B,BCL3,BIRC5,BRCA1,BRIP1,BYSL,CAMKK2,CAND2,CBFB,CBX3,CCNA2,CDK1,CDK13,CDK2,CHD2,CHEK1,CHTOP,CKAP2,CLYBL,CPSF2,CREB1,CTPS1,CYP3A4,DBR1,DCLRE1C,DCPS,DDX18,DICER1,DKC1,DLAT,DTD2,DTL,DTYMK,E2F8,EAF2,EBNA1BP2,ELAVL1,ERH,ERI2,ERLIN2,EXOSC4,EXOSC7,FAM98B,FANCG,FAR1,FBXO5,FEN1,FLAD1,FOSL2,GABPA,GCLC,GEMIN2,GINS1,GINS2,GINS…
GO:BP	RNA processing	GO:0006396	1.06898e-06	5.97103	929	512	62	17847	METTL2B,APOBEC2,BYSL,CDK13,CHTOP,CPSF2,DBR1,DCPS,DDX18,DICER1,DKC1,EBNA1BP2,ELAVL1,EXOSC4,EXOSC7,FAM98B,GEMIN2,HENMT1,HNRNPD,HNRNPR,IMP3,INTS9,ISG20L2,LSM1,LSM4,MAGOHB,MPHOSPH10,NCBP2,NCBP3,NOL9,OSGEPL1,PAPOLA,PHRF1,POLR2H,POLR2K,POLR3K,POP7,PPIE,PPIL1,PPP1R8,PRMT7,PTCD2,PUS3,RBPMS,RCL1,RNGTT,RRP15,RRS1,SHQ1,SNRNP25,SRSF1,TFB1M,THUMPD3,TIA1,TP53RK,TRUB1,TSEN15,TSN,UTP14C,WDR12,WDR36,ZMPSTE24
GO:BP	primary metabolic process	GO:0044238	1.20062e-06	5.92059	10527	512	368	17847	ACY1,METTL2B,UBE2G1,ZNF320,ABHD10,ABHD13,ACAD10,ACSL5,ACTL6A,ADH5,AFF4,AGK,AGPAT3,AK2,AKR7A2,ALAD,ALG14,ALG8,ALG9,APOBEC2,APOBEC3B,ARMC8,ASRGL1,ATAD2,B3GALNT1,BAZ1B,BCL3,BIRC5,BRCA1,BRIP1,BUB3,BYSL,CAAP1,CALU,CAMKK2,CAND2,CASD1,CBFB,CBX3,CCL23,CCNA2,CDC25A,CDCA3,CDK1,CDK13,CDK2,CHD2,CHEK1,CHTOP,CKAP2,CLEC7A,CNPY2,CPAMD8,CPSF2,CREB1,CST11,CTPS1,CYB5A,CYP3A4,CYP4V2,DAB1,DAG1,DBR1,DCAF10,DCAF17,DCLR…
GO:BP	organic cyclic compound metabolic process	GO:1901360	1.28675e-06	5.89051	6122	512	242	17847	METTL2B,ZNF320,ACSL5,ACTL6A,AFF4,AGPAT3,AK2,AKR7A2,AKR7A3,ALAD,APOBEC2,APOBEC3B,ASRGL1,ATAD2,BAZ1B,BCL3,BIRC5,BRCA1,BRIP1,BYSL,CAMKK2,CAND2,CBFB,CBX3,CCNA2,CDK1,CDK13,CDK2,CHD2,CHEK1,CHTOP,CKAP2,CLYBL,CPSF2,CREB1,CTPS1,CYP3A4,CYP4V2,DBR1,DCLRE1C,DCPS,DDX18,DICER1,DKC1,DLAT,DTD2,DTL,DTYMK,E2F8,EAF2,EBNA1BP2,ELAVL1,ERH,ERI2,ERLIN2,EXOSC4,EXOSC7,FAM98B,FANCG,FAR1,FBXO5,FDXR,FEN1,FLAD1,FOSL2,GABPA,GC…
GO:BP	nuclear DNA replication	GO:0033260	1.98271e-06	5.70274	59	512	14	17847	FEN1,GINS1,GMNN,MCM2,MCM4,PCNA,POLA1,POLE2,POLE3,RFC3,RPA1,RPA3,TIPIN,ZMPSTE24
GO:BP	cellular aromatic compound metabolic process	GO:0006725	2.31084e-06	5.63623	5895	512	234	17847	METTL2B,ZNF320,ACSL5,ACTL6A,AFF4,AGPAT3,AK2,AKR7A2,ALAD,APOBEC2,APOBEC3B,ASRGL1,ATAD2,BAZ1B,BCL3,BIRC5,BRCA1,BRIP1,BYSL,CAMKK2,CAND2,CBFB,CBX3,CCNA2,CDK1,CDK13,CDK2,CHD2,CHEK1,CHTOP,CKAP2,CLYBL,CPSF2,CREB1,CTPS1,DBR1,DCLRE1C,DCPS,DDX18,DICER1,DKC1,DLAT,DTD2,DTL,DTYMK,E2F8,EAF2,EBNA1BP2,ELAVL1,ERH,ERI2,ERLIN2,EXOSC4,EXOSC7,FAM98B,FANCG,FAR1,FBXO5,FEN1,FLAD1,FOSL2,GABPA,GCLC,GEMIN2,GINS1,GINS2,GINS…
GO:BP	organic substance metabolic process	GO:0071704	2.8878e-06	5.53943	11036	512	380	17847	ACY1,METTL2B,UBE2G1,ZNF320,ABHD10,ABHD13,ACAD10,ACSL5,ACTL6A,ADH5,AFF4,AGK,AGPAT3,AK2,AKR7A2,AKR7A3,ALAD,ALG14,ALG8,ALG9,APOBEC2,APOBEC3B,ARMC8,ASRGL1,ATAD2,B3GALNT1,BAZ1B,BCL3,BIRC5,BRCA1,BRIP1,BUB3,BYSL,CAAP1,CACYBP,CALU,CAMKK2,CAND2,CASD1,CBFB,CBX3,CCL23,CCNA2,CDC25A,CDCA3,CDK1,CDK13,CDK2,CHAC2,CHD2,CHEK1,CHTOP,CKAP2,CLEC7A,CLYBL,CNPY2,CPAMD8,CPSF2,CREB1,CST11,CTPS1,CYB5A,CYP3A4,CYP4V2,DAB1,DA…
GO:BP	mitotic cell cycle process	GO:1903047	3.06439e-06	5.51366	885	512	59	17847	ANLN,BIRC5,BRCA1,BUB3,CCNA2,CCSAP,CDC25A,CDK1,CDK13,CDK2,CENPA,CHEK1,CKAP2,CLASP2,DTL,E2F8,FBXO5,FGFR1OP,GINS1,GMNN,GSPT1,GTSE1,HMMR,KLHL22,MAD2L1,MCM10,MCM2,MCM4,MKI67,MSTO1,NEK9,PCNA,PDS5A,POLA1,POLE2,POLE3,PSMD10,RACGAP1,RAN,RANBP1,ROCK2,RPA1,RPA3,RPS27L,RRS1,SETMAR,SPC25,SPDL1,STAG1,STAMBP,TIPIN,TOP2A,TRIAP1,TTK,TUBB,UBE2C,UBXN2B,ZMPSTE24,ZWINT
GO:BP	DNA-dependent DNA replication	GO:0006261	5.08525e-06	5.29369	151	512	21	17847	CDK2,E2F8,FBXO5,FEN1,GINS1,GINS2,GINS3,GMNN,MCM10,MCM2,MCM4,PCNA,POLA1,POLE2,POLE3,RFC3,RPA1,RPA3,SETMAR,TIPIN,ZMPSTE24
GO:BP	metabolic process	GO:0008152	5.23333e-06	5.28122	11612	512	394	17847	ACY1,METTL2B,UBE2G1,ZNF320,ABHD10,ABHD13,ACAD10,ACSL5,ACTL6A,ADH5,AFF4,AGK,AGPAT3,AK2,AKR7A2,AKR7A3,ALAD,ALG14,ALG8,ALG9,APOBEC2,APOBEC3B,ARMC8,ASRGL1,ATAD2,B3GALNT1,BAZ1B,BCL3,BIRC5,BRCA1,BRIP1,BUB3,BYSL,C5ORF63,CAAP1,CACYBP,CALU,CAMKK2,CAND2,CASD1,CBFB,CBX3,CCL23,CCNA2,CDC25A,CDCA3,CDK1,CDK13,CDK2,CHAC2,CHD2,CHEK1,CHTOP,CKAP2,CLEC7A,CLYBL,CNPY2,CPAMD8,CPSF2,CREB1,CST11,CTPS1,CYB5A,CYP3A4,CYP4V2…
GO:BP	nucleic acid phosphodiester bond hydrolysis	GO:0090305	8.75684e-06	5.05765	303	512	30	17847	CPSF2,DBR1,DCLRE1C,DCPS,DICER1,ERI2,EXOSC4,EXOSC7,FEN1,HMGB1,ISG20L2,NCBP2,NOL9,PARP1,PCNA,PLD6,POLR3K,POP7,PPP1R8,RAD1,RCL1,RFC3,RPA1,RPA3,RRS1,SETMAR,TDP1,TSEN15,TSN,UBXN8
GO:BP	nucleobase-containing compound metabolic process	GO:0006139	1.4019e-05	4.85328	5677	512	224	17847	METTL2B,ZNF320,ACSL5,ACTL6A,AFF4,AGPAT3,AK2,APOBEC2,APOBEC3B,ATAD2,BAZ1B,BCL3,BIRC5,BRCA1,BRIP1,BYSL,CAMKK2,CAND2,CBFB,CBX3,CCNA2,CDK1,CDK13,CDK2,CHD2,CHEK1,CHTOP,CKAP2,CPSF2,CREB1,CTPS1,DBR1,DCLRE1C,DCPS,DDX18,DICER1,DKC1,DLAT,DTD2,DTL,DTYMK,E2F8,EAF2,EBNA1BP2,ELAVL1,ERH,ERI2,ERLIN2,EXOSC4,EXOSC7,FAM98B,FANCG,FAR1,FBXO5,FEN1,FLAD1,FOSL2,GABPA,GCLC,GEMIN2,GINS1,GINS2,GINS3,GMNN,GREM2,GSPT1,GTF2A2…
GO:BP	ribosome biogenesis	GO:0042254	1.74056e-05	4.75931	294	512	29	17847	BRIX1,BYSL,DDX18,DKC1,EBNA1BP2,EXOSC4,EXOSC7,IMP3,ISG20L2,MALSU1,MPHOSPH10,MRPL36,MTERF3,NOL9,NOP16,PAK1IP1,POP7,RAN,RCL1,RPS27L,RRP15,RRS1,SHQ1,TFB1M,URB2,UTP14C,WDR12,WDR36,XPO1
GO:BP	organelle organization	GO:0006996	2.47048e-05	4.60722	3920	512	167	17847	HIST2H2AA4,SH3BP1,ACTL6A,AGK,ANKRD27,ANLN,ARHGEF9,ASF1B,ATAD2,ATP8B3,ATPAF1,BAZ1B,BIRC5,BRCA1,BRIP1,BRIX1,BUB3,CAMKK2,CBX3,CCDC66,CCNA2,CCSAP,CDK1,CDK13,CDK2,CENPA,CHD2,CHEK1,CHTOP,CKAP2,CLASP2,COA5,CREB1,DAG1,DCLRE1C,DKC1,DNAAF2,ECH1,EHBP1,FANCG,FBXO5,FCHSD2,FEN1,FGFR1OP,FOPNL,GABARAPL1,GABPA,GCLC,GINS1,GINS2,GOLGA8N,GRPEL2,H2AFV,HIF1A,HIRIP3,HIST1H2BM,HIST2H2BE,HLTF,HMGB1,HMGN1,HNRNPD,IFT27,IKZ…
GO:BP	mitotic cell cycle	GO:0000278	6.18027e-05	4.20899	1033	512	62	17847	ANLN,BIRC5,BRCA1,BUB3,CCNA2,CCSAP,CDC25A,CDK1,CDK13,CDK2,CENPA,CHEK1,CKAP2,CLASP2,DTL,E2F8,FBXO5,FGFR1OP,GINS1,GMNN,GSPT1,GTSE1,HMMR,KLHL22,MAD2L1,MCM10,MCM2,MCM4,MKI67,MSTO1,NEK9,PCNA,PDS5A,PIM3,POLA1,POLE2,POLE3,PSMD10,RACGAP1,RAN,RANBP1,ROCK2,RPA1,RPA3,RPS27L,RRS1,SETMAR,SPC25,SPDL1,STAG1,STAMBP,TIPIN,TOP2A,TRIAP1,TRIM35,TTK,TTLL12,TUBB,UBE2C,UBXN2B,ZMPSTE24,ZWINT
GO:BP	cell cycle	GO:0007049	0.00014436	3.84055	1863	512	93	17847	ANLN,BIRC5,BRCA1,BRIP1,BUB3,CABLES2,CBX3,CCNA2,CCSAP,CDC25A,CDCA3,CDK1,CDK13,CDK2,CENPA,CHEK1,CKAP2,CLASP2,DTL,E2F8,ERH,FBXO5,FEN1,FGFR1OP,GINS1,GMNN,GOLGA8N,GSPT1,GTSE1,HMMR,IKZF1,KLHL13,KLHL22,LAMTOR2,MAD2L1,MCM10,MCM2,MCM4,MED1,MKI67,MSTO1,MTOR,NEDD9,NEK9,NR4A1,NUDT6,OIP5,OSGIN2,PAXIP1,PCGF6,PCNA,PDCD2L,PDS5A,PIM3,PLD6,POLA1,POLE2,POLE3,PSMD10,RACGAP1,RAD1,RAN,RANBP1,RFC3,RMI2,ROCK2,RPA1,RPA3,…
GO:BP	RNA phosphodiester bond hydrolysis	GO:0090501	0.000191076	3.71879	153	512	19	17847	CPSF2,DBR1,DCPS,DICER1,ERI2,EXOSC4,EXOSC7,FEN1,ISG20L2,NCBP2,NOL9,POLR3K,POP7,PPP1R8,RCL1,RRS1,TSEN15,TSN,UBXN8
GO:BP	cell cycle process	GO:0022402	0.000201968	3.69472	1397	512	75	17847	ANLN,BIRC5,BRCA1,BRIP1,BUB3,CBX3,CCNA2,CCSAP,CDC25A,CDK1,CDK13,CDK2,CENPA,CHEK1,CKAP2,CLASP2,DTL,E2F8,FBXO5,FEN1,FGFR1OP,GINS1,GMNN,GOLGA8N,GSPT1,GTSE1,HMMR,KLHL13,KLHL22,LAMTOR2,MAD2L1,MCM10,MCM2,MCM4,MED1,MKI67,MSTO1,MTOR,NEK9,PAXIP1,PCGF6,PCNA,PDS5A,POLA1,POLE2,POLE3,PSMD10,RACGAP1,RAD1,RAN,RANBP1,RFC3,RMI2,ROCK2,RPA1,RPA3,RPS27L,RRS1,SETMAR,SPC25,SPDL1,STAG1,STAMBP,SUZ12,TIPIN,TOP2A,TRIAP1,TR…
GO:BP	ncRNA metabolic process	GO:0034660	0.000225953	3.64598	471	512	36	17847	METTL2B,BYSL,DDX18,DICER1,DKC1,DTD2,EBNA1BP2,EXOSC4,EXOSC7,FAM98B,HENMT1,IMP3,INTS9,ISG20L2,LARS,MPHOSPH10,NOL9,OSGEPL1,PLD6,POLR3K,POP7,PPA2,PUS3,RAN,RCL1,RRP15,RRS1,SHQ1,TFB1M,THUMPD3,TP53RK,TRUB1,TSEN15,UTP14C,WDR12,WDR36
GO:BP	ribonucleoprotein complex biogenesis	GO:0022613	0.000381256	3.41878	460	512	35	17847	BRIX1,BYSL,DDX18,DICER1,DKC1,EBNA1BP2,EXOSC4,EXOSC7,GEMIN2,IMP3,ISG20L2,LSM4,MALSU1,MPHOSPH10,MRPL36,MTERF3,NOL9,NOP16,PAK1IP1,POP7,PRMT7,RAN,RCL1,RPS27L,RRP15,RRS1,RUVBL1,SHQ1,SRSF1,TFB1M,URB2,UTP14C,WDR12,WDR36,XPO1
GO:BP	nucleic acid metabolic process	GO:0090304	0.000397163	3.40103	5145	512	201	17847	METTL2B,ZNF320,ACTL6A,AFF4,APOBEC2,APOBEC3B,ATAD2,BAZ1B,BCL3,BIRC5,BRCA1,BRIP1,BYSL,CAMKK2,CAND2,CBFB,CBX3,CCNA2,CDK1,CDK13,CDK2,CHD2,CHEK1,CHTOP,CKAP2,CPSF2,CREB1,DBR1,DCLRE1C,DCPS,DDX18,DICER1,DKC1,DTD2,DTL,E2F8,EAF2,EBNA1BP2,ELAVL1,ERI2,ERLIN2,EXOSC4,EXOSC7,FAM98B,FANCG,FBXO5,FEN1,FOSL2,GABPA,GCLC,GEMIN2,GINS1,GINS2,GINS3,GMNN,GREM2,GSPT1,GTF2A2,GTF3C2,GTF3C6,HAVCR2,HENMT1,HIF1A,HLTF,HMGB1,HMG…
GO:BP	DNA strand elongation involved in DNA replication	GO:0006271	0.000528727	3.27677	17	512	7	17847	GINS1,GINS2,GINS3,MCM4,PCNA,POLA1,RFC3
GO:BP	DNA metabolic process	GO:0006259	0.000652125	3.18567	930	512	55	17847	ACTL6A,APOBEC2,APOBEC3B,BRCA1,BRIP1,CDK1,CDK2,CHEK1,DCLRE1C,DICER1,DKC1,DTL,ERI2,EXOSC4,FANCG,FEN1,GINS1,GINS2,GINS3,HMGB1,HMGN1,HNRNPD,MCM10,MCM2,MCM4,PARP1,PAXIP1,PCNA,PDS5A,PLD6,POLA1,POLE2,POLE3,POLR2H,POLR2K,PPIE,PRMT7,RAD1,RAN,RFC3,RMI2,RPA1,RPA3,RUVBL1,SETMAR,SIRT6,TDP1,TIPIN,TOP2A,TSN,UBE2N,UBE2T,UNG,USP1,ZMPSTE24
GO:BP	cellular response to DNA damage stimulus	GO:0006974	0.000770493	3.11323	862	512	52	17847	ACTL6A,BAZ1B,BCL3,BRCA1,BRIP1,CBX3,CDK1,CDK2,CHEK1,DCLRE1C,DTL,E2F8,FANCG,FBXO5,FEN1,GINS2,GTSE1,HMGB1,HMGN1,MCM10,MCM2,MCM4,PARP1,PAXIP1,PCNA,PDS5A,POLA1,POLE2,POLE3,POLR2H,POLR2K,PPIE,PSMD10,RAD1,RFC3,RMI2,RPA1,RPA3,RPS27L,RUVBL1,SETMAR,SIRT6,TDP1,TIPIN,TOP2A,TRIAP1,UBE2N,UBE2T,UNG,USP1,ZBTB18,ZMPSTE24
GO:BP	ncRNA processing	GO:0034470	0.00115452	2.9376	377	512	30	17847	METTL2B,BYSL,DDX18,DICER1,DKC1,EBNA1BP2,EXOSC4,EXOSC7,FAM98B,IMP3,INTS9,ISG20L2,MPHOSPH10,NOL9,OSGEPL1,POLR3K,POP7,PUS3,RCL1,RRP15,RRS1,SHQ1,TFB1M,THUMPD3,TP53RK,TRUB1,TSEN15,UTP14C,WDR12,WDR36
GO:BP	telomere maintenance via semi-conservative replication	GO:0032201	0.00135528	2.86797	27	512	8	17847	FEN1,PCNA,POLA1,POLE2,POLE3,RFC3,RPA1,RPA3
GO:BP	mitochondrion organization	GO:0007005	0.00142288	2.84683	530	512	37	17847	AGK,ATPAF1,CAMKK2,COA5,FANCG,GABARAPL1,GABPA,GCLC,GRPEL2,HIF1A,IMMP1L,MEF2A,MIEF1,MIPEP,MSTO1,MTERF1,MTFR1,MTFR2,NDUFA8,NDUFAB1,NDUFAF6,NDUFS3,PARP1,PLD6,PSMD10,PTCD2,SDHAF3,SLC25A46,TFB1M,THEM4,TIMM17A,TIMM21,TIMM8B,TMEM14A,TRAK2,TRIAP1,UQCC2
GO:BP	DNA repair	GO:0006281	0.00147732	2.83053	553	512	38	17847	ACTL6A,BRCA1,BRIP1,CDK1,CDK2,CHEK1,DCLRE1C,DTL,FANCG,FEN1,GINS2,HMGB1,HMGN1,MCM2,MCM4,PARP1,PAXIP1,PCNA,PDS5A,POLA1,POLE2,POLR2H,POLR2K,PPIE,RAD1,RFC3,RMI2,RPA1,RPA3,RUVBL1,SETMAR,SIRT6,TDP1,UBE2N,UBE2T,UNG,USP1,ZMPSTE24
GO:BP	mitochondrial translational elongation	GO:0070125	0.00256373	2.59113	87	512	13	17847	GFM1,MRPL13,MRPL17,MRPL19,MRPL27,MRPL3,MRPL35,MRPL36,MRPL42,MRPS12,MRPS16,MRPS17,MRPS18C
GO:BP	cell cycle checkpoint	GO:0000075	0.00327749	2.48446	219	512	21	17847	BRCA1,BRIP1,BUB3,CDK1,CDK2,CHEK1,DTL,E2F8,GTSE1,KLHL22,MAD2L1,PCNA,RAD1,RPS27L,SETMAR,SPDL1,TIPIN,TOP2A,TRIAP1,TTK,ZWINT
GO:BP	translational termination	GO:0006415	0.003636	2.43938	104	512	14	17847	GSPT1,JMJD4,MRPL13,MRPL17,MRPL19,MRPL27,MRPL3,MRPL35,MRPL36,MRPL42,MRPS12,MRPS16,MRPS17,MRPS18C
GO:BP	mitotic cell cycle checkpoint	GO:0007093	0.00378751	2.42165	168	512	18	17847	BRCA1,BUB3,CDK1,CDK2,CHEK1,E2F8,GTSE1,KLHL22,MAD2L1,PCNA,RPS27L,SETMAR,SPDL1,TIPIN,TOP2A,TRIAP1,TTK,ZWINT
GO:BP	cellular macromolecule metabolic process	GO:0044260	0.00407455	2.38992	8362	512	292	17847	METTL2B,UBE2G1,ZNF320,ABHD13,ACTL6A,ADH5,AFF4,ALAD,ALG14,ALG8,ALG9,APOBEC2,APOBEC3B,ARMC8,ATAD2,B3GALNT1,BAZ1B,BCL3,BIRC5,BRCA1,BRIP1,BUB3,CAAP1,CACYBP,CALU,CAMKK2,CAND2,CBFB,CBX3,CCL23,CCNA2,CDC25A,CDCA3,CDK1,CDK13,CDK2,CHD2,CHEK1,CHTOP,CKAP2,CLEC7A,CNPY2,CPAMD8,CPSF2,CREB1,CST11,DAB1,DAG1,DCAF10,DCAF17,DCLRE1C,DCPS,DCUN1D5,DICER1,DKC1,DPY19L1,DTL,E2F8,EAF2,EIF4EBP2,ELAVL1,ERI2,ERLIN2,EXOSC4,EXO…
GO:BP	mitochondrial translation	GO:0032543	0.00505395	2.29637	138	512	16	17847	GFM1,MALSU1,MRPL13,MRPL17,MRPL19,MRPL27,MRPL3,MRPL35,MRPL36,MRPL42,MRPS12,MRPS16,MRPS17,MRPS18C,MTERF3,UQCC2
GO:BP	mitotic nuclear division	GO:0140014	0.00755484	2.12177	269	512	23	17847	ANLN,BIRC5,BUB3,CCSAP,CDK13,CHEK1,CLASP2,FBXO5,KLHL22,MAD2L1,MKI67,MSTO1,PDS5A,RACGAP1,RAN,RANBP1,RRS1,SPDL1,STAG1,TTK,UBE2C,UBXN2B,ZWINT
GO:BP	cellular component organization or biogenesis	GO:0071840	0.00772666	2.11201	6636	512	240	17847	HIST2H2AA4,SH3BP1,ACTL6A,AGK,ALAD,ANKRD27,ANLN,ARHGEF26,ARHGEF9,ASF1B,ATAD2,ATP8B3,ATPAF1,BAZ1B,BCL3,BIRC5,BRCA1,BRIP1,BRIX1,BUB3,BYSL,CAMKK2,CAND2,CBFB,CBX3,CCDC66,CCNA2,CCSAP,CDK1,CDK13,CDK2,CENPA,CHD2,CHEK1,CHTOP,CKAP2,CLASP2,CLEC7A,CLYBL,COA5,CREB1,CXCL16,DAB1,DAG1,DCLRE1C,DDX18,DICER1,DKC1,DNAAF2,EAF2,EBNA1BP2,ECH1,EHBP1,EI24,ELAVL1,EPN2,EXOSC4,EXOSC7,FANCG,FBXO5,FCHSD2,FEN1,FGFR1OP,FOPNL,GA…
GO:BP	DNA strand elongation	GO:0022616	0.00790102	2.10232	24	512	7	17847	GINS1,GINS2,GINS3,MCM4,PCNA,POLA1,RFC3
GO:BP	RNA metabolic process	GO:0016070	0.00898629	2.04642	4653	512	179	17847	METTL2B,ZNF320,ACTL6A,AFF4,APOBEC2,APOBEC3B,ATAD2,BAZ1B,BCL3,BIRC5,BRCA1,BRIP1,BYSL,CAMKK2,CAND2,CBFB,CBX3,CCNA2,CDK1,CDK13,CDK2,CHD2,CHEK1,CHTOP,CKAP2,CPSF2,CREB1,DBR1,DCPS,DDX18,DICER1,DKC1,DTD2,E2F8,EAF2,EBNA1BP2,ELAVL1,ERI2,ERLIN2,EXOSC4,EXOSC7,FAM98B,FBXO5,FEN1,FOSL2,GABPA,GCLC,GEMIN2,GMNN,GREM2,GSPT1,GTF2A2,GTF3C2,GTF3C6,HAVCR2,HENMT1,HIF1A,HLTF,HMGB1,HMGN1,HNRNPAB,HNRNPD,HNRNPR,IKZF1,IMP3,…
GO:BP	macromolecule metabolic process	GO:0043170	0.00919806	2.0363	9523	512	323	17847	ACY1,METTL2B,UBE2G1,ZNF320,ABHD13,ACTL6A,ADH5,AFF4,ALAD,ALG14,ALG8,ALG9,APOBEC2,APOBEC3B,ARMC8,ASRGL1,ATAD2,B3GALNT1,BAZ1B,BCL3,BIRC5,BRCA1,BRIP1,BUB3,BYSL,CAAP1,CACYBP,CALU,CAMKK2,CAND2,CBFB,CBX3,CCL23,CCNA2,CDC25A,CDCA3,CDK1,CDK13,CDK2,CHD2,CHEK1,CHTOP,CKAP2,CLEC7A,CNPY2,CPAMD8,CPSF2,CREB1,CST11,DAB1,DAG1,DBR1,DCAF10,DCAF17,DCLRE1C,DCPS,DCUN1D5,DDX18,DICER1,DKC1,DPY19L1,DTD2,DTL,E2F8,EAF2,EBNA1…
GO:BP	DNA geometric change	GO:0032392	0.0110018	1.95854	114	512	14	17847	BRIP1,CHD2,GINS1,GINS2,HMGB1,MCM2,MCM4,MTERF1,PARP1,RFC3,RPA1,RUVBL1,SUB1,TOP2A
GO:BP	mitochondrial gene expression	GO:0140053	0.0135841	1.86697	166	512	17	17847	GFM1,MALSU1,MRPL13,MRPL17,MRPL19,MRPL27,MRPL3,MRPL35,MRPL36,MRPL42,MRPS12,MRPS16,MRPS17,MRPS18C,MTERF1,MTERF3,UQCC2
GO:BP	cell division	GO:0051301	0.0146499	1.83417	609	512	38	17847	ANLN,BIRC5,BRIP1,BUB3,CABLES2,CCNA2,CCSAP,CDC25A,CDCA3,CDK1,CDK13,CDK2,CENPA,CKAP2,CLASP2,E2F8,FBXO5,KLHL13,KLHL22,MAD2L1,NEDD9,NEK9,OIP5,PDS5A,RACGAP1,RAN,ROCK2,RUVBL1,SPC25,SPDL1,STAG1,STAMBP,TIPIN,TOP2A,TUBB,UBE2C,ZC3HC1,ZWINT
GO:BP	mitochondrial translational termination	GO:0070126	0.0175925	1.75467	88	512	12	17847	MRPL13,MRPL17,MRPL19,MRPL27,MRPL3,MRPL35,MRPL36,MRPL42,MRPS12,MRPS16,MRPS17,MRPS18C
GO:BP	signal transduction by p53 class mediator	GO:0072331	0.0222381	1.6529	267	512	22	17847	BCL3,BRCA1,BRIP1,CDK1,CDK2,CHEK1,E2F8,GTSE1,PAK1IP1,PAXIP1,PCNA,PSMD10,RAD1,RFC3,RMI2,RPA1,RPA3,RPS27L,RRS1,TP53RK,TRIAP1,ZMPSTE24
GO:BP	rRNA processing	GO:0006364	0.0224198	1.64937	209	512	19	17847	BYSL,DDX18,DKC1,EBNA1BP2,EXOSC4,EXOSC7,IMP3,ISG20L2,MPHOSPH10,NOL9,POP7,RCL1,RRP15,RRS1,SHQ1,TFB1M,UTP14C,WDR12,WDR36
GO:BP	regulation of cell cycle process	GO:0010564	0.0226852	1.64426	791	512	45	17847	ANLN,BRCA1,BUB3,CBX3,CCSAP,CDC25A,CDK1,CDK13,CDK2,CHEK1,DTL,E2F8,FBXO5,FEN1,FGFR1OP,GTSE1,HMMR,KLHL13,KLHL22,MAD2L1,MED1,MKI67,PAXIP1,PCGF6,PCNA,PSMD10,RACGAP1,RAD1,RANBP1,RMI2,ROCK2,RPS27L,SETMAR,SPDL1,STAG1,SUZ12,TIPIN,TRIAP1,TRIM37,TTK,TUBB,UBE2C,UBXN2B,XPO1,ZMPSTE24
GO:BP	gene expression	GO:0010467	0.0231359	1.63571	5596	512	206	17847	METTL2B,ZNF320,ACTL6A,AFF4,APOBEC2,ATAD2,BAZ1B,BCL3,BIRC5,BRCA1,BRIP1,BYSL,CAMKK2,CAND2,CBFB,CBX3,CCNA2,CDK1,CDK13,CDK2,CHD2,CHEK1,CHTOP,CKAP2,CLEC7A,CNPY2,CPSF2,CREB1,DBR1,DCPS,DDX18,DICER1,DKC1,E2F8,EAF2,EBNA1BP2,ECE2,EIF4EBP2,ELAVL1,ERLIN2,EXOSC4,EXOSC7,FAM98B,FBXO5,FOSL2,GABPA,GCLC,GEMIN2,GFM1,GLRX5,GMNN,GREM2,GSPT1,GTF2A2,GTF3C2,GTF3C6,HAVCR2,HENMT1,HIF1A,HLTF,HMGB1,HMGN1,HNRNPAB,HNRNPD,HNRN…
GO:BP	response to radiation	GO:0009314	0.0342517	1.46532	446	512	30	17847	ALAD,BCL3,BRCA1,CCDC66,CDC25A,CHEK1,CREB1,DCLRE1C,DTL,FANCG,FEN1,HIF1A,HMGN1,KRAS,METAP1,MTOR,NF1,NLGN3,NR2F6,PARP1,PAXIP1,PCNA,PER1,POLE3,RAD1,TIPIN,TRIAP1,UBE4B,USP1,ZMPSTE24
GO:BP	regulation of cell cycle	GO:0051726	0.037407	1.42705	1223	512	61	17847	ANLN,BIRC5,BRCA1,BRIP1,BUB3,CABLES2,CBX3,CCNA2,CCSAP,CDC25A,CDK1,CDK13,CDK2,CHEK1,DTL,E2F8,FBXO5,FEN1,FGFR1OP,GMNN,GTSE1,HMMR,KLHL13,KLHL22,LAMTOR2,MAD2L1,MED1,MKI67,MTOR,NR4A1,NUDT6,PAXIP1,PCGF6,PCNA,PIM3,PSMD10,RACGAP1,RAD1,RANBP1,RMI2,ROCK2,RPA3,RPS27L,SETMAR,SPDL1,STAG1,SUZ12,TIPIN,TOP2A,TRIAP1,TRIM21,TRIM35,TRIM37,TTK,TTLL12,TUBB,UBE2C,UBXN2B,XPO1,ZMPSTE24,ZWINT
GO:BP	regulation of mitotic cell cycle	GO:0007346	0.03877	1.4115	660	512	39	17847	ANLN,BIRC5,BRCA1,BUB3,CCSAP,CDC25A,CDK1,CDK13,CDK2,CHEK1,DTL,E2F8,FBXO5,FGFR1OP,GTSE1,HMMR,KLHL22,MAD2L1,MKI67,PCNA,PIM3,PSMD10,RANBP1,RPA3,RPS27L,SETMAR,SPDL1,STAG1,TIPIN,TOP2A,TRIAP1,TRIM35,TTK,TTLL12,TUBB,UBE2C,UBXN2B,ZMPSTE24,ZWINT
GO:BP	cellular response to stress	GO:0033554	0.0402508	1.39523	2064	512	91	17847	ACTL6A,BAZ1B,BCL3,BRCA1,BRIP1,C12ORF66,CAMKK2,CBX3,CCNA2,CDK1,CDK2,CHEK1,DAG1,DCLRE1C,DTL,E2F8,ERLIN2,FANCG,FBXO22,FBXO5,FEN1,GABARAPL1,GINS2,GSKIP,GTSE1,HACD3,HIF1A,HMGB1,HMGN1,HNRNPD,IRAK2,JKAMP,KRAS,LARS,MAP3K7,MBTPS1,MCM10,MCM2,MCM4,MIEF1,MTOR,MTSS1,NF1,NREP,NUP210,NUPL2,OSER1,PARP1,PAWR,PAXIP1,PCNA,PDIA4,PDS5A,PER1,POLA1,POLE2,POLE3,POLR2H,POLR2K,PPIE,PSMD10,PYCR2,RAD1,RFC3,RMI2,ROCK2,RPA1,R…
GO:BP	chromatin organization	GO:0006325	0.0422728	1.37394	811	512	45	17847	HIST2H2AA4,ACTL6A,ASF1B,ATAD2,BAZ1B,BRCA1,CBX3,CCNA2,CDK1,CDK2,CENPA,CHD2,CHEK1,CHTOP,H2AFV,HIRIP3,HIST1H2BM,HIST2H2BE,HLTF,HMGB1,HMGN1,IKZF1,JADE3,KDM7A,MAP3K7,MCM2,MKI67,OIP5,PAXIP1,PCGF6,PER1,POLE3,PRMT7,RCCD1,RUVBL1,SAP30L,SETMAR,SFMBT1,SIRT6,SUDS3,SUZ12,TRIM37,TTLL12,UBE2N,ZMPSTE24
GO:BP	rRNA metabolic process	GO:0016072	0.0463933	1.33354	220	512	19	17847	BYSL,DDX18,DKC1,EBNA1BP2,EXOSC4,EXOSC7,IMP3,ISG20L2,MPHOSPH10,NOL9,POP7,RCL1,RRP15,RRS1,SHQ1,TFB1M,UTP14C,WDR12,WDR36
KEGG	DNA replication	KEGG:03030	7.59851e-06	5.11927	36	239	10	7772	FEN1,MCM2,MCM4,PCNA,POLA1,POLE2,POLE3,RFC3,RPA1,RPA3
KEGG	Base excision repair	KEGG:03410	0.00494634	2.30572	33	239	7	7772	FEN1,HMGB1,PARP1,PCNA,POLE2,POLE3,UNG
KEGG	Ribosome biogenesis in eukaryotes	KEGG:03008	0.0134832	1.87021	79	239	10	7772	DKC1,IMP3,MPHOSPH10,NXT2,POP7,RAN,RCL1,UTP14C,WDR36,XPO1
KEGG	Fanconi anemia pathway	KEGG:03460	0.0209744	1.67831	54	239	8	7772	BRCA1,BRIP1,FANCG,RMI2,RPA1,RPA3,UBE2T,USP1
KEGG	Cell cycle	KEGG:04110	0.0394475	1.40398	124	239	12	7772	BUB3,CCNA2,CDC25A,CDK1,CDK2,CHEK1,MAD2L1,MCM2,MCM4,PCNA,STAG1,TTK
REAC	Cell Cycle	REAC:R-HSA-1640170	1.20514e-09	8.91896	632	341	56	10565	HIST2H2AA4,BIRC5,BRCA1,BRIP1,BUB3,CCNA2,CDC25A,CDK1,CDK2,CENPA,CHEK1,CLASP2,DKC1,FBXO5,FEN1,FGFR1OP,GINS1,GINS2,GINS3,GMNN,GTSE1,H2AFV,HIST1H2BM,HIST2H2BE,HMMR,LMNB1,MAD2L1,MCM10,MCM2,MCM4,NEK9,NUP210,NUPL2,OIP5,PCNA,PDS5A,POLA1,POLE2,POLE3,PSMD10,RAB2A,RAD1,RFC3,RMI2,RPA1,RPA3,RUVBL1,SPC25,SPDL1,STAG1,TOP2A,TUBB,UBE2C,UBE2N,XPO1,ZWINT
REAC	DNA Repair	REAC:R-HSA-73894	4.44764e-08	7.35187	329	341	36	10565	HIST2H2AA4,ACTL6A,BAZ1B,BRCA1,BRIP1,CCNA2,CDK2,CHEK1,DCLRE1C,DTL,FANCG,FEN1,H2AFV,HIST1H2BM,HIST2H2BE,HMGN1,PARP1,PAXIP1,PCNA,POLE2,POLE3,POLR2H,POLR2K,PPIE,RAD1,RFC3,RMI2,RPA1,RPA3,RUVBL1,SIRT6,TDP1,TIPIN,UBE2N,UBE2T,USP1
REAC	Cell Cycle, Mitotic	REAC:R-HSA-69278	6.90056e-08	7.16112	527	341	47	10565	HIST2H2AA4,BIRC5,BUB3,CCNA2,CDC25A,CDK1,CDK2,CENPA,CLASP2,FBXO5,FEN1,FGFR1OP,GINS1,GINS2,GINS3,GMNN,GTSE1,H2AFV,HIST1H2BM,HIST2H2BE,HMMR,LMNB1,MAD2L1,MCM10,MCM2,MCM4,NEK9,NUP210,NUPL2,PCNA,PDS5A,POLA1,POLE2,POLE3,PSMD10,RAB2A,RFC3,RPA1,RPA3,SPC25,SPDL1,STAG1,TOP2A,TUBB,UBE2C,XPO1,ZWINT
REAC	DNA Double-Strand Break Repair	REAC:R-HSA-5693532	2.55711e-07	6.59225	166	341	24	10565	BAZ1B,BRCA1,BRIP1,CCNA2,CDK2,CHEK1,DCLRE1C,FEN1,HIST1H2BM,HIST2H2BE,PARP1,PAXIP1,PCNA,POLE2,POLE3,RAD1,RFC3,RMI2,RPA1,RPA3,SIRT6,TDP1,TIPIN,UBE2N
REAC	DNA strand elongation	REAC:R-HSA-69190	9.96381e-07	6.00157	32	341	11	10565	FEN1,GINS1,GINS2,GINS3,MCM2,MCM4,PCNA,POLA1,RFC3,RPA1,RPA3
REAC	Metabolism of RNA	REAC:R-HSA-8953854	5.47006e-06	5.26201	663	341	50	10565	APOBEC2,APOBEC3B,BYSL,CHTOP,CPSF2,DCPS,DKC1,EBNA1BP2,ELAVL1,EXOSC4,EXOSC7,FAM98B,GEMIN2,GSPT1,HNRNPD,HNRNPR,IMP3,ISG20L2,LSM1,LSM4,MAGOHB,MPHOSPH10,NCBP2,NOL9,NUP210,NUPL2,PAPOLA,POLR2H,POLR2K,POP7,PPIE,PPIL1,PSMD10,PUS3,RAN,RCL1,RNGTT,RPS27L,SMG8,SNRNP25,SRSF1,TFB1M,TNPO1,TP53RK,TSEN15,UTP14C,WDR12,WDR36,XPO1,XPOT
REAC	Cell Cycle Checkpoints	REAC:R-HSA-69620	6.0168e-06	5.22063	289	341	30	10565	BIRC5,BRCA1,BRIP1,BUB3,CCNA2,CDC25A,CDK1,CDK2,CENPA,CHEK1,CLASP2,GTSE1,HIST1H2BM,HIST2H2BE,MAD2L1,MCM10,MCM2,MCM4,PSMD10,RAD1,RFC3,RMI2,RPA1,RPA3,SPC25,SPDL1,UBE2C,UBE2N,XPO1,ZWINT
REAC	Homology Directed Repair	REAC:R-HSA-5693538	6.86143e-06	5.16359	138	341	20	10565	BRCA1,BRIP1,CCNA2,CDK2,CHEK1,FEN1,HIST1H2BM,HIST2H2BE,PARP1,PCNA,POLE2,POLE3,RAD1,RFC3,RMI2,RPA1,RPA3,SIRT6,TIPIN,UBE2N
REAC	Extension of Telomeres	REAC:R-HSA-180786	7.64224e-06	5.11678	30	341	10	10565	DKC1,FEN1,PCNA,POLA1,POLE2,POLE3,RFC3,RPA1,RPA3,RUVBL1
REAC	DNA Replication	REAC:R-HSA-69306	9.29091e-06	5.03194	127	341	19	10565	CCNA2,CDK2,FEN1,GINS1,GINS2,GINS3,GMNN,MCM10,MCM2,MCM4,PCNA,POLA1,POLE2,POLE3,PSMD10,RFC3,RPA1,RPA3,UBE2C
REAC	Activation of the pre-replicative complex	REAC:R-HSA-68962	2.15938e-05	4.66567	33	341	10	10565	CDK2,GMNN,MCM10,MCM2,MCM4,POLA1,POLE2,POLE3,RPA1,RPA3
REAC	Activation of ATR in response to replication stress	REAC:R-HSA-176187	7.24205e-05	4.14014	37	341	10	10565	CDC25A,CDK2,CHEK1,MCM10,MCM2,MCM4,RAD1,RFC3,RPA1,RPA3
REAC	HDR through Homologous Recombination (HRR) or Single Strand Annealing (SSA)	REAC:R-HSA-5693567	9.34864e-05	4.02925	132	341	18	10565	BRCA1,BRIP1,CCNA2,CDK2,CHEK1,HIST1H2BM,HIST2H2BE,PCNA,POLE2,POLE3,RAD1,RFC3,RMI2,RPA1,RPA3,SIRT6,TIPIN,UBE2N
REAC	S Phase	REAC:R-HSA-69242	9.43802e-05	4.02512	161	341	20	10565	CCNA2,CDC25A,CDK2,FEN1,GINS1,GINS2,GINS3,MCM2,MCM4,PCNA,PDS5A,POLA1,POLE2,POLE3,PSMD10,RFC3,RPA1,RPA3,STAG1,UBE2C
REAC	Synthesis of DNA	REAC:R-HSA-69239	0.000103042	3.98698	119	341	17	10565	CCNA2,CDK2,FEN1,GINS1,GINS2,GINS3,MCM2,MCM4,PCNA,POLA1,POLE2,POLE3,PSMD10,RFC3,RPA1,RPA3,UBE2C
REAC	Telomere Maintenance	REAC:R-HSA-157579	0.000129138	3.88895	82	341	14	10565	HIST2H2AA4,DKC1,FEN1,H2AFV,HIST1H2BM,HIST2H2BE,PCNA,POLA1,POLE2,POLE3,RFC3,RPA1,RPA3,RUVBL1
REAC	Chromosome Maintenance	REAC:R-HSA-73886	0.000159936	3.79605	109	341	16	10565	HIST2H2AA4,CENPA,DKC1,FEN1,H2AFV,HIST1H2BM,HIST2H2BE,OIP5,PCNA,POLA1,POLE2,POLE3,RFC3,RPA1,RPA3,RUVBL1
REAC	Telomere C-strand (Lagging Strand) Synthesis	REAC:R-HSA-174417	0.000213357	3.67089	24	341	8	10565	FEN1,PCNA,POLA1,POLE2,POLE3,RFC3,RPA1,RPA3
REAC	Processing of DNA double-strand break ends	REAC:R-HSA-5693607	0.000213411	3.67078	98	341	15	10565	BRCA1,BRIP1,CCNA2,CDK2,CHEK1,HIST1H2BM,HIST2H2BE,RAD1,RFC3,RMI2,RPA1,RPA3,SIRT6,TIPIN,UBE2N
REAC	Resolution of AP sites via the multiple-nucleotide patch replacement pathway	REAC:R-HSA-110373	0.000305004	3.51569	25	341	8	10565	FEN1,PARP1,PCNA,POLE2,POLE3,RFC3,RPA1,RPA3
REAC	G2/M Checkpoints	REAC:R-HSA-69481	0.000810609	3.09119	168	341	19	10565	BRCA1,BRIP1,CDC25A,CDK1,CDK2,CHEK1,GTSE1,HIST1H2BM,HIST2H2BE,MCM10,MCM2,MCM4,PSMD10,RAD1,RFC3,RMI2,RPA1,RPA3,UBE2N
REAC	PCNA-Dependent Long Patch Base Excision Repair	REAC:R-HSA-5651801	0.00113454	2.94518	21	341	7	10565	FEN1,PCNA,POLE2,POLE3,RFC3,RPA1,RPA3
REAC	Recognition of DNA damage by PCNA-containing replication complex	REAC:R-HSA-110314	0.0014329	2.84378	30	341	8	10565	DTL,PCNA,POLE2,POLE3,RFC3,RPA1,RPA3,USP1
REAC	Mitochondrial translation elongation	REAC:R-HSA-5389840	0.00163322	2.78695	87	341	13	10565	GFM1,MRPL13,MRPL17,MRPL19,MRPL27,MRPL3,MRPL35,MRPL36,MRPL42,MRPS12,MRPS16,MRPS17,MRPS18C
REAC	G1/S Transition	REAC:R-HSA-69206	0.00194709	2.71061	131	341	16	10565	CCNA2,CDC25A,CDK1,CDK2,FBXO5,GMNN,MCM10,MCM2,MCM4,PCNA,POLA1,POLE2,POLE3,PSMD10,RPA1,RPA3
REAC	Mitotic G1-G1/S phases	REAC:R-HSA-453279	0.00228878	2.6404	148	341	17	10565	CCNA2,CDC25A,CDK1,CDK2,FBXO5,GMNN,MCM10,MCM2,MCM4,PCNA,POLA1,POLE2,POLE3,PSMD10,RPA1,RPA3,TOP2A
REAC	Mitochondrial translation	REAC:R-HSA-5368287	0.00347939	2.4585	93	341	13	10565	GFM1,MRPL13,MRPL17,MRPL19,MRPL27,MRPL3,MRPL35,MRPL36,MRPL42,MRPS12,MRPS16,MRPS17,MRPS18C
REAC	HDR through Homologous Recombination (HRR)	REAC:R-HSA-5685942	0.00360568	2.44301	67	341	11	10565	BRCA1,BRIP1,CHEK1,PCNA,POLE2,POLE3,RAD1,RFC3,RMI2,RPA1,RPA3
REAC	Nucleotide Excision Repair	REAC:R-HSA-5696398	0.00476503	2.32193	110	341	14	10565	ACTL6A,HMGN1,PARP1,PCNA,POLE2,POLE3,POLR2H,POLR2K,PPIE,RFC3,RPA1,RPA3,RUVBL1,UBE2N
REAC	Resolution of Abasic Sites (AP sites)	REAC:R-HSA-73933	0.00625404	2.20384	36	341	8	10565	FEN1,PARP1,PCNA,POLE2,POLE3,RFC3,RPA1,RPA3
REAC	Gene expression (Transcription)	REAC:R-HSA-74160	0.00708017	2.14996	1453	341	75	10565	HIST2H2AA4,ZNF320,ACTL6A,AFF4,ATAD2,BAZ1B,BIRC5,BRCA1,BRIP1,CBFB,CBX3,CCNA2,CDK1,CDK13,CDK2,CHEK1,CHTOP,CPSF2,CREB1,DICER1,E2F8,EAF2,GTF2A2,GTF3C2,GTF3C6,H2AFV,HENMT1,HIST1H2BM,HIST2H2BE,INTS9,KRAS,LAMTOR2,MAGOHB,MED1,MTERF1,MTOR,NCBP2,NELFCD,NFYB,NR2F6,NR4A1,NUP210,NUPL2,PAPOLA,PARP1,PCGF6,PCNA,PLD6,POLR1B,POLR2H,POLR2K,POLR3K,PSMD10,RAD1,RAN,RFC3,RMI2,RNGTT,RPA1,RPA3,SAP30L,SLC2A3,SRSF1,SUDS3,S…
REAC	Mitochondrial translation initiation	REAC:R-HSA-5368286	0.00889904	2.05066	87	341	12	10565	MRPL13,MRPL17,MRPL19,MRPL27,MRPL3,MRPL35,MRPL36,MRPL42,MRPS12,MRPS16,MRPS17,MRPS18C
REAC	Mitochondrial translation termination	REAC:R-HSA-5419276	0.00889904	2.05066	87	341	12	10565	MRPL13,MRPL17,MRPL19,MRPL27,MRPL3,MRPL35,MRPL36,MRPL42,MRPS12,MRPS16,MRPS17,MRPS18C
REAC	Unwinding of DNA	REAC:R-HSA-176974	0.00939012	2.02733	12	341	5	10565	GINS1,GINS2,GINS3,MCM2,MCM4
REAC	Base Excision Repair	REAC:R-HSA-73884	0.0112403	1.94922	89	341	12	10565	HIST2H2AA4,FEN1,H2AFV,HIST1H2BM,HIST2H2BE,PARP1,PCNA,POLE2,POLE3,RFC3,RPA1,RPA3
REAC	Presynaptic phase of homologous DNA pairing and strand exchange	REAC:R-HSA-5693616	0.0116844	1.93239	39	341	8	10565	BRCA1,BRIP1,CHEK1,RAD1,RFC3,RMI2,RPA1,RPA3
REAC	Lagging Strand Synthesis	REAC:R-HSA-69186	0.0120077	1.92054	20	341	6	10565	FEN1,PCNA,POLA1,RFC3,RPA1,RPA3
REAC	Gap-filling DNA repair synthesis and ligation in TC-NER	REAC:R-HSA-6782210	0.0145064	1.83844	64	341	10	10565	HMGN1,PCNA,POLE2,POLE3,POLR2H,POLR2K,PPIE,RFC3,RPA1,RPA3
REAC	Dual incision in TC-NER	REAC:R-HSA-6782135	0.0166602	1.77832	65	341	10	10565	HMGN1,PCNA,POLE2,POLE3,POLR2H,POLR2K,PPIE,RFC3,RPA1,RPA3
REAC	Homologous DNA Pairing and Strand Exchange	REAC:R-HSA-5693579	0.0206002	1.68613	42	341	8	10565	BRCA1,BRIP1,CHEK1,RAD1,RFC3,RMI2,RPA1,RPA3
REAC	G2/M DNA damage checkpoint	REAC:R-HSA-69473	0.0217594	1.66235	95	341	12	10565	BRCA1,BRIP1,CDK1,CHEK1,HIST1H2BM,HIST2H2BE,RAD1,RFC3,RMI2,RPA1,RPA3,UBE2N
REAC	Removal of the Flap Intermediate	REAC:R-HSA-69166	0.0225006	1.64781	14	341	5	10565	FEN1,PCNA,POLA1,RPA1,RPA3
REAC	Processive synthesis on the lagging strand	REAC:R-HSA-69183	0.0328618	1.48331	15	341	5	10565	FEN1,PCNA,POLA1,RPA1,RPA3
REAC	DNA Replication Pre-Initiation	REAC:R-HSA-69002	0.0356502	1.44794	85	341	11	10565	CDK2,GMNN,MCM10,MCM2,MCM4,POLA1,POLE2,POLE3,PSMD10,RPA1,RPA3
REAC	Gap-filling DNA repair synthesis and ligation in GG-NER	REAC:R-HSA-5696397	0.0478558	1.32007	25	341	6	10565	PCNA,POLE2,POLE3,RFC3,RPA1,RPA3

## Sheet: 2-CdA
source	term_name	term_id	adjusted_p_value	negative_log10_of_adjusted_p_value	term_size	query_size	intersection_size	effective_domain_size	intersections
GO:MF	DNA-binding transcription factor activity, RNA polymerase II-specific	GO:0000981	0.000349463	3.4566	1095	164	28	18098	HOXA9,RUNX1,BBX,BCL6,ELF1,FOXO3,HIF1A,HIVEP2,HMBOX1,HMX2,HOXA10,ID1,IFI16,KLF3,KLF6,KLF7,MAX,MEF2A,MXI1,MYB,PDX1,STAT3,TCF7L2,TOX4,TSC22D3,ZBTB24,ZFP36L1,ZNF91
GO:MF	RNA polymerase II proximal promoter sequence-specific DNA binding	GO:0000978	0.00531893	2.27418	541	164	17	18098	HOXA9,RUNX1,CHD2,ELF1,FOXO3,HIF1A,HOXA10,IFI16,KLF6,KLF7,MAX,MEF2A,MYB,PDX1,PER1,STAT3,TCF7L2
GO:MF	kinase binding	GO:0019900	0.00671373	2.17304	733	164	20	18098	ABI2,ADD2,CACUL1,FEZ1,FIZ1,FOXO3,HIF1A,JUP,MEF2A,NRG1,PER1,PIK3IP1,PITPNM2,PTPRC,RBBP6,STAT3,TCF7L2,TGFBR2,TTC28,WWC3
GO:MF	proximal promoter sequence-specific DNA binding	GO:0000987	0.00741059	2.13015	555	164	17	18098	HOXA9,RUNX1,CHD2,ELF1,FOXO3,HIF1A,HOXA10,IFI16,KLF6,KLF7,MAX,MEF2A,MYB,PDX1,PER1,STAT3,TCF7L2
GO:MF	transcription regulator activity	GO:0140110	0.00784928	2.10517	1739	164	34	18098	HOXA9,RUNX1,ATN1,BBX,BCL6,BCL9L,DCAF6,ELF1,FOXO3,HIF1A,HIVEP2,HMBOX1,HMX2,HOXA10,ID1,IFI16,JUP,KLF3,KLF6,KLF7,MAX,MEF2A,MXI1,MYB,NCOA7,NRG1,PDX1,STAT3,TCF7L2,TOX4,TSC22D3,ZBTB24,ZFP36L1,ZNF91
GO:MF	DNA-binding transcription factor activity	GO:0003700	0.0164828	1.78297	1341	164	28	18098	HOXA9,RUNX1,BBX,BCL6,ELF1,FOXO3,HIF1A,HIVEP2,HMBOX1,HMX2,HOXA10,ID1,IFI16,KLF3,KLF6,KLF7,MAX,MEF2A,MXI1,MYB,PDX1,STAT3,TCF7L2,TOX4,TSC22D3,ZBTB24,ZFP36L1,ZNF91
GO:MF	RNA polymerase II regulatory region sequence-specific DNA binding	GO:0000977	0.0226239	1.64543	798	164	20	18098	HOXA9,RUNX1,BCL6,CHD2,ELF1,FOXO3,HIF1A,HOXA10,IFI16,KLF3,KLF6,KLF7,MAX,MEF2A,MXI1,MYB,PDX1,PER1,STAT3,TCF7L2
GO:MF	RNA polymerase II regulatory region DNA binding	GO:0001012	0.0255661	1.59234	805	164	20	18098	HOXA9,RUNX1,BCL6,CHD2,ELF1,FOXO3,HIF1A,HOXA10,IFI16,KLF3,KLF6,KLF7,MAX,MEF2A,MXI1,MYB,PDX1,PER1,STAT3,TCF7L2
GO:BP	regulation of transcription by RNA polymerase II	GO:0006357	0.0166583	1.77837	2269	167	42	17847	HOXA9,RUNX1,ATN1,BBX,BCL6,BCL9L,CHD2,CTDSPL,DCAF6,ELF1,FOXO3,HAVCR2,HIF1A,HIVEP2,HMBOX1,HMX2,HOXA10,ID1,IFI16,JUP,KDM4C,KLF3,KLF6,KLF7,MAX,MEF2A,MXI1,MYB,NBL1,NCOA7,PDX1,PER1,STAT3,TCF7L2,TNFSF8,TOX4,TSC22D3,WWC3,ZBTB24,ZFP36L1,ZFYVE16,ZNF91
GO:BP	system development	GO:0048731	0.0290106	1.53744	4967	167	72	17847	HOXA9,RUNX1,ABI2,ADD2,ALDH3A2,ARFGEF1,ASB4,ATN1,BBX,BCL6,BCL9L,CALCRL,CBLN1,CHD2,CLIC4,CLN8,CLSTN2,CRYBB2,DEDD,DENND5A,EVC,FEZ1,FGF7,FOXO3,GNA13,HAVCR2,HIF1A,HMX2,HOXA10,ID1,IFI16,ITM2B,JUP,KAZN,KDM4C,KLF6,KLF7,LOXL1,MAX,MEF2A,MYB,NBL1,NF1,NINJ2,NRG1,NRG4,PCDHA1,PDGFC,PDX1,PICALM,PRKCH,PTPRC,RBBP6,RDH13,RNF213,RYK,S100B,SAT1,SERINC5,SIPA1L1,SLC38A2,SOCS3,SPTBN1,STAT3,TAB2,TCF7L2,TGFBR2,TNFSF8,TRP…
GO:BP	transcription by RNA polymerase II	GO:0006366	0.0380158	1.42004	2428	167	43	17847	HOXA9,RUNX1,ATN1,BBX,BCL6,BCL9L,CHD2,CTDSPL,DCAF6,ELF1,FOXO3,HAVCR2,HIF1A,HIVEP2,HMBOX1,HMX2,HOXA10,ID1,IFI16,JUP,KDM4C,KLF3,KLF6,KLF7,MAX,MEF2A,MXI1,MYB,NABP1,NBL1,NCOA7,PDX1,PER1,STAT3,TCF7L2,TNFSF8,TOX4,TSC22D3,WWC3,ZBTB24,ZFP36L1,ZFYVE16,ZNF91
KEGG	Transcriptional misregulation in cancer	KEGG:05202	0.0373207	1.42805	185	77	8	7772	HOXA9,RUNX1,BCL6,HOXA10,JUP,KLF3,MAX,TGFBR2
REAC	Immune System	REAC:R-HSA-168256	0.0336474	1.47305	2146	104	38	10565	ABI2,AP1S3,ASB4,BCL6,CD55,CLEC4C,DUSP5,FGF7,FOXO3,GBP1,HAVCR2,HGSNAT,HIF1A,IFI16,ISG20,JUP,MEF2A,NEU1,NF1,NLRP1,NPDC1,NRG1,NRG4,OTUD5,PTPRC,RBBP6,RNF7,S100B,SH2D1A,SLC2A3,SOCS3,SPTBN1,STAT3,TAB2,TNFSF8,UBA6,WASF1,WSB1
