# Supplementary material for: Harnessing Gene Expression Profiles for the Identification of Ex Vivo Drug Response Genes in Pediatric Acute Myeloid Leukemia
Source: Cancers (Basel). 2020 May 15;12(5):1247. doi: 10.3390/cancers12051247 (PMC7281398; doi:10.3390/cancers12051247)
Supplement: Supplementary file 1 [file cancers-12-01247-s001.zip › Suppl zip/Supplementary Table S5 Upstream Regulatory Analysis.xlsx]

## Sheet: Summary Enriched Motifs
Summary of Enriched Motifs
	Rank	Motif ID	Associated transcription factors	AUC	NES	Target Genes
Ara-C	1	jaspar-SA0001.1	Unknown	0.12358	5.69517	SUPT5H,ARID1A,BAZ2A,SPTAN1,LOXL1,PC,GATAD2B,CLDN4,TNPO2
	3	yetfasco-1270	Unknown	0.11861	5.41704	GATAD2B,BAZ2A,PC,SPTAN1,ANPEP,ARID1A,SUPT5H
	4	yetfasco-671	Unknown	0.115919	5.26647	NTNG2,ARID1A,TRA2A,SPTAN1,ETV6,CBLB,HTR1A
DNR	1	yetfasco-938	Unknown	0.0509236	4.83984	EHD3,SPARC,PDE2A,AKAP13,STAU2,ZDHHC21,UBE2E3,ANXA1,SOCS2,SH2D1A,JAK2,GLRX5,KCNJ13
	2	yetfasco-1239	TCF3,E2F1,STAT1,MEF2A,MEF2BNB-MEF2B,MEF2B,MEF2C,MEF2D,PRDM2,PRDM1,ZNF683,TGIF2LY,TGIF2,TGIF2LX,TGIF1,MYBL2,RFX2,RFX3,MYBL1,MYB,RFX4,RFX6,RFX1,RFX8,SNAPC4	0.0499226	4.69593	CERCAM,SMG1,DUSP6,NUDT19,CHD7,STAT3,LHFPL2,SLC2A3,CD52,C17orf58,SORT1,PLK3,MYO6,MCM6,AKAP13,AK2,ICAM1,STAU2,ANXA1,PMVK,MPPE1
	3	yetfasco-1417	CNOT4,SRF,TBP,TBPL2,TBPL1,MEF2A,MEF2D,MEF2C,MEF2B,MEF2BNB-MEF2B,JAZF1,MYBL2,MYBL1,SNAPC4,MYB	0.0447619	3.95398	DDAH1,MEF2A,NOMO1,CD44,NFKBIZ,CD83,LHFPL2,CLSTN2,CLIP4,SMARCA1,BUB3,JAK2,PDLIM5,HMGN1,AKAP13,GRAP2,ARMC8,FUT9,GLRB,SLC25A13,STAT3,STAU2,BARD1,NUDT19,METTL9,PPAPDC1B,COCH,EHD3,ZDHHC21,PRL,HIF1A,SPARC,GHR,CHD7,SH2D1A,MCM9,LSP1,COX5B,UGGT2,MAP1LC3A,BCL3,FNIP1,KCNJ13,MAGI2,ATP8B3,ADD2,SMG1,HDDC2,IFI16,ANXA1,NLRP1,ABT1,E2F7,RNF144B,MYO6,SQLE,SPA17,TRIM45,PTPRF,CEACAM3,GPLD1,RHOH,PHKA2,LEPR,PON2,FILIP1…
2-CdA	1	transfac_pro-M01500	Unknown	0.103054	5.03877	SOCS3,DEDD,MEF2A,MXI1,BBX,HIVEP2,TAB2,TCF7L2,BCL6
	3	transfac_pro-M03208	Unknown	0.0925769	4.33681	BCL6,HOXA9,SLC38A2,RBBP6,KLF6,CTGF,HOXA10,BNIP3L,TSC22D3,FOXO3,BBX
	4	homer-M00095	STAT2,STAT1,IRF8,E2F1,IRF2,IRF1,IRF7,IRF4,IRF6,IRF3,IRF5,IRF9,ZEB1,MYB,CHURC1,ZNF683	0.0922103	4.31225	BBX,MAX,GNA13,RNF213,ARHGAP25,HIF1A,FOXO3,ISG20,SH2D1A,HIVEP2,ELF1,NRG1,SPTBN1,STAT3,CLIC4,DEDD,TCF7L2,TNFSF8
VP16	1	homer-M00032	E2F7,E2F4,E2F6,E2F1	0.0560185	7.62408	ZNF367,PCNA,E2F8,MCM4,FBXO5,RANBP1,GINS2,H2AFV,FCHSD2,CBX3,MRPL13,CHEK1,SUZ12,HNRNPR,MCM2,UBE4B,LMNB1,USP53,GINS3,ATAD2,XPO7,HLTF,IKZF1,UGDH,SLC25A19,BRIP1,HNRNPD,WHSC1,HMBS,NLGN3,SH3BP1,STAG1,SFMBT1,PDS5A,CDK13,RFC3,APITD1,SUB1,AK2,HIST1H2BM,FAM98B,SRSF1,METTL2B,UBR7,C14orf142,XPO1,USP32,FAM122B,UGGT1,SLC43A2,NFYB,BUB3,MN1,MTSS1,FOSL2,DPY19L1,UBTF,NNT,BAZ1B,PPP1R16B,TRIM37,ICMT,SERBP1,LDLRAP1,CR…
	2	transfac_pro-M00920	E2F7,TFDP1,E2F3,E2F4,E2F1,TFDP3,E2F5,E2F2	0.0541453	7.29781	PCNA,CDC25A,MCM2,POLA1,E2F8,MCM4,UNG,ICMT,DTL,PDS5A,RANBP1,FBXO5,STAG1,CHEK1,ZNF367,TIPIN,GINS1,DHFRL1,GMNN,CBX3,MAP3K7,SERBP1,SFMBT1,IKZF1,NFYB,LMNB1,TRIM37,SUZ12,CDK1,TUBB,BUB3,PPP1R8,CREB1,GABPA,TMEM14A,USP53,ARHGEF9,DICER1,UGDH,MCM10,CDK13,PRRC1,NLGN3,UBE2J1,BRIP1,SRSF1,TIA1,HIST1H2BM,CCL23
	3	jaspar-PF0069.1	E2F4,E2F7,E2F6,E2F1,E2F8	0.0536705	7.21512	ZNF367,E2F8,PCNA,RANBP1,MRPL13,GINS2,MCM4,HNRNPD,H2AFV,STAG1,GINS3,FBXO5,XPO7,HNRNPR,HIST1H2BM,MTSS1,MCM2,POLA1,UGGT1,CHEK1,CDC25A,FANCG,UNG,AK2,UBR7,C14orf142,GINS1,SLC25A19,SRSF1,SUB1,MLEC,PPP1R16B,METTL2B,SUZ12,APITD1,BUB3,FAM122B,IKZF1,CBX3,FCHSD2,ERH,PDS5A,HIF1A,HLTF,LMNB1,RFC3,WHSC1,GMNN,DPY19L1,ICMT,NLGN3,DTL,SFMBT1,XPO1,CAMKK2,ARHGEF9,CREB1,UBTF,PIGV,DBR1,UBE2G1,MTX2,ADH5,DCPS,BTF3L4,UGDH…

## Sheet: Summary Enriched TFs
Summary of Enriched Transcription Factors
	Rank	Transcription factor	NES	# Targets	# Motifs/tracks
Ara-C	1	ZNF513	5.695	20	20
	2	ELF5	5.266	16	5
	3	SRY	5.149	20	5
DNR	1	MEF2A	5.696	62	5
	2	HLF	3.892	27	2
	3	CEBPB	3.793	53	4
2-CdA	1	STAT3	4.354	56	3
	2	CNOT3	4.337	58	7
	3	STAT1	4.312	67	7
VP16	1	E2F7	7.624	229	11
	2	TFDP3	7.298	280	25
	3	E2F8	7.215	215	3

## Sheet: Ara-C
; Name	string_interactions_arac
; Species and nomenclature	Homo sapiens, HGNC symbols
; Motif collection	10K (9713 PWMs)
; Track collection	1120 ChIP-seq tracks (ENCODE raw signals)
; Minimum NEScore	3
; Rank threshold for visualization	5000
; ROC threshold for AUC calculation (%)	0.03
; Minimum identity between orthologous genes	0
; Maximum false discovery rate (FDR) on motif similarity	0.001
; Motif rankings database	20kb centered around TSS (7 species)
; Track rankings database	20kb centered around TSS (ChIP-seq-derived)
; Number of valid nodes	45
; iRegulon version	iRegulon v1.3 (build: 2015-02-12)
# Rank	Motif id	AUC	NES	ClusterCode	Transcription factor	Target genes
1	jaspar-SA0001.1	0.12358	5.69517	M1		SUPT5H,ARID1A,BAZ2A,SPTAN1,LOXL1,PC,GATAD2B,CLDN4,TNPO2
2	jaspar-SA0002.1	0.11932	5.45677	M1		SUPT5H,ARID1A,SPTAN1,PC,BAZ2A,GATAD2B,LOXL1,CLDN4,TNPO2
3	yetfasco-1270	0.11861	5.41704	M2		GATAD2B,BAZ2A,PC,SPTAN1,ANPEP,ARID1A,SUPT5H
4	yetfasco-671	0.115919	5.26647	M3		NTNG2,ARID1A,TRA2A,SPTAN1,ETV6,CBLB,HTR1A
5	tfdimers-MD00591	0.113827	5.14936	M4	SRY,TFAP2C,SMAD1	ETV6,GATAD2B,TRA2A,ZFYVE1,CBLB,HTR1A,CLYBL
6	homer-M01820	0.107436	4.79177	M3		NTNG2,ARID1A,SPTAN1,TRA2A,HTR1A,CBLB,ETV6,CLDN4,BAZ2A
7	homer-M00441	0.106876	4.7604	M4	IRX6,IRX5,IRX4,IRX1,IRX2,IRX3	ARID1A,ZFYVE1,PLXND1,ASXL1,CLDN4,SPTAN1,SFSWAP
8	transfac_pro-M02537	0.104596	4.63283	M5	ATF2,HLF,DBP,NFIL3,TEF,GMEB1	PC,SPTAN1,STRN,ZFYVE1,MMP3
9	yetfasco-1399	0.100934	4.4279	M6		BAZ2A,GATAD2B,SUPT5H,SPTAN1,ZFYVE1
10	jaspar-MA0273.1	0.10071	4.41535	M5		ASXL1,NTNG2,PC,HTR1A,ETV6,SUPT5H,GATAD2B,SPTAN1
11	yetfasco-820	0.100598	4.40907	M5	ATF2,HLF,DBP,NFIL3,TEF,GMEB1	SPTAN1,PC,STRN,ZFYVE1,MMP3
12	homer-M00538	0.100486	4.4028	M1	ZNF513,ZNF362,ZNF384	SPTAN1,PC,ASXL1,GATAD2B,ZFYVE1,SUPT5H,ARID1A
13	transfac_pro-M00482	0.0991405	4.32752	M7	PITX2,PITX3,PITX1	GATAD2B,ZFYVE1,SPTAN1,BAZ2A,CLDN4,ANPEP
14	flyfactorsurvey-hb_NAR_FBgn0001180	0.0988042	4.3087	M1	ZNF513,ZNF362,ZNF384	ASXL1,SPTAN1,GATAD2B,PC,ARID1A
15	yetfasco-1549	0.0984679	4.28988	M1		GATAD2B,ZFYVE1,SUPT5H,ARID1A,SPTAN1
16	yetfasco-877	0.0977205	4.24805	M5		ASXL1,NTNG2,PC,HTR1A,ETV6,SUPT5H,GATAD2B,SPTAN1
17	stark-YSAAGGWCRCHRM	0.0976084	4.24178	M8	HOXB6,HOXC6,HOXA5,HOXB5,HOXA6	ARID1A,NTNG2,STRN,CBLB,PLXND1,CLDN4
18	taipale-AWCAGCTGWT-TFAP4-DBD	0.096562	4.18322	M9	TFAP4	ZFYVE1,SPTAN1,LARP4,DCAF5
19	swissregulon-ESRRA.p2	0.0960389	4.15395	M10	ESRRA,NR0B1,ESRRB,ESRRG,NR5A2,PPARGC1A	ARID1A,NTNG2,ANPEP,PC,STRN
20	yetfasco-1198	0.0933109	4.00129	M1	MYBL2,MYBL1,MYB,SNAPC4,MEF2A,MEF2C,MEF2D,MEF2BNB-MEF2B,MEF2B	GATAD2B,ZFYVE1,SUPT5H,ARID1A,TNPO2,SPTAN1
21	homer-M00491	0.0931241	3.99083	M4	IRX6,IRX2,IRX4,IRX1,IRX5,IRX3	ARID1A,ASXL1,SPTAN1,ZFYVE1,PC,PLXND1
22	elemento-CCTCGCG	0.0927504	3.96992	M11		LARP4,PC,ASXL1,MAU2,GATAD2B,SPTAN1,NTNG2,ETV6,RBBP5,SUPT5H,TRIM33,TNPO2,DCAF5,CBLB,GGA3
23	yetfasco-1209	0.0924141	3.9511	M1	TGIF1,TGIF2,TGIF2LX,TGIF2LY,PRDM2,PRDM1,ZNF683,MYBL2,MYBL1,MYB,SNAPC4,RFX2,RFX1,RFX3,RFX6,RFX4,RFX8,MEF2A,MEF2D,MEF2C,MEF2BNB-MEF2B,MEF2B	GATAD2B,ZFYVE1,SPTAN1,SUPT5H,ARID1A,TNPO2
24	encode-UW.Motif.0394	0.0921151	3.93437	M12		PC,NTNG2,SIKE1,GATAD2B,LOXL1
25	transfac_pro-M01800	0.0918161	3.91764	M1		GATAD2B,SPTAN1,NTNG2,SUPT5H,LARP4,ARID1A,ZFYVE1
26	yetfasco-2053	0.0906203	3.85072	M13		CBLB,NTNG2,SPTAN1,ATG9A,BAZ2A,TNPO2,ARID1A,ANPEP,DCAF5,CLCC1,SUPT5H,PLXND1,PC,MMP3,TRA2A,ZFYVE1,GATAD2B,CLYBL,ETV6,ASXL1,EIF4E2,ADAMTS2
27	flyfactorsurvey-CG4360_F1-3_SANGER_2.5_FBgn0038787	0.0904709	3.84236	M4		ASXL1,MAU2,NTNG2,STRN,HTR1A,SPTAN1,ANPEP,CBLB,DCAF5,BAZ2A,ARID1A
28	swissregulon-PITX1..3.p2	0.090284	3.8319	M7	PITX2,PITX3,PITX1	ZFYVE1,GATAD2B,SPTAN1,SUPT5H,BAZ2A,TNPO2,CLDN4,LARP4,STRN,ATG9A,PC,CBLB,ETV6,ARID1A,DCAF5,RBBP5,ANPEP,TRA2A,ASXL1,MAU2
29	yetfasco-1226	0.0899477	3.81308	M1	E2F1,TCF3,PGR,NANOG,NR3C1,FOXP3,FOXA3,FOXO4,TGIF2LY,TGIF2,TGIF2LX,TGIF1,ZNF683,PRDM1,PRDM2,MEF2A,MEF2B,MEF2BNB-MEF2B,MEF2C,MEF2D,MYBL2,MYBL1,MYB,SNAPC4	GATAD2B,SUPT5H,ZFYVE1,ARID1A,SPTAN1,TNPO2,ANPEP,PC,STRN
30	jaspar-PF0095.1	0.0898729	3.8089	M14		ARID1A,BAZ2A,ETV6,DCAF15
31	encode-UW.Motif.0197	0.0894993	3.78798	M12		SUPT5H,NTNG2,PLXND1,BAZ2A,LOXL1,ARID1A
32	homer-M00216	0.0894245	3.7838	M1	SRF,MEF2A,MEF2D,MEF2C,MEF2BNB-MEF2B,MEF2B	SPTAN1,GATAD2B,ARID1A,ZFYVE1
33	encode-UW.Motif.0092	0.0889387	3.75662	M8		SUPT5H,GATAD2B,CLDN4,LOXL1,SPTAN1,PC,ARID1A,BAZ2A,DCAF15,ZFYVE1
34	transfac_pro-M03163	0.0886024	3.73779	M15		ARID1A,NTNG2,BAZ2A,TRIM33,ANPEP
35	yetfasco-1416	0.0884903	3.73152	M1	MYBL1,SNAPC4,MYBL2,MYB	GATAD2B,SPTAN1,ARID1A,PC,ZFYVE1
36	flyfactorsurvey-hb_SANGER_2.5_FBgn0001180	0.0878176	3.69388	M1	ZNF513	ASXL1,SPTAN1,PC,ZFYVE1,GATAD2B
37	homer-M00076	0.0876308	3.68342	M11	ZBTB33	SUPT5H,ASXL1,GGA3,MAU2,NTNG2,CLDN4,BAZ2A,TNPO2,ETV6,SFSWAP,CBLB,PLXND1,HTR1A,ARID1A,ADAMTS2,PC,CLCC1,ANPEP
38	flyfactorsurvey-jim_F1-9_SOLEXA_2.5_FBgn0027339	0.0868834	3.6416	M1	ZNF362,ZNF384	GATAD2B,ASXL1,ARID1A,SPTAN1
39	transfac_public-M00506	0.0866966	3.63114	M16		BAZ2A,CLDN4,SUPT5H,GATAD2B,ASXL1,ZFYVE1,ARID1A,CLCC1,TNPO2,TRA2A,PC,ANPEP,PLXND1
40	elemento-ATGCAGGC	0.0865845	3.62487	M17		NTNG2,GATAD2B,SPTAN1,ADAMTS2,TRIM33
41	transfac_pro-M02114	0.0863976	3.61441	M7	PITX2	ZFYVE1,SPTAN1,GATAD2B,ARID1A,SUPT5H,BAZ2A,ANPEP,CLDN4,CBLB,CLCC1,TNPO2,NTNG2,PC,ATG9A,SUGP2,RBBP5,ASXL1
42	flyfactorsurvey-jim_SANGER_2.5_FBgn0027339	0.0858744	3.58514	M1		ASXL1,GATAD2B,SPTAN1,ZFYVE1
43	homer-M01859	0.0858744	3.58514	M18		PML,GATAD2B,SPTAN1,ARID1A
44	jaspar-PF0100.1	0.0855755	3.56841	M19	DEAF1	SPTAN1,SFSWAP,HTR1A,ARID1A,SUPT5H,DCAF5,ANPEP,NTNG2
45	transfac_pro-M03157	0.0854634	3.56213	M5	ATF2,HLF	PC,SPTAN1,STRN,MMP3,ZFYVE1,CLCC1
46	tiffin-TIFDMEM0000079	0.0836323	3.45966	M9	TFAP4,MSC,MYF6	ZFYVE1,SPTAN1,LARP4,DCAF5
47	flyfactorsurvey-sna_FlyReg_FBgn0003448	0.0835949	3.45757	M16	SNAI2,SNAI1,SNAI3	NTNG2,ADAMTS2,ZFYVE1,PLXND1
48	homer-M00646	0.0835949	3.45757	M16	SNAI2,SNAI1,SNAI3	NTNG2,ADAMTS2,ZFYVE1,PLXND1
49	jaspar-PF0008.1	0.0834828	3.4513	M11	ZBTB33	SUPT5H,ASXL1,MAU2,GGA3,NTNG2
50	yetfasco-901	0.0834454	3.44921	M12		ARID1A,SPTAN1,ZFYVE1,GATAD2B,SUPT5H,PC,SIN3B,ANPEP,NTNG2,TRA2A,MAU2
51	encode-UW.Motif.0215	0.0823991	3.39065	M12		LOXL1,DCAF5,NTNG2,PC
52	jaspar-MA0323.1	0.0823991	3.39065	M18		PML,SPTAN1,GATAD2B,ARID1A,NTNG2,CLDN4
53	factorbook-UA1	0.0820254	3.36974	M11	ZBTB33	SUPT5H,GGA3,MAU2,ASXL1,LARP4,NTNG2,TNPO2,HTR1A,ARID1A,GATAD2B,BAZ2A,PC
54	yetfasco-270	0.0815396	3.34256	M3		NTNG2,SPTAN1,ASXL1,ARID1A,LOXL1,ANPEP,HTR1A,ARFGAP1,PC
55	tfdimers-MD00454	0.0813528	3.3321	M1	ARID3A,PAX4,CDX2,TBP	GATAD2B,ARID1A,SPTAN1,ZFYVE1,PC,SUPT5H
56	yetfasco-1031	0.081278	3.32792	M3		CBLB,ETV6,SPTAN1,ARID1A
57	taipale-TTTCCCGCCAAA-E2F8-DBD	0.0812033	3.32373	M20	E2F8,E2F7	SUPT5H,DCAF5,CBLB,GATAD2B
58	transfac_pro-M01683	0.0808296	3.30282	M18		PML,SPTAN1,GATAD2B
59	transfac_pro-M00307	0.0803438	3.27564	M13		NTNG2,ATG9A,SPTAN1,BAZ2A,TRA2A,TNPO2,CBLB
60	homer-M00212	0.0799701	3.25472	M11	ZBTB33	SUPT5H,ASXL1,GGA3,MAU2,BAZ2A,TNPO2,PC,LARP4,NTNG2,HTR1A,CLDN4,ETV6,GATAD2B,LOXL1,PLXND1,ANPEP,ARFGAP1,CBLB
61	encode-UW.Motif.0144	0.079858	3.24845	M12		BAZ2A,GATAD2B,CLDN4,PC
62	yetfasco-2061	0.0797459	3.24218	M21		TNPO2,DCAF5,ARID1A,CLCC1,SPTAN1
63	yetfasco-1201	0.0796338	3.2359	M1		GATAD2B,SPTAN1,ZFYVE1,TNPO2,SUPT5H
64	homer-M00567	0.079559	3.23172	M1	ZNF513	SPTAN1,GATAD2B,SUPT5H,ZFYVE1,ARID1A
65	jaspar-PF0074.1	0.0793722	3.22126	M22	ZNF143	ASXL1,MAU2,SIRT2,ZFYVE1,STRN,ETV6,SPTAN1
66	encode-UW.Motif.0088	0.0791854	3.21081	M23	NFYB,NFYC,NFYA,POLE3	TNPO2,DCAF5,GATAD2B,SPTAN1
67	yetfasco-1831	0.0789611	3.19826	M5		ARID1A,SPTAN1,GATAD2B,SUPT5H,CLCC1,PC
68	flyfactorsurvey-Fer1_SANGER_5_FBgn0037475	0.0788864	3.19408	M9	PTF1A	NTNG2,SPTAN1,LARP4
69	tfdimers-MD00558	0.0788864	3.19408	M1	BPTF,POU5F1,FOXO4,NANOG,ZNF362,RFX1,RFX2,RFX3,RFX6,RFX4,RFX8	GATAD2B,ARID1A,SUPT5H,SPTAN1,ZFYVE1
70	jaspar-PF0048.1	0.0786622	3.18153	M19		CBLB,NTNG2,ADAMTS2,ARFGAP1
71	homer-M00420	0.0785874	3.17735	M1	RORC,RORB,RORA	GATAD2B,ARID1A,SPTAN1,ASXL1,SUPT5H,ZFYVE1,STRN,CLDN4,NTNG2,LARP4,ANPEP,ETV6,CLCC1,BAZ2A,DCAF5,TNPO2,TRA2A,PC
72	homer-M00106	0.0785501	3.17526	M10	MAFK,MAFG,MAFF,DBP,MAF,NFE2,MAFA	BAZ2A,LOXL1,MMP3,ADAMTS2,CLDN4
73	yetfasco-1985	0.0785127	3.17317	M1		GATAD2B,ASXL1,SPTAN1,ZFYVE1,ARID1A
74	jaspar-PF0085.1	0.0783259	3.16271	M24	IRF2,IRF1,IRF7,IRF5,IRF8,IRF4,IRF3,IRF6,IRF9,E2F1,MYB,STAT1,STAT2,ZNF683	NTNG2,ASXL1,ETV6
75	hdpi-BOLL	0.0781016	3.15016	M4	BOLL	ARID1A,SPTAN1,HTR1A,ETV6,GATAD2B,MAU2
76	yetfasco-924	0.0779148	3.13971	M25	SRF	TRIM33,ADAMTS2,NTNG2,PLXND1,TNPO2,ETV6,DCAF5,GATAD2B,ASXL1,ARFGAP1,SUPT5H,CBLB,PC,ZFYVE1,MMP3,ARID1A,TRA2A
77	transfac_pro-M01594	0.0777653	3.13134	M1	TCF7L1,YY1,TCF3,STAT1,NANOG,E2F1,PAX4,PDX1,SOX2,HOXD1,VDR,SMAD1,AP3B1,FOXA1,POU3F1,CDX2,MAF,QSOX1,CEBPE,CEBPA,CEBPD,CEBPG,SOX9,CEBPB,SOX4	ETV6,ZFYVE1,SPTAN1,BAZ2A,NTNG2,GATAD2B,CBLB,PC
78	homer-M00627	0.077728	3.12925	M1	ZNF513	GATAD2B,SPTAN1,LARP4,SUPT5H,ARID1A,PC,ASXL1,ZFYVE1
79	encode-UW.Motif.0434	0.0775037	3.1167	M21		ADAMTS2,NTNG2,SUPT5H,ARFGAP1
80	jaspar-CN0004.1	0.0770179	3.08952	M22	ZNF143	ZFYVE1,SIRT2,ASXL1,MAU2,STRN,TNPO2,NTNG2,CBLB,DCUN1D2,SUPT5H,ANPEP,GATAD2B,SPTAN1
81	transfac_pro-M01199	0.0769058	3.08324	M21	TRIM28	ARID1A,SPTAN1
82	yetfasco-1182	0.07642	3.05606	M1	RFX2,RFX3,RFX4,RFX1,RFX6,RFX8,TGIF2LY,TGIF2,TGIF2LX,TGIF1,HIRA,MEF2A,MEF2BNB-MEF2B,MEF2B,MEF2C,MEF2D,ZNF683,PRDM1,PRDM2	GATAD2B,ZFYVE1,SPTAN1
83	jaspar-PF0004.1	0.0761958	3.04351	M22	ZNF143	ZFYVE1,SIRT2,ASXL1,STRN,MAU2,TNPO2
84	jaspar-MA0079.1	0.0760463	3.03515	M6	SP1,KLF7	SUPT5H,BAZ2A,CLDN4,GATAD2B
85	transfac_pro-M02241	0.0758595	3.02469	M3	ELF5,YY1,ETV4,NFATC3,ETS1,ELF3,EHF	BAZ2A,PLXND1,NTNG2,MMP3,CBLB
86	encode-UW.Motif.0038	0.0758221	3.0226	M1		GATAD2B,ZFYVE1,SPTAN1,ARID1A,ASXL1
87	transfac_pro-M00651	0.0758221	3.0226	M26	YY1	BAZ2A,NTNG2,SUPT5H,ARID1A,ETV6,SPTAN1
88	transfac_pro-M00658	0.07571	3.01633	M25	SPI1,IRF4,SPIB,NFATC3,SPIC	BAZ2A,SUPT5H,ADAMTS2,NTNG2,PLXND1
89	encode-UW.Motif.0516	0.0755605	3.00796	M12		SPTAN1,BAZ2A,GATAD2B
90	elemento-ATGGTGGC	0.0754484	3.00169	M2		GATAD2B,ZFYVE1,CLCC1,SUPT5H,BAZ2A
91	jaspar-PF0082.1	0.0754484	3.00169	M14		NTNG2,BAZ2A,ETV6
# Rank	Track id	AUC	NES	ClusterCode	Transcription factor	Target genes
1	wgEncodeSydhTfbsMcf7Znf217UcdPk.narrowPeak.gz	0.10157	3.8578	T1	ZNF217	LARP4,CLDN4,SIN3B,STRN,CLYBL,CLCC1
2	wgEncodeSydhTfbsHelas3MaxStdPk.narrowPeak.gz	0.0943946	3.49831	T2	MAX	SPTAN1,ASXL1,TNPO2,TRIM33,PC,SIN3B,ARID1A
3	GSM1208794_batch2_chrom1_LoVo_SOX2_PassedQC_peaks_hg19	0.0942451	3.49082	T3	SOX2	SIRT2,GGA3,SFSWAP,RBBP5,MAU2,ZFYVE1,ASXL1
4	wgEncodeHaibTfbsH1hescEgr1V0416102PkRep1.broadPeak.gz	0.0904709	3.30172	T4	EGR1	ETV6,BAZ2A,DCUN1D2,LOXL1,ASXL1,SIN3B
5	wgEncodeHaibTfbsPanc1Sin3ak20V0416101PkRep2.broadPeak.gz	0.0897982	3.26801	T5	SIN3A	PC,SIRT2,SUPT5H,ARID1A
6	wgEncodeSydhTfbsHelas3Baf170IggmusPk.narrowPeak.gz	0.0855007	3.0527	T6	SMARCC2	MAU2,ZFYVE1,SFSWAP,CLDN4
7	wgEncodeSydhTfbsHelas3CmycStdPk.narrowPeak.gz	0.0854634	3.05082	T7	MYC	ASXL1,SPTAN1,TRIM33,TNPO2
8	wgEncodeHaibTfbsHepg2Zbtb33V0416101PkRep1.broadPeak.gz	0.0850149	3.02835	T8	ZBTB33	ASXL1,SUPT5H,MAU2

## Sheet: DNR
; Name	string_interactions_dnr
; Species and nomenclature	Homo sapiens, HGNC symbols
; Motif collection	10K (9713 PWMs)
; Track collection	1120 ChIP-seq tracks (ENCODE raw signals)
; Minimum NEScore	3
; Rank threshold for visualization	5000
; ROC threshold for AUC calculation (%)	0.03
; Minimum identity between orthologous genes	0
; Maximum false discovery rate (FDR) on motif similarity	0.001
; Motif rankings database	20kb centered around TSS (7 species)
; Track rankings database	20kb centered around TSS (ChIP-seq-derived)
; Number of valid nodes	233
; iRegulon version	iRegulon v1.3 (build: 2015-02-12)
# Rank	Motif id	AUC	NES	ClusterCode	Transcription factor	Target genes
1	yetfasco-938	0.0509236	4.83984	M1		EHD3,SPARC,PDE2A,AKAP13,STAU2,ZDHHC21,UBE2E3,ANXA1,SOCS2,SH2D1A,JAK2,GLRX5,KCNJ13
2	yetfasco-1239	0.0499226	4.69593	M2	TCF3,E2F1,STAT1,MEF2A,MEF2BNB-MEF2B,MEF2B,MEF2C,MEF2D,PRDM2,PRDM1,ZNF683,TGIF2LY,TGIF2,TGIF2LX,TGIF1,MYBL2,RFX2,RFX3,MYBL1,MYB,RFX4,RFX6,RFX1,RFX8,SNAPC4	CERCAM,SMG1,DUSP6,NUDT19,CHD7,STAT3,LHFPL2,SLC2A3,CD52,C17orf58,SORT1,PLK3,MYO6,MCM6,AKAP13,AK2,ICAM1,STAU2,ANXA1,PMVK,MPPE1
3	yetfasco-1417	0.0447619	3.95398	M3	CNOT4,SRF,TBP,TBPL2,TBPL1,MEF2A,MEF2D,MEF2C,MEF2B,MEF2BNB-MEF2B,JAZF1,MYBL2,MYBL1,SNAPC4,MYB	DDAH1,MEF2A,NOMO1,CD44,NFKBIZ,CD83,LHFPL2,CLSTN2,CLIP4,SMARCA1,BUB3,JAK2,PDLIM5,HMGN1,AKAP13,GRAP2,ARMC8,FUT9,GLRB,SLC25A13,STAT3,STAU2,BARD1,NUDT19,METTL9,PPAPDC1B,COCH,EHD3,ZDHHC21,PRL,HIF1A,SPARC,GHR,CHD7,SH2D1A,MCM9,LSP1,COX5B,UGGT2,MAP1LC3A,BCL3,FNIP1,KCNJ13,MAGI2,ATP8B3,ADD2,SMG1,HDDC2,IFI16,ANXA1,NLRP1,ABT1,E2F7,RNF144B,MYO6,SQLE,SPA17,TRIM45,PTPRF,CEACAM3,GPLD1,RHOH,PHKA2,LEPR,PON2,FILIP1…
4	tiffin-TIFDMEM0000014	0.044329	3.89175	M4		CHD7,FUT9,SMARCA1,DUSP6,SORT1,CEACAM3,RNF144B,ZDHHC21,UNC13B,STAU2,GLRB,CLSTN2,DACH1,GRAP2
5	jaspar-PF0163.1	0.0436324	3.79159	M5		SOCS2,MAP3K8,PDE2A,DDAH1,DUSP6,NFKBIZ,NMNAT3,PPFIA1,CELSR2,LHFPL2,AKAP13,PAX8,PRKCH,GHR,E2F7,FUT9
6	transfac_public-M00483	0.0435647	3.78187	M6	ATF6,CREB3,CREB3L1,ATF6B	MAP1LC3A,SPARC,CLASP2,PPAPDC1B,HDDC2,LSP1,DACH1,BRE,STAT3,STAU2,LRRFIP1,CHD7,CLSTN2,BCL3,MEF2A,ODC1,ANKRD9,LHFPL2,PMVK,HMGN1,GPLD1,MAP3K8,PDLIM5,CELSR2,MYO6,CD83,DDAH1,ZDHHC21,ANPEP,KCNJ13,UGGT2,E2F7,FUT9,PRKCH,ISG20,DTYMK,GRAP2,PTPRF,AKAP13,SLC25A13
7	yetfasco-1275	0.0432739	3.74005	M2	NR3C1,SMAD1,IRF1,FOXI1,MEF2A,MEF2BNB-MEF2B,MEF2B,MEF2C,MEF2D,RFX2,RFX3,RFX4,RFX1,RFX6,RFX8,TGIF2LY,TGIF2LX,TGIF2,TGIF1	CERCAM,SMG1,PLK3,SLC2A3,DUSP6,STAT3,PMVK,ANXA1,NUDT19,AKAP13,LHFPL2,MCM6,CHD7,MYO6,CD52
8	yetfasco-565	0.0426719	3.65351	M7		CERCAM,PTPRF,RNASEH2C,LHFPL2,GHR,NLRP1,PAX8,JAK2,BCL3,TNFSF8,RXRG,SPARC,STAU2,ANXA1,E2F7,RNF144B,MAGI2,AKAP13
9	jaspar-MA0302.1	0.0424149	3.61656	M7		CERCAM,PTPRF,RNASEH2C,LHFPL2,GHR,NLRP1,PAX8,JAK2,BCL3,TNFSF8,RXRG,SPARC,STAU2,ANXA1,E2F7,RNF144B,MAGI2,AKAP13
10	transfac_public-M00054	0.0423473	3.60683	M5	NFKB1,RELA,NFKB2,OVOL2,BCL3,REL,AP3B1,CHURC1,EBF1,STAT6,RELB	NFKBIA,NFKBIZ,NFKBID,LSP1,TNFAIP3,BCL3,CD83,ICAM1
11	transfac_pro-M01614	0.0422796	3.59711	M7		CERCAM,RNASEH2C,PTPRF,LSP1,GHR,LHFPL2,BCL3,DACH1,NLRP1,RNF144B,ANXA1,E2F7,AKAP13,STAU2,JAK2
12	swissregulon-HBP1_HMGB_SSRP1_UBTF.p2	0.0422593	3.59419	M8	HBP1,UBTF,HMGB3,SSRP1,HMGB2,SOX14	METTL9,DACH1,UBE2E3,DUSP6,E2F7,STAU2,FILIP1,CD83,PAX8,PDLIM5,COCH,CHD7,FUT9,PRL,NKAIN2,NUP160
13	jaspar-MA0061.1	0.042239	3.59127	M5	RELA,NFKB1,NFKB2,OVOL2,BCL3,REL,AP3B1,CHURC1,STAT6,EBF1,MZF1,RELB	NFKBIA,NFKBIZ,LSP1,NFKBID,TNFAIP3,BCL3,CD83,ICAM1
14	jaspar-CN0199.1	0.0422323	3.5903	M5		PDE2A,BARD1,LHFPL2,NFKBIZ,BCL3,DUSP6,DDAH1,AKAP13,COCH,SPA17,PAX8,SAT1,ZDHHC21
15	yetfasco-1245	0.041955	3.55043	M2	RFX2,RFX1,RFX3,RFX6,RFX4,RFX8,POU5F1,BPTF,ZNF683,PRDM1,PRDM2,YOD1,HIRA,TGIF2LY,TGIF2,TGIF2LX,TGIF1,MEF2A,MEF2BNB-MEF2B,MEF2B,MEF2C,MEF2D	PMVK,ODC1,GMNN,FILIP1,CHD7,RNF144B,LHFPL2,CERCAM,UBE2E3,CYTIP,SMG1,MYO6,AKAP13,STAT3,SORT1,DUSP6,SLC2A3,CD22,COX5B,CD52,NKAIN2,GSPT1,COCH,LRRFIP1,CCDC125,ANXA1,LGR4,PSEN2,MCM6,GRAP2,ZDHHC21,ANPEP,ICAM1,MAP1LC3A,RHOH,HIF1A,METTL9,CMTM6,STAU2,SAP130,DDAH1,PLK3,APOC2,MCL1,STXBP3,EIF2B5,TNFSF8,MPPE1,DACH1,PPFIA1,TADA1,ADD2,GOLM1,PON2,SOD2,E2F7,POLE3
16	transfac_pro-M01840	0.0418806	3.53974	M9	E2F3,TFDP1,E2F1,E2F4,TFDP3	MCM6,PRPS1,E2F7,FILIP1,MCM9,SERBP1,RXRG,LRP1,DYRK2,METTL9,HMGN2,BARD1,LHFPL2,CHD7,RNF144B,DDAH1,MYO6,LSP1,CERCAM,PAX8,FUT9,NFKBIZ,RNASEH2C,DPY19L1,ANXA1,EIF5A2,AKAP13,LEPR,JAK2,ANPEP,SMARCA1,SENP6,BUB3,SMG1,STAU2,ANKRD9,COX6C,FNIP1
17	jaspar-PF0138.1	0.0417047	3.51445	M10		RPS6KA5,ZNF131,PDIA6,DACH1,E2F7,FNIP1,HMGN2,FUT9,NFKBIZ,CERCAM,PPAPDC1B,LSP1,RNF144B,CLASP2,UBE2E3,UGGT2,PRL,RXRG,SPATA13,SAP130,LHFPL2,MEF2A,GMNN,ZDHHC21,SQLE,CLSTN2,PSMB1,COCH,PDE2A,MYO6,ROPN1L,JAK2,AKAP13,CELSR2,ANKRD9,PDLIM5,CHD7,PAX8,SOCS2,STAU2,SOD2
18	transfac_pro-M00312	0.0415897	3.49792	M11		MAP6D1,SLC25A13,DUSP6,DACH1,MYO6,COX5B,TRIM45,STAT3,BCL3,STAR,ICAM1,GRAP2,JAK2,CD22,ANAPC11
19	transfac_public-M00114	0.0411095	3.42888	M6	CREB1	CCDC125,ANKRD9,PMVK,LRP1,MYO6,LSP1,CYTIP,JAK2,LGR4
20	homer-M00016	0.0409878	3.41138	M12	MYC,MYCN,MAX,MXI1,ARNT,USF1,ARNT2,BHLHE40,MLXIPL,CLOCK,HEYL,ARNTL,HEY2,HES6,NPAS2,MNT,OLIG2,MXD4,ID1,MITF,OLIG1,ARNTL2,MXD3,TFE3,HEY1,USF2	ODC1,STAT3,SERBP1,PDE2A,BUB3,SMG1,EIF5A2,ANKRD9,FUT9,ZNF131,RNF144B,LHFPL2,LSP1
21	yetfasco-1900	0.0407713	3.38026	M7		MMP23B,DDAH1,AKAP13,TGM1,HAVCR2,KCNJ13,EVI5
22	selexconsensus-pnr	0.0405008	3.34137	M11	GATA5,GATA4,GATA6,GATA1,GATA2,GATA3	CHD7,CD83,STAU2,JAK2,RXRG,ADD2,LSP1,UTS2,DPY19L1,NFKBIZ,DUSP6
23	tfdimers-MD00369	0.0404061	3.32775	M13	CBFB,ZNF384,RUNX2	DDAH1,ZDHHC21,LHFPL2,ANXA1,CLGN,STAU2,PDLIM5,NFKBIZ,TNFSF8,PSEN2,CHD7,PMVK,TNFAIP3,EIF2B5,DACH1,FILIP1,JAK2,SPARC,C17orf58,PPFIA1,FUT9,H2AFZ,COCH,UBE2E3,CD83
24	yetfasco-2018	0.0403249	3.31608	M7		DDAH1,MMP23B,HAVCR2,EVI5,ASRGL1,MAGI2,E2F7,CD22,LSP1,ANXA1,IFI16,PDLIM5,SH2D1A,CHD7,UBE2E3
25	yetfasco-1567	0.0402505	3.30539	M3		MCM6,LSP1,FUT9,LRRFIP1,E2F7,SH2D1A,PRPS1,PTPRF,DDAH1,SMARCA1,DUSP6,LHFPL2,SPATA13,ANXA1,NKAIN2,LGR4,NUP160,PAX8,STAU2,UGGT2,CD44,FILIP1,HIF1A,TRIM45,BARD1,ARMC8,DBR1,SETD8,CHD7,DACH1,GHR,JAK2,NFKBIZ,PRKCH,METTL9
26	homer-M01514	0.0401085	3.28497	M12	MYC,MXI1,MAX,MYCN,MLXIPL,ID1,OLIG1,ARNTL,MXD3,NPAS2,TFE3,HEY2,OLIG2,MNT,HEY1,HEYL,CLOCK,HES6,ARNTL2,MITF,MXD4,USF1,ARNT2,BHLHE40,ARNT,USF2	ODC1,SERBP1,PDE2A,STAT3,BUB3,ANKRD9,SMG1,ZNF131,FILIP1,LSP1
27	yetfasco-1791	0.0400273	3.2733	M14	NFYA	COCH,USMG5,DUSP6,E2F7,CHD7,STAU2,NFKBIZ,DDAH1,ZDHHC21,DACH1,PAX8,SMARCA1,ATPIF1,COL27A1,MEF2A,MYO6,SAP130,SH2D1A
28	yetfasco-1289	0.0399665	3.26455	M15		PHF7,DUSP6,LRRFIP1,JAK2,ANXA1,NFKBIA,PRL,CMTM6,PHYH,EPB41L5,LSP1,UGGT2,BCL3,CHD7,HIF1A,SERBP1,PSEN2,ROPN1L
29	transfac_pro-M01523	0.0399326	3.25968	M11		CHD7,GHR,STAU2,DYRK2,ANKRD9,E2F7,UGGT2,RXRG,AKAP13,NMNAT3,DPY19L1,CLSTN2
30	yetfasco-832	0.0399326	3.25968	M11		CHD7,GHR,STAU2,DYRK2,ANKRD9,E2F7,UGGT2,RXRG,AKAP13,NMNAT3,DPY19L1,CLSTN2
31	tfdimers-MD00450	0.0398447	3.24704	M16	MZF1,CRX	RXRG,MAGI2,PTPRF,COCH,LHFPL2,DYRK2,TGM1,PMVK,PRPS1,EPB41L5,SOCS2,STAU2,MAP3K8,CD52,NMNAT3,EHD3,MAP1LC3A,PDE2A,RHOH,SPATA13,LRP1,KRT10,SETD8,PRKCH,HDDC2,DPY19L1,HIF1A,UBE2E3,SPARC,ODC1,DACH1,MEF2A,TIMM23,CHD7,GLRX5,PSEN2,ADD2,JAK2
32	encode-UW.Motif.0653	0.0398041	3.24121	M3		FILIP1,COL27A1,SMARCA1,LHFPL2,NKAIN2,STAU2,SOCS2,FUT9,JAK2,DDAH1,CLASP2,EIF5B,RXRG,SPARC,GSTA4,PDLIM5,UGGT2,ZDHHC21,ANXA1,TDP1,KRT10,DUSP6,E2F7,RNF144B,PRKCH,SORT1,GMNN,PMVK,DACH1,UBE2E3,CD22,ASRGL1,MAGI2,CCRL2,PAX8,MEF2A,RHOH,SPATA13,PLEKHA8,HAVCR2,CD44,LRP1,CLSTN2,DYRK2,LSP1,GLRB,MPPE1,PRL,CHD7,RPS6KA5,AKAP13,HIF1A,ANPEP,EHD3
33	yetfasco-1545	0.0396891	3.22468	M17		SORT1,DDAH1,GPLD1,SPATA13,METTL9,GHR,CERCAM,CLSTN2,SMARCA1,AKAP13
34	transfac_pro-M00919	0.0396621	3.22079	M9	E2F1,TFDP1,E2F3,E2F4,TFDP3,E2F7,E2F2,E2F5	MCM6,HMGN2,H2AFZ,MYO6,SOCS2,E2F7,CBX3,PAX8,GMNN,SERBP1,METTL9,LHFPL2,GINS3,PRPS1,BUB3,LRP1,DYRK2,ZNF131,HIF1A,BARD1,COCH,TMEM14A,SENP6,MAGI2,GLRB,SMARCA1,UBE2E3,TMEM51,PPFIA1,DACH1,JAK2,CD83,MCM9,LSP1,MAP3K8,ANKRD9,COL27A1,PDLIM5,RPS6KA5,RNF144B,IFI16,ATP5J,CERCAM,DTYMK,DUSP6,PTPRF,EIF5A2,CYTIP,COX5B,PRKCH,ANXA1,STAT3
35	yetfasco-1191	0.0395877	3.21009	M2	TGIF2LY,TGIF1,TGIF2LX,TGIF2,NR3C1,FOXA3,PGR,FOXP3,ZNF683,PRDM1,PRDM2,MYBL2,MYBL1,SNAPC4,RFX1,RFX2,RFX3,RFX6,RFX4,RFX8	CERCAM,ICAM1,DUSP6,LHFPL2,STAT3,CHD7,PLK3,PMVK
36	yetfasco-1733	0.0395674	3.20717	M16		FNIP1,MEF2A,SPATA13,GRAP2,RXRG,ZDHHC21,NFKBIZ,PPFIA1,CHD7,NUP160,ANXA1,DDAH1,FUT9,MAP3K8,SOCS2,CLIP4,JAK2,RNF144B
37	yetfasco-1268	0.039493	3.19648	M2	FOXP3,FOXA3,TGIF1,TGIF2,TGIF2LX,TGIF2LY,MEF2A,MEF2BNB-MEF2B,MEF2B,MEF2C,MEF2D	CERCAM,DUSP6,STAT3,ICAM1,CHD7,SLC2A3,MCM6,PMVK,CYTIP,LHFPL2,PLK3,MPPE1,SMG1,CD52,ANXA1,MYO6
38	transfac_public-M00486	0.0394659	3.19259	M3	PAX2	DUSP6,DACH1,AKAP13,NFKBIZ,RNF144B,TNFAIP3,MAP3K8,STAT3,CHD7,FILIP1,HDDC2,FUT9,NFKBIA,CMTM6,ANXA1,SORT1,BARD1,TDP1
39	yetfasco-1258	0.0393645	3.178	M2	TCF3,STAT1,E2F1,MEF2A,MEF2B,MEF2BNB-MEF2B,MEF2C,MEF2D,ZNF683,PRDM1,PRDM2,MYBL2,MYBL1,SNAPC4	CERCAM,DUSP6,ANXA1,SLC2A3,PLK3,LHFPL2,MCM6,SMG1,CHD7,PMVK,AK2,MYO6,NUDT19,STAT3,ICAM1,UBE2E3,CD52,AKAP13,HIF1A,SORT1,CYTIP,C17orf58,MPPE1
40	tfdimers-MD00441	0.0392766	3.16536	M5	OVOL2,RELA,NFKB1,REL,NFKB2,BCL3,CHURC1,AP3B1,MZF1,EBF1,RELB	DDAH1,LSP1,NMNAT3,HMGN1,AKAP13,SMG1,LHFPL2,GHR,FILIP1,MAP3K8,ANPEP,PAX8,PTPRF
41	transfac_pro-M01352	0.0392157	3.15661	M11	NKX2-8,NKX3-1,NKX2-3	PPAPDC1B,CLSTN2,FNIP1,MAGI2,STAT3,EIF5A2,RNF144B,ANXA1,FILIP1,SOCS2,DACH1,SENP6,ULK2,CHD7,AKAP13,PRKCH,MPPE1,KCNJ13,CLIP4,DDAH1,ZDHHC21,HIF1A,LGR4,PMVK,DPY19L1
42	yetfasco-1215	0.0391954	3.15369	M2	TGIF1,TGIF2,TGIF2LX,TGIF2LY,MEF2A,MEF2C,MEF2D,MEF2B,MEF2BNB-MEF2B,ZNF683,PRDM1,PRDM2	CERCAM,PMVK,MCM6,SLC2A3,DUSP6,NUDT19,ANXA1,CHD7,ICAM1,SORT1,STAT3,ROPN1L,AKAP13,SMG1
43	yetfasco-1259	0.0391007	3.14008	M2	MEF2A,MEF2B,MEF2C,MEF2BNB-MEF2B,MEF2D,ZNF683,PRDM1,PRDM2,RFX2,RFX1,RFX6,RFX3,RFX4,RFX8	CERCAM,SMG1,STAT3,DUSP6,CD52,CHD7,PMVK,PLK3,MYO6,SLC2A3,LHFPL2,NUDT19,ICAM1
44	yetfasco-1874	0.0389451	3.11771	M6		SMARCA1,COL27A1,BRE,DACH1,UGGT2,E2F7,PMVK,SPARC,SMG1,CELSR2,PTPRF,CLSTN2,LSP1,GRAP2,SAP130,DDAH1,MAP3K8,EHD3,LGR4,PHKA2,LHFPL2,PDLIM5,FILIP1,PRL,ANXA1,CD83,RXRG,EVI5,AKAP13,GHR,RNF144B,COCH,UBE2E3,SLC25A13,SENP6,LRRFIP1,BUB3,KCNJ13,HMGN1,STAU2,BCL3,NFKBIZ,ADD2,FUT9,ANPEP,PDE2A,DUSP6,SEC11C,GLRX5,NUP160,MAGI2,SH2D1A,TNFSF8,SLC2A6,DYRK2,ANKRD9,JAK2,ZDHHC21,GLRB,SERBP1,SPATA13,CYTIP,FNIP1,TMEM51,GSP…
45	yetfasco-1882	0.0388707	3.10702	M12		CEACAM3,SENP6,RNF144B,FUT9,MYO6,STAT3,EHD3,COX6C,DDAH1,CCRL2,ANKRD9,ECHS1,PDE2A,DYRK2,PIP4K2C
46	yetfasco-2241	0.0388302	3.10118	M9		DUSP6,ATP5J,MAP3K8,USMG5,DYRK2,NFKBID,SOCS2,CHD7,ICAM1,H2AFZ,ULK2,SETD8,PDLIM5,PAX8,HDDC2,NFKBIZ,SPATA13,STAT3,TOR2A,RPF1,COX5B,MEF2A,ODC1,LSP1,LHFPL2,CBX3
47	yetfasco-1274	0.0388166	3.09924	M2	YOD1,RFX1,RFX2,RFX3,RFX6,RFX4,RFX8	MCM6,PMVK,CERCAM,PLK3,AKAP13,ANKRD9,ANXA1,NUDT19,SMG1
48	transfac_pro-M01964	0.0388031	3.09729	M7		CERCAM,PTPRF,RNASEH2C,GHR,LHFPL2,BCL3,MAGI2,NLRP1
49	yetfasco-530	0.0388031	3.09729	M7		CERCAM,PTPRF,RNASEH2C,GHR,LHFPL2,BCL3,MAGI2,NLRP1
50	flyfactorsurvey-CG10267_SANGER_5_FBgn0037446	0.0387558	3.09049	M18		DUSP6,CLGN,H2AFZ,FUT9,AKAP13,SH2D1A,GRAP2,SPATA13,IFI16,SORT1,ZDHHC21,MRPL22
51	transfac_pro-M03557	0.0386881	3.08076	M5	NFKB1,RELA,REL,OVOL2,NFKB2,EBF1,MZF1,STAT6,RELB	NFKBID,NFKBIA,LSP1,BCL3,NFKBIZ,DDAH1
52	transfac_pro-M00514	0.0386814	3.07979	M6	ATF4,ATF3,CREB1,CREM,ATF5,ATF2,ATF1,ATF6,ATF7	MAP1LC3A,CHD7,CBX3,BRE,PMVK,CLASP2,ZNF131,AKAP13,SPATA13,GMNN,PDE2A,FUT9,CLSTN2,ANKRD9,RNF144B,TMEM51,NFKBID,ANPEP,STAT3,KRT10,PPAPDC1B,ZDHHC21,EHD3,UBE2E3,LRRFIP1,DACH1,HMGN1,CD44,NUDT19,FILIP1,JAK2,BCL3,GRAP2,CERCAM,HIF1A,COCH,NFKBIZ,LSP1,STAU2,COL27A1,TTK,PRPS1,PTPRF,SETD8
53	transfac_pro-M00920	0.0386678	3.07784	M9	E2F7,TFDP1,E2F3,E2F4,E2F1,TFDP3,E2F5,E2F2	MCM6,H2AFZ,HMGN2,GMNN,CBX3,SERBP1,LHFPL2,E2F7,SOCS2,PAX8,PRPS1,BUB3,DYRK2,ZNF131,LRP1,ATP5J,TMEM14A,METTL9
54	transfac_pro-M03563	0.0386475	3.07493	M5	RELA,NFKB1,NFKB2,BCL3,OVOL2,REL,AP3B1,CHURC1,STAT6,EBF1,E2F1,MZF1,IRF1,RELB	NFKBIA,ICAM1,NFKBIZ,NFKBID,TNFAIP3,LSP1,BCL3
55	yetfasco-1551	0.0386002	3.06812	M12	MYC,ARNT,ARNT2,MAX,USF1,BHLHE40,MXI1,MNT,HEYL,ARNTL,ARNTL2,MXD3,OLIG1,CLOCK,MXD4,NPAS2,MITF,HES6,HEY2,TFE3,MYCN,HEY1,MLXIPL,OLIG2,ID1	SERBP1,ODC1,PDE2A,EIF5A2,STAT3,BUB3,ZNF131,FILIP1,SMG1,FUT9,ANKRD9,LSP1,RNF144B
56	yetfasco-1226	0.0385799	3.0652	M2	E2F1,TCF3,PGR,NANOG,NR3C1,FOXP3,FOXA3,FOXO4,TGIF2LY,TGIF2,TGIF2LX,TGIF1,ZNF683,PRDM1,PRDM2,MEF2A,MEF2B,MEF2BNB-MEF2B,MEF2C,MEF2D,MYBL2,MYBL1,MYB,SNAPC4	CERCAM,DUSP6,STAT3,PMVK,SLC2A3,ICAM1,CD52,CHD7,MPPE1,LHFPL2,PLK3,NUDT19,MCM6
57	transfac_pro-M02909	0.0384311	3.04381	M11	SOX4,SOX11,SOX8,SOX13,SOX21,SOX15,SOX18	CHD7,DUSP6,METTL9,JAK2,PDE2A,CYTIP,FILIP1,SORT1,SERBP1,MEF2A,STAU2,DACH1,CLIP4,LHFPL2,COCH,NMNAT3,LEPR,PDLIM5,SH2D1A,GMNN,LGR4,UBE2E3,PRL
58	homer-M00264	0.0383702	3.03506	M12	MYC,MAX,MNT,MXI1	SERBP1,STAT3,PDE2A,ZNF131,EIF5A2,PMVK,LSP1,ODC1,HIF1A
59	encode-UW.Motif.0425	0.0382214	3.01367	M19		FILIP1,LGR4,GSTA4,PDE2A,AKAP13,DPY19L1,PPAPDC1B,RNF144B,PIGT,TADA1,NKAIN2,SMARCA1
60	flyfactorsurvey-CG1621_SANGER_5_FBgn0033182	0.0382214	3.01367	M20		SMG1,TIMM23,PLEKHA8,CYTIP,SAT1,E2F7,GSPT1,HMGN1,LSP1,ASRGL1,PTPRF,UGGT2,ANKRD9,MEF2A,LHFPL2,MCM9
61	transfac_pro-M01640	0.0381335	3.00102	M4	HLF,NFIL3,DBP,TEF,ATF2	DUSP6,CHD7,PDE2A,COL27A1,ZNF131,ANKRD9,UBE2E3,MAP1LC3A,MEF2A,CELSR2,MCL1,PDLIM5,LSP1,RNF144B,PPFIA1,MYO6
# Rank	Track id	AUC	NES	ClusterCode	Transcription factor	Target genes
1	wgEncodeHaibTfbsA549Cebpbsc150V0422111PkRep1.broadPeak.gz	0.0488066	3.79327	T1	CEBPB	NFKBIA,BCL3,ISG20,ANXA1,TMEM51,PON2,CLGN,DDAH1,MRPS15,CLIP4,EIF5A2,ABT1,GOLM1,SAT1,MAP3K8,EIF5B,SOD2,PAX8,TNFAIP3,MAGI2,NUP160,H2AFZ,LGR4,ODC1,ATPIF1,FILIP1,RHOH,SETD8,SOCS2,MCL1,FNIP1,PTPRF
2	wgEncodeHaibTfbsA549Cebpbsc150V0422111PkRep2.broadPeak.gz	0.0459929	3.43898	T1	CEBPB	BCL3,NFKBIA,ISG20,ANXA1,PON2,TMEM51,CLGN,MRPS15,CLIP4,DDAH1,MAP3K8,ABT1,EIF5A2,SOD2,PAX8,TNFAIP3,NUP160,SAT1,H2AFZ,FILIP1,ODC1,ATPIF1,GOLM1,MAGI2,NUDCD2,STAT3,NFKBIZ,NDUFS5,LGR4,PTPRF,EIF2B5,SOCS2,DUSP6,RHOH,STAU2,RNF213,CD44,MCL1,DTYMK,FNIP1,SETD8,C17orf58,LEPR,EPB41L5,COX7A2,ICAM1,GFM1
3	wgEncodeHaibTfbsK562Cebpbsc150V0422111PkRep1.broadPeak.gz	0.0448633	3.29675	T1	CEBPB	NFKBIA,CLGN,MRPS15,ISG20,ABT1,ANXA1,BCL3,KRT10,ATPIF1,SOCS2,TNFAIP3,EIF5B,PTPRF,H2AFZ
4	wgEncodeSydhTfbsK562Ubfsc13125IggmusPk.narrowPeak.gz	0.0446266	3.26694	T2	UBTF	GOLM1,MRPL22,DTYMK,EIF5A2,PRL,TMEM51,ANKRD24,EHD3,BUB3,TMEM14A,ADI1,LSP1,NUDCD2
5	wgEncodeHaibTfbsK562Cebpbsc150V0422111PkRep2.broadPeak.gz	0.0445657	3.25928	T1	CEBPB	CLGN,ABT1,BCL3,ISG20,NFKBIA,MRPS15,ANXA1,ATPIF1,AK2,PARL,IFI16,MAP3K8,STAR,KRT10,SETD8,H2AFZ,SOCS2
6	wgEncodeSydhTfbsGm12892NfkbTnfaIggrabPk.narrowPeak.gz	0.0429628	3.05743	T3	NFKB1	KCNJ13,CD83,TNFAIP3,MEF2A,MAP3K8,NFKBID,CMTM6,BCL3,NFKBIA,METTL9,SMG1,LSP1,ICAM1
7	wgEncodeSydhTfbsGm18526NfkbTnfaIggrabPk.narrowPeak.gz	0.0427396	3.02933	T3	NFKB1	MAP3K8,TNFAIP3,LSP1,BCL3,NFKBID,ICAM1,CD22
8	wgEncodeHaibTfbsHepg2Foxa2sc6554V0416101PkRep2.broadPeak.gz	0.0426922	3.02337	T4	FOXA2	SOCS2,RHOH,MAP3K8,DUSP6,SMARCA1,GOLM1,LGR4,GLRX5,ALDH3A2,ANPEP,UQCR10,SORT1,RNF213,PON2,LRP1

## Sheet: 2-CdA
; Name	string_interactions_cda
; Species and nomenclature	Homo sapiens, HGNC symbols
; Motif collection	10K (9713 PWMs)
; Track collection	1120 ChIP-seq tracks (ENCODE raw signals)
; Minimum NEScore	3
; Rank threshold for visualization	5000
; ROC threshold for AUC calculation (%)	0.03
; Minimum identity between orthologous genes	0
; Maximum false discovery rate (FDR) on motif similarity	0.001
; Motif rankings database	20kb centered around TSS (7 species)
; Track rankings database	20kb centered around TSS (ChIP-seq-derived)
; Number of valid nodes	110
; iRegulon version	iRegulon v1.3 (build: 2015-02-12)
# Rank	Motif id	AUC	NES	ClusterCode	Transcription factor	Target genes
1	transfac_pro-M01500	0.103054	5.03877	M1		SOCS3,DEDD,MEF2A,MXI1,BBX,HIVEP2,TAB2,TCF7L2,BCL6
2	yetfasco-807	0.103054	5.03877	M1		SOCS3,DEDD,MEF2A,MXI1,BBX,HIVEP2,TAB2,TCF7L2,BCL6
3	transfac_pro-M03208	0.0925769	4.33681	M2		BCL6,HOXA9,SLC38A2,RBBP6,KLF6,CTGF,HOXA10,BNIP3L,TSC22D3,FOXO3,BBX
4	homer-M00095	0.0922103	4.31225	M3	STAT2,STAT1,IRF8,E2F1,IRF2,IRF1,IRF7,IRF4,IRF6,IRF3,IRF5,IRF9,ZEB1,MYB,CHURC1,ZNF683	BBX,MAX,GNA13,RNF213,ARHGAP25,HIF1A,FOXO3,ISG20,SH2D1A,HIVEP2,ELF1,NRG1,SPTBN1,STAT3,CLIC4,DEDD,TCF7L2,TNFSF8
5	transfac_pro-M03194	0.087867	4.02126	M2		TSC22D3,CTGF,WSB1,HOXA10,DCAF6,BBX,SLC38A2,RBBP6,BCL6,HOXA9,ARFGAP1,BRE,BNIP3L
6	homer-M00682	0.0875568	4.00047	M4		DCAF6,FGFR1OP2,RUNX1,ZFC3H1,ABI2,FOXO3,TAB2,BBX,ITM2B,HOXA9,HIVEP2,TCF7L2,BCL6,HOXA10,ELF1,HIF1A,CLEC4C,ZFYVE16,RNF7,CELF1,PICALM,CLIC4,AKR1A1,ARFGEF1,SPTBN1,NF1,MXI1,STAT3,SERINC5,SOCS3,NINJ2,SLC38A2,BNIP3L,CTGF,HAVCR2,KLF6,DEDD,WSB1,JUP,MEF2A,H6PD,TGFBR2,DENND5A,ASB4,GLS,NRG1,RAB8B,EIF4EBP2,PTPRC
7	transfac_pro-M02767	0.0870491	3.96646	M3	IRF3,STAT2,STAT1,IRF7,IRF5,IRF1,IRF8,IRF2,IRF4,IRF6	BBX,HIVEP2,BCL6,STAT3,CLIC4,MXI1,HOXA9,DEDD,ABI2,SLC38A2,SPTBN1,FOXO3,ID1,TOX4,DENND5A,HOXA10,TAB2,MEF2A,FGF7,TCF7L2,RNF213,EML5,NRG1,BCL9L
8	yetfasco-1525	0.0858928	3.88899	M4	FOXO3,FOXO1,FOXO4,NR3C1,PGR,FOXA3,FOXJ1,FOXF2,FOXF1,FOXC2,HLTF,FOXJ2,FOXA1,FOXA2,FOXL1,FOXD2,FOXP3,FOXP1,FOXJ3,PDX1,SMAD1,FOXK1,SRF	FOXO3,JUP,MXI1,HIVEP2,SPTBN1,MEF2A,SERINC5,CELF1,HOXA10,PIGA,KLF6,TCF7L2,DEDD,AKR1A1,ARHGAP25,ITM2B,EIF4EBP2,BCL9L,GLS,ZFYVE16,PTPRC,ASB4,SOCS3,CLIC4,TAB2,GNA13,SLC38A2,SIPA1L1,STAT3,NRG1
9	yetfasco-1193	0.0849903	3.82853	M5		KLF6,RUNX1,JUP,CYTIP,CTGF,MYB,HIVEP2,BCL6,ELF1,MXI1,TAB2,ABI2,AP1S3,TCF7L2,SIPA1L1,ATN1,SOCS3,FOXO3,GNA13
10	transfac_pro-M01253	0.0848916	3.82192	M2	CNOT3	RUNX1,HOXA9,FOXO3,BBX,SOCS3,KLF6,SLC38A2,HOXA10,BCL6,BNIP3L,ARFGEF1,TAB2,SPTBN1,MYB,HDDC2
11	transfac_pro-M03189	0.0835096	3.72933	M2		RBBP6,CTGF,TCF7L2,HOXA10,TSC22D3,WSB1,BBX,HOXA9,SLC38A2,BCL6,BNIP3L,KLF6,RUNX1,ARFGAP1,BCL9L,DCAF6,FOXO3,MAX,JUP,ZFC3H1
12	factorbook-STAT2	0.0816341	3.60368	M3	STAT2,STAT1,IRF7,IRF2,IRF1,IRF6,IRF3,IRF5,IRF8,IRF4,ZEB1,IRF9,PRDM1	MEF2A,BBX,RNF213,TCF7L2,MAX,ISG20,CLIC4,JUP,BCL6,SH2D1A,HIVEP2,GNA13,FOXO3,ELF1,DEDD,SPTBN1,MXI1,PICALM,TAB2,FGF7,STAT3,SAT1,TNFSF8,CTGF,H6PD,GLS,EIF4EBP2,AP1S3,HIF1A
13	transfac_pro-M01622	0.0815495	3.59801	M2		BCL6,HOXA9,SLC38A2,HOXA10,TAB2,CD2AP,FOXO3,SAT1,SPTBN1,NRG1,SOCS3,MXI1,BBX,WSB1,HIVEP2,ARFGAP1,CELF1,RUNX1,PICALM,WASF1,ZFYVE16,NF1,ITM2B,ELF1,EVC,GLS,ARFGEF1,MEF2A,FGFR1OP2,UBA6,BNIP3L,DEDD,HIF1A,GK,EML5,SH2D1A,RAB8B,RBBP6,CLSTN2,CTGF,SIPA1L1,ABI2,NBL1,AKR1A1,PTPRC,MAX,TCF7L2,PRKCH,ID1
14	stark-RTAAATA	0.0802239	3.5092	M6	FOXF1,FOXF2,FOXL1,FOXQ1,FOXL2	BCL9L,DCAF15,MXI1,TCF7L2,HOXA10,AKR1A1,HIVEP2,HOXA9,FOXO3,RAB8B,RBBP6
15	transfac_pro-M02752	0.0800124	3.49503	M4	FOXK1,FOXO3,FOXO1,FOXO4,FOXF2,FOXC2,HLTF,FOXF1,FOXJ1,FOXO6,FOXA2,FOXA1,FOXA3,FOXI1,PGR,NR3C1,FOXD2,FOXJ2,SMAD1,PDX1,FOXD1,FOXL1,FOXJ3,SOX10,FOXB1,SF1,FOXP1,FOXC1	MXI1,FOXO3,ARHGAP25,HIVEP2,SOCS3,SLC38A2,MEF2A,JUP,DEDD,BBX,ITM2B,PTPRC,SPTBN1,EIF4EBP2,FGF7,BNIP3L,ZFYVE16,CYTIP
16	yetfasco-1650	0.0798573	3.48464	M7		MXI1,HOXA9,FOXO3,BCL6,SLC38A2,ARFGEF1
17	transfac_pro-M03198	0.0798009	3.48086	M2		RBBP6,CTGF,TCF7L2,HOXA10,WSB1,TSC22D3,BBX,HOXA9,SLC38A2,BCL6,BNIP3L,KLF6,RUNX1,BCL9L,ARFGAP1,DCAF6,MAX,FOXO3,ZFC3H1
18	tfdimers-MD00265	0.0797304	3.47613	M8	GFI1,IKZF1,GATA3,GATA1,GATA2,ELK1,GATA5,GATA4,GATA6	ASB4,BBX,SERINC5,CLSTN2,SPTBN1,HIVEP2,BCL6,MXI1,NF1,GK,RAB8B
19	transfac_pro-M03170	0.0795471	3.46385	M2		CTGF,KLF6,BNIP3L,TCF7L2,SLC38A2,TSC22D3,BBX,BCL6
20	hdpi-FAM119B	0.0777421	3.34292	M9	METTL21B	BBX,HIVEP2,SLC38A2,FOXO3,BCL6,SH2D1A,MXI1,HOXA9,TCF7L2,SPTBN1
21	transfac_pro-M00742	0.077319	3.31458	M4	FOXJ1,FOXD3	FOXO3,DEDD,TCF7L2,SOCS3,RUNX1,HIVEP2,ID1,CELF1,MEF2A,SPTBN1,TSC22D3,BBX,TAB2,MXI1,HOXA10,SLC38A2,SIPA1L1,ELF1,PTPRC,AP1S3,EML5,BCL6,WSB1,ITM2B,BNIP3L,NRG1,GNA13,JUP
22	jaspar-MA0419.1	0.077178	3.30513	M10		MYB,HAVCR2,BCL9L,TAB2,HIVEP2,ELF1,H6PD,SH2D1A,MXI1,SLC38A2,KLF6,GK
23	taipale-NWACAYRACAWN-IRX5-DBD	0.0769101	3.28718	M4	IRX5,IRX2	HOXA9,CELF1,FOXO3,NRG1,BNIP3L,HIVEP2,ATN1,NLRP1,SOCS3,BBX,SLC38A2,FGF7
24	jaspar-MA0430.1	0.0768678	3.28435	M1		HIVEP2,BCL6,RUNX1,SOCS3,WASF1,MXI1,ITM2B,FOXO3,NBL1,DCAF6,JUP,TCF7L2,DEDD
25	yetfasco-589	0.0768678	3.28435	M1		HIVEP2,BCL6,RUNX1,SOCS3,WASF1,MXI1,ITM2B,FOXO3,NBL1,DCAF6,JUP,TCF7L2,DEDD
26	yetfasco-63	0.0764729	3.25789	M4	FOXC2,FOXL1,FOXD3,FOXD2,FOXO3,FOXC1,FOXJ2,FOXO1,SRF,FOXK1	FOXO3,TCF7L2,MXI1,HIVEP2,SLC38A2,DCAF15,DEDD,EIF4EBP2,AP1S3
27	tiffin-TIFDMEM0000104	0.0760781	3.23144	M6	FOXC1	TCF7L2,MXI1,CELF1,HIVEP2,DEDD,AKR1A1,JUP,DENND5A,EIF4EBP2,RAB8B,SH2D1A,TAB2,STAT3,NRG1,BCL6,SLC38A2,SLC2A3,MEF2A,BBX,BNIP3L,HOXA10,WSB1,SIPA1L1,RUNX1
28	yetfasco-1251	0.075796	3.21255	M5	YOD1,MEF2B,MEF2C,MEF2BNB-MEF2B,MEF2A,MEF2D,PRDM2,PRDM1,ZNF683,TGIF2LY,TGIF2,TGIF2LX,TGIF1,RFX2,RFX1,RFX6,RFX3,RFX4,RFX8	SOCS3,DEDD,SIPA1L1,JUP,BBX,SLC2A3,HIVEP2,CELF1,MYB,AKR1A1,SPTBN1,ARFGEF1,MXI1,ALDH3A2,ID1,SERINC5,TSC22D3,H6PD
29	jaspar-MA0137.1	0.0754153	3.18704	M3	STAT1,STAT2,IRF7,IRF1,IRF2,IRF8,IRF3,IRF4,IRF5,IRF6,MYB,SPI1	RNF213,MEF2A,CLIC4,MAX,BBX,DEDD,TCF7L2,BCL6,FOXO3,HIVEP2,JUP,STAT3,SPTBN1,CTGF,ELF1,PICALM,H6PD,MXI1,SH2D1A,DENND5A,TAB2,ABI2,SAT1,GNA13,TGFBR2,PTPRC,ID1,BNIP3L,ISG20,FGF7,NRG1,EIF4EBP2,HIF1A,MYB,ARHGAP25,SLC38A2,GLS,OAZ2,TOX4,RUNX1,CELF1,SERINC5,ITM2B,PDX1,RAB8B,MTMR10,ADD2
30	yetfasco-1209	0.0752884	3.17853	M5	TGIF1,TGIF2,TGIF2LX,TGIF2LY,PRDM2,PRDM1,ZNF683,MYBL2,MYBL1,MYB,SNAPC4,RFX2,RFX1,RFX3,RFX6,RFX4,RFX8,MEF2A,MEF2D,MEF2C,MEF2BNB-MEF2B,MEF2B	SOCS3,SLC2A3,JUP,STAT3,BCL6,MXI1,AKR1A1,NRG1,HIVEP2,SIPA1L1,MYB,CELF1,AP1S3,SPTBN1,TSC22D3,DEDD,CD2AP,ALDH3A2,ELF1,ID1,BBX,NF1,OAZ2,BNIP3L,CTGF,WSB1,DENND5A,AK2,RAB8B,ARFGEF1,ZFC3H1,HIF1A,TOX4,TAB2,ITM2B,RUNX1
31	jaspar-CN0073.1	0.075232	3.17476	M11		SERINC5,BCL9L,CELF1,BBX,ADD2,NRG1,DEDD
32	transfac_pro-M02933	0.0750204	3.16058	M7	ZBTB14	FOXO3,TCF7L2,BCL6,SLC38A2,HOXA10,HOXA9,PRKCH,AP1S3,HIVEP2,SOCS3
33	transfac_pro-M01095	0.074823	3.14736	M9	LHX2,LHX9	HOXA9,HIVEP2,BNIP3L,BBX,HIF1A,BCL6,SLC38A2,MXI1,SH2D1A,FOXO3,IFI16,AP1S3,TCF7L2,KLF6,HOXA10,RAB8B,ZFYVE16
34	swissregulon-FOXO1-3-4.p2	0.0747243	3.14074	M4	FOXO1,FOXO4,FOXO3,FOXF2,FOXC2,HLTF,FOXA1,FOXF1,FOXJ1,FOXP1,FOXA2,FOXA3,PGR,NR3C1,FOXO6,FOXJ2,FOXD1,FOXI1,FOXD2,FOXJ3,FOXK1	FOXO3,MXI1,JUP,BBX,HIVEP2,SLC38A2,ARHGAP25
35	yetfasco-1580	0.0743859	3.11807	M10		MYB,HIVEP2,HAVCR2,BCL9L,TAB2,ELF1,SH2D1A,H6PD,MXI1,SLC38A2,GK,KLF6
36	homer-M00441	0.0742731	3.11051	M4	IRX6,IRX5,IRX4,IRX1,IRX2,IRX3	TCF7L2,FOXO3,ATN1,RYK,SIPA1L1,NRG1,BBX,PTPRC,DCAF6,MXI1,TAB2,CLSTN2,MEF2A,SPTBN1,AP1S3,CLIC4,ELF1,H6PD,ZFYVE16,GBP1
37	yetfasco-1526	0.0741885	3.10484	M4	FOXC2,FOXF1,FOXF2,FOXJ1,HLTF,FOXO1,FOXJ2,FOXA1,FOXD2,FOXO4,FOXO3,FOXL1,FOXP3,FOXJ3,FOXA2,FOXA3,NR3C1,PGR,FOXD1,SRF,FOXK1	FOXO3,HIVEP2,MXI1,JUP,TCF7L2,CELF1,SPTBN1,DEDD,MEF2A
38	yetfasco-1207	0.0741038	3.09917	M5	TGIF2LY,TGIF2LX,TGIF2,TGIF1,RFX2,RFX3,RFX4,RFX1,RFX6,RFX8,ZNF683,PRDM1,PRDM2	JUP,HIF1A,SOCS3,HIVEP2,MYB,STAT3,BCL6,MXI1,SIPA1L1,SLC2A3,AKR1A1,BBX,TSC22D3,CD2AP,ELF1,RUNX1,ID1,FOXO3,CYTIP,CELF1,NRG1,EIF4EBP2,DEDD,DENND5A
39	taipale-AWCGAAACCGAAACY-IRF9-full	0.0739205	3.08689	M3	IRF9,IRF8,IRF4,IRF5,IRF3,IRF7	RNF213,MAX,HIVEP2,ARHGAP25,FOXO3,TCF7L2,SH2D1A,ELF1,ISG20,UBA6,GBP1,PRKCH,GNA13,TAB2,RNF7,BBX
40	transfac_public-M00289	0.0737654	3.0765	M4	FOXI1,FOXJ2,FOXA1,FOXA3,FOXA2,RRN3,FOXJ1,FOXF2,FOXD3,FOXF1,FOXH1,FOXC2,CEBPB,CEBPG,CEBPE,FOXL1,CEBPD,CEBPA,SMAD1,NR3C1,PGR,FOXC1	JUP,HOXA10,SPTBN1,ELF1,TCF7L2,FOXO3,HIVEP2,DEDD,CELF1,CLSTN2,RAB8B,MXI1,PTPRC,TAB2,MYB,BBX,BNIP3L,CLIC4,DENND5A,SOCS3,NRG1,PDX1,SIPA1L1,BCL6,CD55,AKR1A1,STAT3,ADD2,BRE,RUNX1,WSB1,SLC38A2,RNF7,SH2D1A,MEF2A,ID1,FGF7,SERINC5,GK,ASB4
41	jaspar-PB0021.1	0.0735398	3.06138	M8	GATA3,GATA2,E2F6,GATA1	MYB,SPTBN1,ADD2,STAT3,TGFBR2,PTPRC,CELF1,HOXA10,BRE,PDX1,SLC38A2,BNIP3L,HIVEP2,MEF2A,ARHGAP25,FOXO3,SERINC5,GNA13,SH2D1A,CLIC4,CTGF
42	hdpi-RBBP9	0.073286	3.04438	M12	RBBP9	RUNX1,HIF1A,BCL6,PICALM,TAB2,GLS,TCF7L2,FOXO3,BBX,HIVEP2,ARFGEF1,NRG1,SRSF11,ZFC3H1,RAB8B,ITM2B,ELF1,CTGF,DCAF6,FGFR1OP2,BNIP3L,MEF2A,ASB4,PTPRC,RNF7,SPTBN1,WSB1,MYB,CLIC4,TGFBR2,CELF1,CD2AP,SIPA1L1,CYTIP,SH2D1A,RBBP6,NF1,ALB,FGF7,WASF1,LIPJ,PRKCH,KLF6,DEDD,ABI2
43	tfdimers-MD00301	0.0731731	3.03682	M3	IKZF1,E2F6,EP300,STAT6	BCL9L,BCL6,ARHGAP25,DEDD,TAB2,CELF1,NRG1,HIVEP2,TSC22D3,SPTBN1,SLC2A3,ABI2,ZFYVE16,SLC16A4,ITM2B,SOCS3,RUNX1,JUP,BBX,OAZ2,ARFGEF1,ADD2,AP1S3,CLIC4,MEF2A,CLSTN2,BRE,BNIP3L,FGF7,ARFGAP1
44	yetfasco-895	0.0730603	3.02926	M7		MXI1,HOXA9,ARFGEF1,FOXO3
45	transfac_public-M00258	0.0729052	3.01887	M3	IRF8,IRF5,IRF6,IRF3,IRF2,IRF1,IRF4,IRF7,STAT2,STAT1,SPI1,MYB,PURA,IRF9,PRDM1,E2F1	BBX,MAX,DEDD,MEF2A,CLIC4,BCL6,MYB,JUP,SPTBN1,TCF7L2,SAT1,HIVEP2,DCAF6,FOXO3,CTGF,H6PD,GNA13,RNF213,TOX4,RNF7,MXI1
# Rank	Track id	AUC	NES	ClusterCode	Transcription factor	Target genes
1	wgEncodeSydhTfbsMcf10aesStat3Etoh01bStdPk.narrowPeak.gz	0.0853146	4.35405	T1	STAT3	MYB,EML5,NF1,PDX1,GK,NBL1,DENND5A,OAZ2,SLC38A2,SOCS3,RNF213,KLF6,PICALM,BCL6,STAT3,SAT1,HIVEP2,H6PD,LY6E,RUNX1,CLIC4,IFI16,FGF7,MXI1,CELF1,ISG20,SPTBN1,CYTIP,ID1,TGFBR2,RBBP6,BCL9L,CTGF,FOXO3,TSC22D3,ATN1,SLC2A3,JUP,TCF7L2,ALDH3A2,FGFR1OP2,MAX,RYK,CLEC4C,PIGA,GBP1,TAB2,ADD2,PRKCH,NLRP1,CD2AP,ASB4
2	wgEncodeSydhTfbsHelas3Stat3IggrabPk.narrowPeak.gz	0.075232	3.65211	T1	STAT3	PDX1,PTPRC,STAT3,IFI16,RNF213,H6PD,BCL6,SOCS3,HIVEP2,ISG20,PICALM,ASB4,GBP1,NBL1,HAVCR2,RUNX1,KLF6,CTGF,PIGA,CELF1,SPTBN1,WSB1,ZFYVE16,SAT1,SLC2A3,TSC22D3
3	wgEncodeSydhTfbsMcf10aesStat3Tam112hHvdPk.narrowPeak.gz	0.0746538	3.61186	T1	STAT3	SOCS3,GK,H6PD,RUNX1,HIVEP2,STAT3,BCL6,NBL1
4	wgEncodeSydhTfbsImr90Chd1nb10060411IggrabPk.narrowPeak.gz	0.071904	3.42042	T2	CHD1	SLC38A2,SLC2A3,SOCS3,RUNX1,KLF6,HIF1A,ID1,CLIC4,SAT1,MEF2A,BCL6,BNIP3L
5	wgEncodeHaibTfbsHepg2Mbd4sc271530V0422111PkRep1.broadPeak.gz	0.0686606	3.19462	T3	MBD4	ID1,ALB,SLC38A2,CTGF
6	wgEncodeHaibTfbsH1hescTcf12Pcr1xPkRep1.broadPeak.gz	0.0670389	3.08172	T4	TCF12	BSND,ID1,CD2AP,AP1S3,STAT3,NBL1,JUP,TNFSF8,PICALM,BCL9L,CD55,ISG20,FOXO3,DDX51,DEDD,ATN1,ABI2

## Sheet: VP16
; Name	string_interactions_vp16
; Species and nomenclature	Homo sapiens, HGNC symbols
; Motif collection	10K (9713 PWMs)
; Track collection	1120 ChIP-seq tracks (ENCODE raw signals)
; Minimum NEScore	3
; Rank threshold for visualization	5000
; ROC threshold for AUC calculation (%)	0.03
; Minimum identity between orthologous genes	0
; Maximum false discovery rate (FDR) on motif similarity	0.001
; Motif rankings database	20kb centered around TSS (7 species)
; Track rankings database	20kb centered around TSS (ChIP-seq-derived)
; Number of valid nodes	505
; iRegulon version	iRegulon v1.3 (build: 2015-02-12)
# Rank	Motif id	AUC	NES	ClusterCode	Transcription factor	Target genes
1	homer-M00032	0.0560185	7.62408	M1	E2F7,E2F4,E2F6,E2F1	ZNF367,PCNA,E2F8,MCM4,FBXO5,RANBP1,GINS2,H2AFV,FCHSD2,CBX3,MRPL13,CHEK1,SUZ12,HNRNPR,MCM2,UBE4B,LMNB1,USP53,GINS3,ATAD2,XPO7,HLTF,IKZF1,UGDH,SLC25A19,BRIP1,HNRNPD,WHSC1,HMBS,NLGN3,SH3BP1,STAG1,SFMBT1,PDS5A,CDK13,RFC3,APITD1,SUB1,AK2,HIST1H2BM,FAM98B,SRSF1,METTL2B,UBR7,C14orf142,XPO1,USP32,FAM122B,UGGT1,SLC43A2,NFYB,BUB3,MN1,MTSS1,FOSL2,DPY19L1,UBTF,NNT,BAZ1B,PPP1R16B,TRIM37,ICMT,SERBP1,LDLRAP1,CR…
2	transfac_pro-M00920	0.0541453	7.29781	M2	E2F7,TFDP1,E2F3,E2F4,E2F1,TFDP3,E2F5,E2F2	PCNA,CDC25A,MCM2,POLA1,E2F8,MCM4,UNG,ICMT,DTL,PDS5A,RANBP1,FBXO5,STAG1,CHEK1,ZNF367,TIPIN,GINS1,DHFRL1,GMNN,CBX3,MAP3K7,SERBP1,SFMBT1,IKZF1,NFYB,LMNB1,TRIM37,SUZ12,CDK1,TUBB,BUB3,PPP1R8,CREB1,GABPA,TMEM14A,USP53,ARHGEF9,DICER1,UGDH,MCM10,CDK13,PRRC1,NLGN3,UBE2J1,BRIP1,SRSF1,TIA1,HIST1H2BM,CCL23
3	jaspar-PF0069.1	0.0536705	7.21512	M3	E2F4,E2F7,E2F6,E2F1,E2F8	ZNF367,E2F8,PCNA,RANBP1,MRPL13,GINS2,MCM4,HNRNPD,H2AFV,STAG1,GINS3,FBXO5,XPO7,HNRNPR,HIST1H2BM,MTSS1,MCM2,POLA1,UGGT1,CHEK1,CDC25A,FANCG,UNG,AK2,UBR7,C14orf142,GINS1,SLC25A19,SRSF1,SUB1,MLEC,PPP1R16B,METTL2B,SUZ12,APITD1,BUB3,FAM122B,IKZF1,CBX3,FCHSD2,ERH,PDS5A,HIF1A,HLTF,LMNB1,RFC3,WHSC1,GMNN,DPY19L1,ICMT,NLGN3,DTL,SFMBT1,XPO1,CAMKK2,ARHGEF9,CREB1,UBTF,PIGV,DBR1,UBE2G1,MTX2,ADH5,DCPS,BTF3L4,UGDH…
4	transfac_public-M00516	0.0536609	7.21345	M2	E2F1,E2F4,E2F3,TFDP1,E2F7,E2F2,E2F5,TFDP3	PCNA,CDC25A,MCM2,UNG,MCM4,ZNF367,E2F8,GINS1,POLA1,PDS5A,CHEK1,TIPIN,DTL,RANBP1,DHFRL1,HIST1H2BM,FBXO5,ARHGEF9,TRIM37,ICMT,SRSF1,SUZ12,IKZF1,NLGN3,CBX3,CDK1,UBE2J1,BUB3,LMNB1,PRRC1,LMNB2,GMNN,UGDH,STAG1,FBXO9,CREB1,ZNF668,DICER1,SLC43A2,MKI67,CCL23,NFYB,AGPAT3,TIA1,TUBB,HIF1A,ACTL6A
5	transfac_pro-M00919	0.0501196	6.59666	M2	E2F1,TFDP1,E2F3,E2F4,TFDP3,E2F7,E2F2,E2F5	PCNA,E2F8,MCM2,MCM4,CDC25A,UNG,FBXO5,DTL,STAG1,RANBP1,ICMT,POLA1,ZNF367,PPP1R8,CHEK1,PDS5A,GINS1,LMNB1,SFMBT1,CBX3,TIPIN,GMNN,SERBP1,CREB1,POLE2,GINS3,TUBB,IKZF1,DICER1,GINS2,MCM10,MN1,SUZ12,BUB3,ARHGEF9,PRRC1,FBXO9,CDK13,TRIM37,CDK1,MAP3K7,BRIP1,UGDH,ZNF232,UBE2G1,ARHGAP11A,TIA1,HIF1A,IFT27,HIST1H2BM,XPO1,NLGN3,LCLAT1,TMEM14A,DHFRL1,NFYB,CCL23,HMGB1,ZNF639,ZNF668,ACTL6A,SRSF1,SUB1,CHAC2,CACYBP,C…
6	transfac_pro-M00739	0.0500074	6.57711	M2	E2F1,E2F4,E2F7,E2F5,E2F2,E2F3	PCNA,ZNF367,E2F8,RANBP1,H2AFV,MCM4,POLA1,IKZF1,GINS2,MCM2,SFMBT1,MRPL13,GINS3,UGGT1,PDS5A,HNRNPD,MAP3K7,BRIP1,CDC25A,UNG,STAG1,SUB1,BUB3,DTL,PPP1R8,ICMT,SRSF1,LCLAT1,XPO7,RFC3,FBXO5,TIA1,HLTF,XPO1,HNRNPR,USP53,MTSS1,CDK1,HMBS,CHEK1,MN1,PARP1,HIF1A,HIST1H2BM,APITD1,BRCA1,SUZ12,FAM122B,ZNF639,MLEC,CALU,SLC25A19,LDLRAP1,ABHD13,ZNF232,CBX3,PPP1R16B,UBTF,SERBP1,CREB1,GCLC,NNT,UGDH,ARHGAP11A,FANCG,SPAT…
7	transfac_pro-M00940	0.0482464	6.27039	M1	E2F1,E2F4,E2F3,E2F5,E2F2,TFDP1,E2F7,E2F6,TFDP3	ZNF367,PCNA,E2F8,RANBP1,POLA1,FBXO5,STAG1,MCM4,MCM2,PPP1R8,USP53,DTL,MRPL13,PDS5A,UNG,HNRNPD,RFC3,H2AFV,HIST1H2BM,HMGB1,SFMBT1,CDC25A,CHEK1,TIPIN,IKZF1,XPO1,GINS2,SUB1,MAP3K7,SRSF1,NLGN3,ICMT,TIA1,DPY19L1,FEN1,LCLAT1,FOSL2,SUZ12,BRIP1,APITD1,GINS3,WHSC1,SLC25A19,FAM98B,CREB1,MBTPS1,GINS1,ZNF668,UBTF,IMP3,ERLIN2,SETD4,FBXO9,ABHD13,PRRC1,ZNF232,IFT27,ZHX1,BUB3,LMNB1,TUBB,ZNF639,ZNF672,SPATA13,SERBP…
8	transfac_public-M00050	0.0478711	6.20503	M2	E2F5,E2F1,E2F2,E2F4,E2F3,TFDP1,E2F7,TFDP3	PCNA,ZNF367,E2F8,DTL,CDC25A,POLA1,FBXO5,GINS1,MCM2,STAG1,IKZF1,RANBP1,H2AFV,MAP3K7,CDK1,CBX3,ARHGAP11A,PDS5A,MCM4,ICMT,CDK13,GINS2,RFC3,ARHGEF9,ERH,GMNN,TIPIN,LCLAT1,UNG,XPO1,HNRNPD,SFMBT1,DICER1,HIST1H2BM,UGGT1,SUB1,PPP1R8,MRPL13,ABHD13,LMNB1,NLGN3,BUB3,CACYBP,CYTIP,GCLC,NFYB,TRIM37,XPO7,CREB1,SLC25A19,SETD4,USP53,GINS3,ZNF672,GTF2A2,TIA1,ZHX1,FAM122B,FAR1,FOSL2,CAMKK2,DTYMK,LMNB2,MTSS1,CHEK1,IM…
9	transfac_pro-M00740	0.0476113	6.15978	M2	E2F1,E2F3,E2F4,E2F5,E2F2,TFDP1,E2F7,TFDP3	ZNF367,PCNA,E2F8,DTL,CDC25A,MCM2,RANBP1,FBXO5,POLA1,H2AFV,GINS1,IKZF1,CBX3,ARHGAP11A,PDS5A,MCM4,UNG,ICMT,GINS2,CDK1,LCLAT1,HIST1H2BM,HNRNPD,DICER1,GMNN,CDK13,XPO1,NLGN3,PPP1R8,TIA1,ARHGEF9,FOSL2,RFC3,SUB1,STAG1,LMNB1,TIPIN,BRIP1,SFMBT1,SLC25A19,CACYBP,BUB3,GCLC,ABHD13,UBTF,ZNF672,UGGT1,TRIM37,CHEK1,CYTIP,XPO7,ERH,CREB1,MEF2A,MTSS1,GINS3,LMNB2,POLE2,ZNF232,USP1,FAR1,ATAD2,ZHX1,CAMKK2,PRRC1,ZNF639,…
10	transfac_pro-M00939	0.0467035	6.00167	M2	E2F1,TFDP1,E2F4,E2F3,TFDP3,E2F7,E2F5,E2F2	PCNA,E2F8,ZNF367,DTL,POLA1,MCM2,STAG1,FBXO5,PPP1R8,CDC25A,CDK1,RANBP1,MCM4,LMNB1,SFMBT1,IKZF1,ICMT,PDS5A,GINS1,CHEK1,UNG,ARHGAP11A,TRIM37,BUB3,TUBB,DICER1,ERH,H2AFV,UBE2G1,BRIP1,GMNN,CREB1,SERBP1,ARHGEF9,CBX3,CDK13,GINS3,MCM10,ZHX1,ZNF668,LCLAT1,NLGN3,TMEM14A,TIPIN,ZNF232,XPO1,HIST1H2BM,CCL23,MN1,RFC3,PRRC1,MEF2A,SUB1,TIA1,NFYB,GINS2,ZNF639,UGDH,ZNF672,ACTL6A,FANCG,APITD1,MAP3K7,SRSF1,NXT2,CACYBP…
11	homer-M00030	0.0461935	5.91284	M1	E2F4,E2F6,E2F7,E2F1	ZNF367,PCNA,E2F8,RANBP1,FBXO5,MCM4,POLA1,H2AFV,HMBS,GINS3,MRPL13,SFMBT1,STAG1,GINS2,SUB1,USP53,LMNB1,BUB3,APITD1,BRCA1,FAM122B,IKZF1,SRSF1,BRIP1,RFC3,MCM2,HNRNPD,PDS5A,UGDH,FOSL2,CHEK1,DPY19L1,ATAD2,EIF4EBP2,FCHSD2,SLC25A19,SUZ12,WHSC1,UBTF,XPO1,METTL2B,HLTF,UNG,GSPT1,NLGN3,CBX3,UBE2N,TIA1,RACGAP1,HNRNPR,HIST1H2BM,HMGB1,TUBB,BAZ1B,SLC43A2,NFYB,SPATA13,CDK13,UGGT1,SLC40A1,NNT,PAWR,PELI1,KRAS,ICMT,…
12	transfac_pro-M00738	0.0461197	5.89999	M2	E2F4,E2F1,E2F5,E2F3,E2F2,TFDP1,E2F7,TFDP3	ZNF367,PCNA,E2F8,DTL,CDC25A,MCM2,FBXO5,POLA1,H2AFV,GINS1,IKZF1,ARHGAP11A,RANBP1,CBX3,PDS5A,MCM4,GINS2,HIST1H2BM,UNG,ICMT,HNRNPD,GMNN,CDK13,LCLAT1,RFC3,STAG1,CDK1,XPO1,ARHGEF9,UGGT1,NLGN3,SLC25A19,LMNB1,SUB1,XPO7,TIPIN,DICER1,CACYBP,ERH,TRIM37,FOSL2,SFMBT1,BUB3,GCLC,CYTIP,GINS3,MTSS1,UBTF,ABHD13,TIA1,CREB1,PPP1R8,FAR1,ZNF672,BRIP1,LMNB2,ZNF232,CHEK1,CAMKK2,SRSF1,MAP3K7,SETD4,MRPL13,ZHX1,POLE2,KRAS…
13	swissregulon-E2F1..5.p2	0.0459625	5.87261	M2	E2F2,E2F4,E2F1,E2F5,E2F3,TFDP1,E2F7,TFDP3	PCNA,ZNF367,E2F8,DTL,POLA1,FBXO5,CDC25A,GINS1,MCM2,IKZF1,H2AFV,ARHGAP11A,CBX3,PDS5A,GINS2,RANBP1,ICMT,MCM4,XPO1,UNG,LCLAT1,ARHGEF9,GMNN,RFC3,HNRNPD,TRIM37,NLGN3,CACYBP,TIPIN,LMNB1,SUB1,XPO7,DICER1,HIST1H2BM,SFMBT1,CDK1,UGGT1,TIA1,ZNF672,CDK13,ERH,USP53,PPP1R8,STAG1,SRSF1,GCLC,GINS3,ABHD13,BUB3,SLC25A19,SPATA13,FAR1,LMNB2,CYTIP,PRKCH,CCL23,MEF2A,CHEK1,FEN1,HLTF,RACGAP1,STAU2,UBE2J1,CAMKK2,NFYB,ZNF…
14	transfac_pro-M00431	0.0458759	5.85753	M2	E2F1,TFDP1,E2F3,E2F4,E2F7,E2F5,E2F2,TFDP3	PCNA,ZNF367,E2F8,POLA1,MCM4,FBXO5,MCM2,STAG1,IKZF1,CDK1,RANBP1,DTL,LMNB1,PDS5A,BUB3,CDC25A,H2AFV,MAP3K7,NFYB,USP53,SFMBT1,PPP1R8,DICER1,CBX3,GINS2,SLC25A19,RFC3,SUB1,MN1,ERH,ZHX1,UNG,FAM122B,BCL3,NR2F6,CAMKK2,GINS1,ICMT,TCP11L2,FOSL2,FEN1,XPO1,PAQR8,CDK13,ACTL6A,DTYMK,NEK9,TUBB,ARHGEF9,UGGT1,FBXO9,APITD1,LCLAT1,BRIP1,UBE2J1,SERBP1,HNRNPR,ZNF668,TIA1,TRIM37,UBTD2,MRPL13,ZNF672,UBTF,CREB1,TIPIN,CCL…
15	homer-M00029	0.0449585	5.69775	M3	E2F1,E2F4,E2F6	RANBP1,SERBP1,ZNF367,CBX3,E2F8,FCHSD2,PCNA,SH3BP1,H2AFV,UBE4B,PDS5A,GINS2,UGDH,MCM4,BRIP1,NNT,HNRNPD,CDK13,HMBS,STAG1,SFMBT1,LMNB1,ATAD2,MRPL13,IKZF1,SLC25A19,XPO7,SRSF1,DPY19L1,WHSC1,XPO1,CREB1,SLC43A2,NFYB,BRCA1,BUB3,POLA1,MN1,USP32,CHEK1,FAM122B,TRIM37,HNRNPR,CAMKK2,UBTF,IMP3,MTSS1,CHAC2,TUBB,THUMPD3,ZNF668,PPP1R16B,CALU,ZNF232,GINS3,POP7,AGPAT3,ZMYM4,PUS3,ICMT,UGGT1,AK2,BTF3L4,PAWR,MTAP,MAP3K…
16	transfac_pro-M00737	0.0449553	5.69719	M2	E2F1,E2F4	PCNA,ZNF367,E2F8,H2AFV,MCM4,RANBP1,POLA1,IKZF1,MRPL13,GINS2,UGGT1,PDS5A,DTL,GINS3,STAG1,MCM2,SUB1,HNRNPD,BUB3,UNG,ICMT,FAM122B,SFMBT1,MAP3K7,PPP1R8,CDC25A,HLTF,LCLAT1,SRSF1,RFC3,FBXO5,XPO7,XPO1,CHEK1,PARP1,HNRNPR,TIA1,USP53,SLC25A19,MTSS1,PAQR8,CAMKK2,ERH,B3GALNT1,ABHD13,SUZ12,MLEC,BRIP1,LDLRAP1,SNTB1,TUBB,WHSC1,SERBP1,DICER1,DPY19L1,CDK1,TIMM17A,CBX3,BCL3,APITD1,PPP1R16B,NR2F6,SLC40A1,BTF3L4,FAN…
17	homer-M00028	0.0447179	5.65585	M2	E2F1,E2F4,E2F3,E2F7,TFDP1,E2F5,E2F2,TFDP3	PCNA,UNG,MCM4,MCM2,CDC25A,RANBP1,CHEK1,SUZ12,E2F8,PDS5A,GINS2,SFMBT1,GINS1,ZNF232,RFC3,POLA1,ICMT,SRSF1,HIST1H2BM,CBX3,H2AFV,AK2,MRPL13,TIPIN,METTL2B,MN1,ZNF367,ZNF668,IKZF1,CNPY2,FBXO9,NLGN3,USP32,PRRC1,FCHSD2,PIGV,LMNB2,STAG1,GABPA,POLE2,GINS3,SUB1,FANCG,FBXO5,DHFRL1,FAM98B,UGGT1,TRIM37,HNRNPD,UBTF,NFYB,ZNF639,NUP210,HIF1A,DTL,ZHX1,SLC25A15,MTAP,MAP3K7,WHSC1,ACTL6A,PUS3,ARMC1,SLC40A1,ELAVL1,UGD…
18	transfac_pro-M00918	0.0445479	5.62624	M2	E2F4,TFDP1,E2F3,E2F1,TFDP3,E2F7,E2F5,E2F2	PCNA,E2F8,ZNF367,DTL,POLA1,STAG1,FBXO5,MCM2,CDC25A,PPP1R8,RANBP1,MCM4,CDK1,GINS1,LMNB1,SFMBT1,PDS5A,ICMT,IKZF1,CHEK1,UNG,ARHGAP11A,GMNN,ARHGEF9,TUBB,TRIM37,H2AFV,SERBP1,DICER1,BUB3,ERH,CREB1,CBX3,CDK13,TIPIN,NLGN3,ZHX1,MAP3K7,LCLAT1,UBE2G1,GINS3,MCM10,BRIP1,ZNF668,MEF2A,XPO1,HIST1H2BM,PRRC1,RFC3,MN1,SUB1,NFYB,ZNF232,TIA1,ZNF672,GINS2,TMEM14A,CCL23,FANCG,HNRNPD,UGDH,IMP3,CACYBP,UGGT1,MRPL13,AFF4,N…
19	jaspar-MA0024.1	0.0438423	5.50333	M2	E2F1,E2F4,E2F3,E2F2,E2F5,TFDP1,E2F7,TFDP3	PCNA,ZNF367,E2F8,DTL,POLA1,FBXO5,CDC25A,GINS1,RANBP1,STAG1,IKZF1,H2AFV,MCM2,PDS5A,CBX3,CDK1,ARHGAP11A,ARHGEF9,MAP3K7,ERH,MCM4,GMNN,XPO1,RFC3,UNG,ICMT,TIPIN,LCLAT1,GINS2,CDK13,SFMBT1,DICER1,PPP1R8,HNRNPD,ABHD13,SUB1,LMNB1,CYTIP,NLGN3,CACYBP,MRPL13,NFYB,UGGT1,TRIM37,FOSL2,GCLC,TIA1,HIST1H2BM,GTF2A2,SETD4,BUB3,SERBP1,SLC25A19,CREB1,GINS3,FAM122B,ZHX1,USP53,CAMKK2,FAR1,XPO7,CHEK1,ZNF672,IMP3,PRRC1,PP…
20	transfac_pro-M00427	0.0435247	5.44802	M2	E2F1,E2F3,TFDP1,E2F4,E2F7,E2F5,E2F2,TFDP3	ZNF367,PCNA,POLA1,E2F8,FBXO5,DTL,CDC25A,PPP1R8,RANBP1,PDS5A,MCM2,STAG1,IKZF1,GINS1,LMNB1,CDK1,H2AFV,NFYB,DICER1,MCM4,MAP3K7,LCLAT1,USP53,TCP11L2,BUB3,CDK13,SFMBT1,DTYMK,ERH,UNG,CBX3,FAM122B,ICMT,ARHGAP11A,NR2F6,CAMKK2,PAQR8,RFC3,SUB1,XPO1,PCNX,GINS2,NEK9,ZNF668,TRIM37,NNT,ZHX1,ARHGEF9,TIPIN,CYTIP,UGGT1,TIA1,ZNF672,PPP1R16B,CCL23,HNRNPD,CREB1,CBFB,HIST1H2BM,FAR1,MBTPS1,GCLC,UBE2J1,KRAS,ZNF232,ABHD…
21	transfac_pro-M01167	0.0434541	5.43573	M4	ELK4,ETV1,ERG,ETV5,ETV3,ETS1,ETV4,FLI1,ERF,FEV,ETV2,ELK1,ELK3,ETS2,GABPA,ELF1,ELF4,ELF2,GABPB1,ETV6,ELF5	ERH,ZNF668,CDK13,ERI2,NDUFS3,UGGT1,FIBP,GRPEL2,EXOSC4,MN1,PPIL1,FBXW2,TFCP2,SLC25A46,MAP3K7,MLEC,NR2F6,NEK9,UBTF,FBXO22,ZKSCAN4,NFS1,DCUN1D5,NF1,MCM10,RNF14,SUB1,LSM1,MRPL3,CALU,THUMPD3,DHFRL1,HNRNPD,GTF2A2,GSPT1,TIMM8B,ISG20L2,SUDS3,ACN9,C15orf41,PIGC,VPS25,UBR7,RRS1,SLC25A17,PREPL,MTOR,AGPAT3,GABPA,MEF2A,BCL3,INTS9,MRPL13,FAR1,SUSD3,GINS2,BAZ1B,OSGEPL1,TRIM35,CYTIP,ISOC2,DBR1,UGDH,CACYBP,NXT2,F…
22	transfac_pro-M00425	0.0434156	5.42902	M2	E2F1,TFDP1,E2F3,E2F4,E2F7,E2F5,E2F2,TFDP3	PCNA,ZNF367,STAG1,CDC25A,POLA1,DTL,MCM2,FBXO5,E2F8,CDK1,GINS1,IKZF1,MAP3K7,RANBP1,CDK13,CBX3,HIST1H2BM,LCLAT1,TIPIN,PDS5A,HNRNPD,DICER1,MCM4,ARHGAP11A,UNG,USP53,ICMT,LMNB1,SFMBT1,FOSL2,DTYMK,H2AFV,ACTL6A,CCL23,PPP1R8,ARHGEF9,NLGN3,BUB3,SERBP1,ZNF672,GMNN,GINS2,CYTIP,CREB1,ERH,IMP3,RFC3,ABHD13,TRIM37,SETD4,ZHX1,PAQR8,HMGB1,CACYBP,ZNF232,SUB1,SLC25A19,RWDD4,MBTPS1,TIA1,PRRC1,UBE2G1,NIPAL3,USP1,LDLR…
23	transfac_pro-M00736	0.0433804	5.42288	M2	E2F1,E2F4,E2F7,E2F6,E2F5,E2F2,E2F3	PCNA,ZNF367,E2F8,POLA1,RANBP1,H2AFV,IKZF1,BUB3,SFMBT1,MCM4,MCM2,PDS5A,GINS2,UGGT1,MRPL13,STAG1,PPP1R8,GINS3,SNTB1,FBXO5,USP53,MAP3K7,CDK1,SUB1,CDC25A,BRIP1,SRSF1,HNRNPD,ICMT,ACTL6A,UNG,DTL,LMNB1,FCHSD2,XPO1,SETD4,LCLAT1,PEX26,RFC3,HNRNPR,SLC25A19,FAM122B,PARP1,SERBP1,XPO7,ABHD13,MTSS1,FEN1,NR2F6,HLTF,TIA1,ZNF639,APITD1,SLC43A2
24	flyfactorsurvey-Ets97D_SANGER_10_FBgn0004510	0.0411607	5.03627	M4	GABPA,ERG,ELK4,ETS1,FLI1,ELK3,ETV3,ELK1,ERF,ETV1,ETV5,ETV2,FEV,ETV4,ETS2,GABPB1,ELF1,ELF2,ELF4,ETV6	ZNF668,ERH,ERI2,EXOSC4,TFCP2,CDK13,LSM1,NDUFS3,THUMPD3,FIBP,FBXW2,GRPEL2,NR2F6,MAP3K7,MN1,UGGT1,ZKSCAN4,MCM10,NXT2,GABPA,UBE2N,SLC25A46,INTS9,NFS1,DHFRL1,TFB1M,MRPL3,AGPAT3,MLEC,FBXO22,PPIL1,SUB1,METTL2B,FOSL2,UBTF,NF1,HNRNPD,MRPL27,SHQ1,PREPL,UBR7,C14orf142,TRIM35,VPS25,EIF4EBP2,GSPT1,CACYBP,UGDH,TIMM8B,MTX2,BCL3,GTF2A2,MRPL13,DCUN1D5,ELMOD2,TCP11L2,DDX18,NEK9,PELI1
25	jaspar-MA0076.1	0.0406474	4.94688	M4	ELK4,ERG,ETV5,ETV1,ELK3,FLI1,FEV,ETS1,ETV4,ELK1,ETV3,ERF,ETS2,ETV2,GABPA,GABPB1,ELF1,ELF4,ELF2	ERH,ZNF668,ERI2,CDK13,TFCP2,FIBP,EXOSC4,LSM1,NDUFS3,GRPEL2,MCM10,NR2F6,FBXW2,SLC25A46,FBXO22,MLEC,NFS1,UBTF,MN1,MAP3K7,PPIL1,VPS25,THUMPD3,NF1,MRPL3,UGGT1,DCUN1D5,ZKSCAN4,SUB1,NXT2,HNRNPD,DHFRL1,TIMM8B,AGPAT3,GTF2A2,RNF14,PREPL,TRIM35,GSPT1,MTX2,RRS1,UGDH,UBR7,INTS9,ISG20L2,MTOR,TFB1M,UBE2N,CALU,BCL3,DCLRE1C,METTL2B,MEF2A,ABHD13,SUDS3,ACN9,C15orf41,PIGC,MRPL27,NEK9,EIF4EBP2,OSGEPL1,ELAVL1,DBR1,DI…
26	homer-M00052	0.0402914	4.88487	M4	ELF1,GABPA,ETV1,ELK4,ELK1,ELF5,ERG,ELK3,ETV4,ETV5,ETV3,ETS1,FEV,ERF,ETV2,FLI1,EHF,GABPB1,ETS2,ELF4,ELF2,ETV6,ELF3	ZNF668,ERH,UGGT1,FIBP,SLC38A10,ERI2,SLC25A46,CDK13,SHQ1,NDUFS3,LSM1,BCL3,GTF2A2,ZKSCAN4,UBE2N,GABPA,MLEC,FBXO22,GRPEL2,MCM10,FBXW2,THUMPD3,NFS1,EXOSC4,MTX2,SUDS3,POLR2H,NXT2,MAP3K7,UBTF,PPIL1,SUB1,AGPAT3,TFCP2,PIGC,DHFRL1,SLC25A17,DCUN1D5,MAGEH1,NF1,C15orf41,GSPT1,TIMM8B,VPS25,MRPL3,MRPL27,HNRNPD,OSGEPL1,UBR7,FOSL2,C14orf142,MN1,ELMOD2,RAB2A,SETD4,FAR1,TFB1M,NR2F6,SLC25A15,IMP3,DBR1,CACYBP,CALU,A…
27	taipale-AACCCGGAAGTN-ELF1-DBD	0.040224	4.87314	M4	ELF1,ELF4,EHF,ELF3,ELF5,ELF2,ELK3,ELK4,GABPA,ELK1,GABPB1,ETV4	ERH,FIBP,SLC38A10,ZNF668,UGGT1,SLC25A46,SLC25A17,SUDS3,CDK13,C15orf41,RPS27L,NFS1,GTF2A2,DCLRE1C,PIGC,RAB2A,NEK9,ZKSCAN4,DHFRL1,NNT,GABPA,GRPEL2,ELMOD2,ACSL5,UBTF,SUB1,PRKCH,FDXR,PPIL1,OSGEPL1,NXT2,DBR1,HNRNPD,CACYBP,USP32,MAP3K7,LSM1,MRPL13,EXOSC4,VPS25
28	homer-M01784	0.0401887	4.86699	M1	E2F1	ZNF367,UNG,MCM2,PCNA,HNRNPD,MCM4,HIST1H2BM,UBTF,ICMT,EIF4EBP2,MAP3K7,CHEK1,STAG1,ZNF232,IKZF1,MCM10,CDK13,E2F8,SPC25,RANBP1,FBXO5,SFMBT1,DHFRL1,AFF4,CBX3,TMEM209,GINS2,ERLIN2,FAM122B,ATP1B3,FBXO9,LCLAT1,ARMC1,LDLRAP1,FOSL2,MED1,CACYBP,EI24,PRKCH,MEF2A,TIPIN,PEX26,PSTPIP2,C14orf142,SUZ12,PIGV,IMP3,ZNF668,HNRNPR,AGPAT3,PGRMC2,NOL9,MTFR1,ZHX1,IFT27,XPO1,MN1,MBTPS1,WHSC1,SLC40A1,UGDH,DICER1,CREB1,LRR…
29	jaspar-PF0003.1	0.0393676	4.72397	M4	GABPA,GABPB1,ELK1,ELK4,ELF1,ETV4,ETV1,ETV5,ELK3,ELF5,ETS1,FEV,ERG,ETV3,EHF,ELF4,ERF,ELF3,ETV2,ELF2,ETV6,FLI1	ERH,FIBP,ERI2,UGGT1,CDK13,ZNF668,NFS1,MTX2,FBXW2,SLC38A10,PIGW,POLR2H,MLEC,SHQ1,FBXO22,UBE2N,SLC25A46,VPS25,GTF2A2,TFCP2,PPIL1,NXT2,MRPL27,UBTF,SUDS3,DCLRE1C,FDXR,ZKSCAN4,GRPEL2,PIGC,LSM1,ABHD13,OSGEPL1,CLPTM1L,DCUN1D5,EXOSC4,MCM10,RRS1,GTF3C2,USP32,SUB1,DHFRL1,RPS27L,SETD4,SLC25A17,MRPL3,PIGF,DPY19L1,RAB2A,POLR2K,SAP30L,PER1,ELMOD2,NF1,PPIE,NDUFS3,DCAF10,C15orf41,ICMT,POLA1,SIRT6,ASRGL1,ELAVL1,B…
30	yetfasco-592	0.0390981	4.67704	M1		ZNF367,UNG,PCNA,LDLRAP1,MCM2,UBTF,MCM4,ICMT,HNRNPD,HIST1H2BM,IKZF1,STAG1,MAP3K7,CHEK1,EIF4EBP2,CDK13,FBXO5,ZNF232,E2F8,SPC25,AFF4,FAM122B,DHFRL1,CBX3,GABARAPL1,MCM10,LCLAT1,ASRGL1,SFMBT1,RANBP1,TIPIN,SERBP1,FOSL2,GINS2,C14orf142,MED1,ZHX1,ZNF668,ERLIN2,PPP1R8,FBXO9,TMEM209,PGRMC2,METTL2B,NNT,ZNF672,WHSC1,RFC3,ATP1B3,HMGB1,MBTPS1,HNRNPR,PRKCH,PEX26,SAMD9L,LRRC58,SUZ12,SLC40A1,EI24,IMP3,MEF2A,MN1,P…
31	taipale-ACCGGAAGTN-ETV3-DBD	0.0390853	4.6748	M4	ETV3,ERF,ERG,FEV,ETS1,ETV5,ELK4,ETV1,ETV4,ELK3,FLI1,ELK1,ETS2,GABPA,ETV2,GABPB1,ELF1,ELF4,ELF2,ETV6,ELF5	ZNF668,ERH,ERI2,FIBP,CDK13,TFCP2,UGGT1,MAP3K7,LSM1,EXOSC4,UBTF,MLEC,FBXO22,GRPEL2,NFS1,DCUN1D5,MRPL3,FBXW2,PPIL1,MTOR,NF1,AGPAT3,UBE2N,NXT2,HNRNPD,GTF2A2,SUB1,TFB1M,MN1,ZKSCAN4,UBR7,C14orf142,MCM10,MTX2,SLC25A46,PREPL,DICER1,GABPA,MRPL13,NDUFS3,BCL3,LARS,HNRNPAB,THUMPD3,CACYBP,TIMM8B,PIGC,MRPL27,OSGEPL1,DHFRL1,DCLRE1C,SAP30L,SUDS3,TRIM35,NR2F6,LRRC58,RNF14,C15orf41,USP32,CYTIP,SPA17,ABHD13,ZNF672…
32	homer-M00041	0.0388993	4.6424	M4	ELF1,GABPA,ELF5,ETV1,ELK1,ELK4,ETV4,ETV3,ETS1,ETV5,EHF,ETV2,ELK3,ELF2,ERG,ERF,ELF3,FEV,ELF4,GABPB1,FLI1,ETV6,ETS2	ZNF668,ERH,FIBP,UGGT1,SLC38A10,SLC25A46,SHQ1,ERI2,NDUFS3,LSM1,NFS1,GTF2A2,EXOSC4,CDK13,THUMPD3,GABPA,BCL3,MCM10,MLEC,UBE2N,POLR2H,SUDS3,GRPEL2,ZKSCAN4,FBXO22,UBTF,VPS25,MAP3K7,FBXW2,PIGC,NXT2,GSPT1,RRS1,UBR7,C14orf142,DCUN1D5,MTX2,SLC25A17,DHFRL1,NEK9,SUB1,AGPAT3,PPIL1,TFCP2,MRPL3,CACYBP,MRPL27,TFB1M,ELMOD2,MAGEH1,C15orf41,OSGEPL1,DCLRE1C,HNRNPD,SLC25A15,METTL2B,RAB2A,TIMM8B,IMP3,MN1,SETD4,CHAC2,…
33	taipale-TTTGGCGCCAAA-E2F1-DBD	0.0388447	4.6329	M2	E2F1,E2F4,E2F2,E2F3	CDC25A,PDS5A,GINS1,FBXO5,PCNA,UNG,ANKRD10,ARHGEF9,POLA1,TIPIN,MCM2,SRSF1,LMNB2,E2F8,C7orf50,HIST1H2BM,IKZF1,POLE2,CBX3,STAU2,ZNF367,UBE4B,PRRC1,NLGN3,UBTF,XPO1,RACGAP1,C15orf41,TRIM37,XPO7,FAM122B,CALU,ZNF639,GMNN,NEK9,UBE2J1,FAR1,FBXO9,SLC43A2,GRPEL2,PNPO,LMNB1,RAD1,PPP1R8,GTF2A2,SFMBT1,HNRNPR,SPATA13,DICER1,ZHX1,MBTPS1,ICMT,GCLC,IFT27,NNT,BUB3,MTFR1,ELAVL1,CAMKK2,PRKCH,STAG1,CYTIP,MKI67,CABLES2…
34	flyfactorsurvey-aop_SANGER_10_FBgn0000097	0.0387036	4.60832	M4	ETV7,ETV6,ELK4,ETV4,ELK3,ETV3,ETV2,ELK1,ERF,ETV5,ETV1,ERG,ETS1,GABPA,FLI1,ELF1,GABPB1,FEV,ELF2,ETS2,ELF4,ELF3,ELF5,EHF	ZNF668,ERH,FIBP,ERI2,CDK13,NDUFS3,EXOSC4,LSM1,UGGT1,FBXW2,TFCP2,FBXO22,SLC25A46,NFS1,MTX2,UBE2N,DHFRL1,THUMPD3,GTF2A2,GRPEL2,SLC38A10,MCM10,NEK9,SHQ1,ZKSCAN4,MN1,PPIL1,UBTF,NR2F6,POLR2H,VPS25,MAP3K7,MRPL3,MLEC,TFB1M,MRPL27,SUB1,NXT2,AGPAT3,GSPT1,NF1,DCUN1D5,ZMPSTE24,UBR7,C14orf142,PIGC,MRPL13,HNRNPD,ABHD13,PREPL,C15orf41,DCLRE1C,SUDS3,TIMM8B,GABPA,METTL2B,BCL3,OSGEPL1,ISG20L2,CACYBP,FDXR,TRIM35,E…
35	taipale-AACCCGGAAGTR-ELF4-full	0.0386042	4.591	M4	ELF4,ELF1,EHF,ELF3,ELF5,ELK3,ELF2,GABPA,ELK1,ELK4,ETV6,GABPB1	ERH,FIBP,ZNF668,SLC38A10,UGGT1,CDK13,SLC25A17,C15orf41,GTF2A2,SLC25A46,SUDS3,NFS1,RPS27L,DCLRE1C,PIGC,RAB2A,GABPA,ACSL5,DHFRL1,MAP3K7,NEK9,NXT2,PRKCH,DBR1,SUB1,ZKSCAN4,GRPEL2,PPIL1,NNT,HNRNPD,LSM1,UBTF,OSGEPL1,ELMOD2,MLEC,MRPL13,USP32,EXOSC4,CACYBP,GPATCH4,IMP3,UBE2N,MTX2,CHAC2,ATP1B3,RRS1,TMBIM4,SGOL2,SETMAR,NR4A1,DICER1,DCUN1D5,MCM10,FDXR,RNF14,SYNJ2,ATAD2,HNRNPR,PPP1R16B,TIA1,TRIM35,MTSS1,IKZF…
36	transfac_pro-M01163	0.0384053	4.55636	M4	ELK1,GABPA,ERF,ELK3,ETV3,ETS1,ETV1,FEV,ERG,ELK4,FLI1,ETV5,ETV4,ETS2,GABPB1,ETV2,ELF1,ETV6,ELF4,ELF5	ERH,ZNF668,UGGT1,MAP3K7,SUB1,HNRNPD,GRPEL2,EXOSC4,TFCP2,MCM10,NDUFS3,ERI2,GTF2A2,MN1,USP32,DBR1,MRPL13,UBTF,FAR1,CDK13,CALU,SLC25A46,MLEC,MRPL3,TIMM8B,SLC25A17,PIGC,DCUN1D5,RNF14,USP53,PPIL1,SH3BP1,GLRX5,ZKSCAN4,DHFRL1,ABHD13,C15orf41,IMP3,UBE2D2,CACYBP,FBXO22,PAQR8,NF1,PLCG2,ALG8,DICER1,FBXW2,OSGEPL1
37	transfac_pro-M01840	0.0382641	4.53178	M2	E2F3,TFDP1,E2F1,E2F4,TFDP3	ZNF367,UNG,PCNA,PDS5A,RANBP1,MCM4,CDC25A,MCM2,E2F8,CHEK1,SUZ12,MCM10,SERBP1,NR2F6,STAG1,PCNX,GINS2,ZHX1,IKZF1,XPO1,HNRNPD,DICER1,FAM122B,IMP3,RNF14,ISOC2,IFT27,FBXO5,ARHGEF9,GINS1,C14orf142,NFYB,POLA1,ZNF232,MPHOSPH9,PGRMC2,ZMYM4,HMGB1,MTX2
38	transfac_pro-M01258	0.0380524	4.49491	M4	GABPB1,ELK1,GABPA,ELK4,ETV1,ETV4,ELF1,ETV3,ETV2,ETS1,ELK3,ETV5,ERG,ERF,FEV,FLI1,ELF4,ETV6,ELF2,ELF5,ELF3,EHF,ETS2,ETV7,GLI3	ZNF668,ERH,SLC38A10,FIBP,SHQ1,GABPA,UGGT1,ZKSCAN4,LSM1,CDK13,FBXW2,ERI2,NDUFS3,GTF2A2,MTX2,NFS1,FBXO22,EXOSC4,AGPAT3,PIGC,MLEC,POLR2H,NEK9,SLC25A46,UBE2N,PPIL1,GRPEL2,THUMPD3,IKZF1,MRPL3,BCL3,MAP3K7,SUB1,DCUN1D5,SLC25A17,VPS25,LSM4,TFCP2,SAT1,PIGW,RRS1,MCM10,ISG20L2,OSGEPL1,UBTF,NXT2,CACYBP,DHFRL1,HNRNPD,NF1,GSPT1,SUDS3,DDX18,ZMPSTE24,TFB1M,FOSL2,RAB2A,POLR2K,PPP1R16B,MN1,TRIM35,MRPL13,ATAD2,ABHD…
39	transfac_pro-M01165	0.0379305	4.47368	M4	ELK1,GABPA,ERF,ELK4,ELK3,ETS1,ETV1,ETV3,FEV,FLI1,ETV4,ERG,ETV5,ETS2,ETV2,ELF1,GABPB1,ETV6,ELF4,ELF2,ELF5	ZNF668,ERH,ERI2,UGGT1,TFCP2,FIBP,MAP3K7,GRPEL2,NDUFS3,SUB1,HNRNPD,EXOSC4,MN1,SLC25A46,MCM10,TIMM8B,CDK13,CALU,DCUN1D5,PPIL1,UBTF,MRPL27,GTF2A2,MLEC,DHFRL1,OSGEPL1,MRPL3,USP32,NXT2,LSM1,NFS1,DICER1,DBR1,FAR1,ZKSCAN4,BCL3,FBXO22,C15orf41,MRPL13,LARS,RNF14,NF1,IMP3,PIGC,CREB1,THUMPD3,SUDS3,SLC25A17,FBXW2,PER1,UXS1,UGDH,MEF2A,GLRX5,ABHD13,USP53
40	transfac_pro-M01114	0.0377413	4.44072	M1	E2F1,E2F7,E2F4	ZNF367,PCNA,RANBP1,HNRNPD,E2F8,MRPL13,HMGB1,FBXO5,PDS5A,BUB3,UNG,H2AFV,STAG1,IKZF1,PPP1R8,LCLAT1,SUB1,GINS2,MN1,UGGT1,SUZ12,MCM4,ERLIN2,XPO1,FAM122B,SRSF1,DPY19L1,FOSL2,HIST1H2BM,MAP3K7,APITD1,PARP1,EIF4EBP2,SFMBT1,NLGN3,TIA1,CDC25A,HLTF,MLEC,PEX26,UBTF,ZNF232,ZMYM4,HNRNPR,GINS3,CHEK1,TNPO1,POLA1,AGPAT3,FBXO9,WHSC1,ACTL6A,LMNB1,ICMT,PIGC,XPO7,MCM2,BTF3L4,METTL2B,FEN1,ELMOD2,TIMM17A,HMBS,ZNF639,IF…
41	flyfactorsurvey-pnt_SANGER_5_FBgn0003118	0.0371832	4.34351	M4	FLI1,ETS1,ERG,FEV,ELK3,ELK4,ETS2,ETV5,ETV1,ETV4,ERF,ETV2,GABPA,ELK1,ETV3,GABPB1,ELF1,ELF4,ELF2	ERH,ZNF668,ERI2,TFCP2,FIBP,CDK13,UBE2N,LSM1,EXOSC4,AGPAT3,NR2F6,MAP3K7,MN1,GRPEL2,MRPL3,PREPL,TFB1M,MLEC,MCM10,SLC25A46,BCL3,ZKSCAN4,UBTF,NF1,HNRNPD,PPIL1,MRPL13,DHFRL1,METTL2B,NFS1,NDUFS3,NXT2,ZHX1,FBXW2,FBXO22,SUB1,GTF2A2,PAWR,UGGT1,CACYBP,SPA17
42	jaspar-MA0062.2	0.0371479	4.33736	M4	GABPA,ETS1,ELK1,GABPB1,ELK4,ETV1,ELK3,FLI1,ETV4,ETV3,ERG,ERF,ELF2,FEV,ETS2,ELF1,ETV7,ELF4,ETV5,ELF3,ETV6,STAT1	ERH,FIBP,NFS1,CDK13,ZNF668,RRS1,ERI2,LSM1,SLC38A10,UBE2N,FBXO22,UGGT1,NDUFS3,FBXW2,MTX2,POLR2H,SHQ1,GTF2A2,EXOSC4,SLC25A46,ZKSCAN4,GABPA,NEK9,DCLRE1C,TFCP2,AGPAT3,PIGC,OSGEPL1,UBTF,VPS25,MLEC,MRPL3,GRPEL2,THUMPD3,NXT2,SLC25A17,PIGW,SUDS3,SUB1,LSM4,PPIL1,RAB2A,DCUN1D5,MCM10,IMP3,CLPTM1L,MN1,ABHD13,TMEM218,C15orf41,TIMM17A,MTSS1,TFB1M,SETD4,ZMPSTE24,USP32,CALU,MRPL27,RPS27L,LDLRAP1,MAK16,UBXN8,SLC4…
43	taipale-AATGGCGCCAAA-E2F1-DBD	0.0370869	4.32675	M2	E2F1,E2F4,E2F3,E2F2	CDC25A,PDS5A,GINS1,FBXO5,ANKRD10,POLA1,TIPIN,ARHGEF9,PCNA,SRSF1,UNG,LMNB2,C7orf50,CBX3,STAU2,MCM2,POLE2,IKZF1,HIST1H2BM,UBE4B,ZNF367,PRRC1,UBTF,RACGAP1,ZNF639,XPO1,SLC43A2,E2F8,LMNB1,RAD1,CALU,ZHX1,PPP1R8,CYTIP,FAM122B,PRKCH,STAG1,GTF2A2,NEK9,FAR1,CAMKK2,FBXO9,SERBP1,NLGN3,NNT,RPS27L,SPATA13,UBE2G1,MN1,GCLC,PER1,PNPO,XPO7,ICMT,DICER1,GMNN,TRIM37,SFMBT1,GRPEL2,MBTPS1,ELAVL1,NFYB,EIF4EBP2,SAP30L,C1…
44	transfac_pro-M00426	0.0368945	4.29322	M2	E2F1,E2F3,E2F4,TFDP1,E2F7,E2F5,E2F2,TFDP3	ZNF367,PCNA,POLA1,E2F8,DTL,FBXO5,STAG1,CDC25A,PPP1R8,PDS5A,RANBP1,MCM2,IKZF1,NFYB,GINS1,DICER1,LCLAT1,H2AFV,CDK13,TCP11L2,MCM4,ARHGAP11A,LMNB1,PAQR8,DTYMK,CBX3,CAMKK2,RFC3,FAM122B,UNG,NR2F6,BUB3,PCNX,ICMT,CDK1,SFMBT1,ERH,PPP1R16B,ZHX1,SUB1,ARHGEF9,HNRNPD,CREB1,CBFB,NNT,MBTPS1,ZNF668,CYTIP,GINS2,UGGT1,MTX2
45	taipale-ACCGGAAGTN-ELK1-full	0.0368528	4.28596	M4	ELK1,ELK3,FEV,GABPA,ETV1,ELK4,ETV4,ETS1,ERG,ETV5,ERF,FLI1,ETV3,ETS2,ETV2,GABPB1,ELF1,ETV6,ELF2,ELF4,ELF5	ZNF668,ERH,ERI2,CDK13,TFCP2,NDUFS3,FIBP,UGGT1,LSM1,FBXO22,GRPEL2,MLEC,MN1,PPIL1,NFS1,MCM10,NXT2,EXOSC4,MRPL3,SUB1,FBXW2,NF1,MTX2,SLC25A46,HNRNPD,MAP3K7,AGPAT3,UBTF,ZKSCAN4,DCUN1D5,TIMM8B,GTF2A2,MRPL13,MRPL27,THUMPD3,PREPL,DHFRL1,IMP3,UGDH,NR2F6,SUDS3,TRIM35,CALU,GABPA,PIGC,SHQ1,ABHD13,POLR2H,POLR2K,CACYBP,OSGEPL1,TFB1M,C15orf41,RNF14,DBR1,TTC1,MTOR,VPS25,RFK,GSPT1,DCLRE1C,FAR1,UBE2N,NEK9,METTL2B,…
46	taipale-ACCGGAARYN-FLI1-full	0.0368399	4.28373	M4	FLI1,ERG,ETS1,ELK4,ERF,FEV,ELK3,ETV1,ETV3,ETV2,ETV4,ETV5,ETS2,GABPA,ELK1,GABPB1,ELF1,ELF4,ELF2,ETV6,ETV7	ZNF668,ERH,ERI2,CDK13,TFCP2,EXOSC4,LSM1,GABPA,GRPEL2,MN1,FBXO22,MRPL3,MLEC,UGGT1,FBXW2,TFB1M,PPIL1,PREPL,AGPAT3,MCM10,NXT2,ZKSCAN4,MAP3K7,NDUFS3,UGDH,HNRNPD,SUB1,NF1,FIBP,NFS1,NR2F6,THUMPD3,MTX2,DHFRL1,SLC25A46,MRPL13,TIMM8B,MRPL27,DDX18,GTF2A2,CALU,RNF14,UBTF,METTL2B,IKZF1,ISG20L2,DCUN1D5,ACN9,TCP11L2,MTOR,GSPT1,SPA17,NEK9,SHQ1,IMP3,VPS25,FCHSD2,TRIM35,RFK,CREB1,FOSL2,SUDS3,CACYBP,DICER1,ELAVL1,…
47	taipale-WACCCGGAAGTA-ELF3-DBD	0.0367148	4.26194	M4	ELF3,EHF,ELF4,ELF1,ELF5,ELF2,ELK3,FLI1,ETV4	ERH,SLC38A10,FIBP,C15orf41,ZNF668,UGGT1,SLC25A17,CDK13,SUDS3,NNT,GTF2A2,SLC25A46,GABPA,DCLRE1C,PRKCH,RPS27L,RAB2A,NFS1,ACSL5,NEK9
48	taipale-ACCGGAAGTN-Elk3-DBD	0.0363748	4.20272	M4	ELK1,ELK3,GABPA,ETV1,FEV,ETV4,ETV5,ERG,ELK4,ETS1,FLI1,ERF,ETV3,ETS2,ETV2,GABPB1,ELF1,ELF2,ELF4,ETV6,ELF5	ZNF668,ERH,ERI2,CDK13,TFCP2,NDUFS3,FIBP,UGGT1,FBXO22,LSM1,GRPEL2,MLEC,MN1,PPIL1,MCM10,NFS1,EXOSC4,NXT2,SUB1,MRPL3,NF1,FBXW2,MTX2,SLC25A46,MAP3K7,HNRNPD,UBTF,GTF2A2,DCUN1D5,TIMM8B,AGPAT3,ZKSCAN4,UGDH,MRPL13,NR2F6,PREPL,MRPL27,DHFRL1,IMP3,SUDS3,THUMPD3,RNF14,ABHD13,POLR2K,TRIM35,MTOR,CALU,PIGC,CACYBP,SHQ1,GABPA,TFB1M,OSGEPL1,POLR2H,DBR1,DCLRE1C,FAR1,C15orf41,GSPT1,UBE2N,TTC1,RFK,VPS25,FCHSD2,NEK9,I…
49	flyfactorsurvey-Eip74EF_SANGER_5_FBgn0000567	0.0359771	4.13344	M4	ELF2,ELF1,ELF4,EHF,ELF3,ELF5	ERH,FIBP,SUDS3,GTF2A2,SLC25A46,SLC25A17,PIGC,SLC38A10,RAB2A,ELMOD2,SAT1,UBTF,UGGT1,USP32,NFS1,NNT,RRS1,UBE2N,MAP3K7,ZNF668,GABPA,ZKSCAN4,NEK9,MCM10,CACYBP,SUB1,OSGEPL1,SYNJ2,NXT2,UBXN2B,GRPEL2,C15orf41,HNRNPD
50	transfac_pro-M02058	0.0357269	4.08987	M4	ELK4,ETV1,ETV4,ETV3,ETV2,ERF,ETV5,ERG,ELK3,ETS1,ELK1,FEV,GABPA,FLI1,ETS2,ELF4,ELF2,ELF1,GABPB1,ELF3,ETV7,ELF5,EHF,ETV6,SPDEF	ERH,ZNF668,FIBP,NDUFS3,NFS1,EXOSC4,ERI2,CDK13,NEK9,TFCP2,UGGT1,FBXW2,FBXO22,GABPA,VPS25,PIGC,GRPEL2,RRS1,LSM1,MN1,MLEC,MCM10,UBR7,C14orf142,MRPL3,UBTF,THUMPD3,MAP3K7,ISG20L2,CACYBP,NR2F6,PPIL1,ZKSCAN4,DCUN1D5,POLR2H,DHFRL1,NXT2,ACN9,MTX2,SLC25A46,GTF2A2,DCLRE1C,SLC38A10,GSPT1,SHQ1,HNRNPD,SUB1,MRPL27,RNF14,EIF4EBP2,SUDS3,OSGEPL1,TRIM35,NF1,PREPL,IMP3,MTOR,ZMPSTE24,UGDH,FCHSD2,SLC25A17,CALU,TTC1,SE…
51	transfac_pro-M02039	0.0356467	4.0759	M4	GABPA,ETV2,ERF,ETS1,ETV1,ETV4,ETV3,FLI1,ELK4,ERG,ETV5,ELK3,ELK1,FEV,ETS2,ELF4,ELF2,ELF1,GABPB1,ETV7,ELF3,EHF,ELF5,ETV6,SPDEF	ZNF668,ERH,EXOSC4,GABPA,ERI2,FBXW2,CDK13,LSM1,TFCP2,UGGT1,NDUFS3,FIBP,SHQ1,FBXO22,THUMPD3,MAP3K7,NEK9,ZKSCAN4,UBR7,C14orf142,MCM10,TFB1M,AGPAT3,NFS1,GRPEL2,MRPL3,MN1,ACN9,VPS25,POLR2H,FOSL2,NXT2,DHFRL1,NR2F6,MTX2,PPIL1,ISG20L2,METTL2B,DDX18,UGDH,SUB1,LMNB1,GTF2A2,GSPT1,PIGC,SLC25A46,MAPK1IP1L,DCUN1D5,CACYBP,UBTF,MLEC,MRPL27,ZMPSTE24,EIF4EBP2,RNF14,HNRNPD,MAGEH1,PREPL,TTC1,RFK,RRS1,IMP3,SLC38A10,F…
52	taipale-NACCCGGAAGTAN-ELF3-full	0.0355056	4.05132	M4	ELF3,EHF,ELF4,ELF1,ELF5,ELF2,ELK3,GABPA,ETV4	ERH,SLC38A10,FIBP,C15orf41,ZNF668,UGGT1,SLC25A17,CDK13,ACSL5,SLC25A46,SUDS3,RPS27L,GTF2A2,NNT,DCLRE1C,NFS1,GABPA,PRKCH
53	swissregulon-ELK1-4_GABP_A-B1_.p3	0.035419	4.03623	M4	GABPB1,GABPA,ELK1,ELK4,ETV1,ETV4,ETV3,ETV2,ELK3,ERG,ETS1,ETV5,ERF,FLI1,ETV6,FEV,ELF1,ELF2,ELF4,ELF5,ETS2	ZNF668,FIBP,ERH,LSM1,CDK13,SLC38A10,AGPAT3,ERI2,FBXO22,MTX2,SHQ1,GABPA,FBXW2,UGGT1,NDUFS3,POLR2H,ZKSCAN4,TFCP2,SLC25A46,GTF2A2,PIGW,EXOSC4,LSM4,NFS1,MLEC,THUMPD3,LCP2,PPIL1,UBE2N,GRPEL2,OSGEPL1,BCL3,NF1,MRPL3,SUB1,TFB1M,ZMPSTE24,UBTF,ABHD13,DCUN1D5,SAT1,TRIM35,VPS25,MCM10,PIGC,C15orf41,CLPTM1L,NXT2,IKZF1,GSPT1,MAGEH1,TIMM17A,CALU,DDX18,MRPL27,PIGF,PPP1R16B,UGDH,DCLRE1C,EIF4EBP2,HNRNPD,DHFRL1,TCP1…
54	taipale-ACCGGAAGTN-ERF-DBD	0.0352425	4.0055	M4	ERF,ETS1,ERG,ETV3,ELK4,ETV1,FEV,FLI1,ETV5,ETV4,ELK3,ELK1,ETV2,GABPA,ETS2,GABPB1,ELF1,ETV6,ELF2,ELF4,ELF5	ZNF668,ERI2,CDK13,ERH,TFCP2,LSM1,EXOSC4,MAP3K7,AGPAT3,TFB1M,MLEC,FBXW2,PPIL1,FBXO22,MRPL3,UGGT1,GRPEL2,ZKSCAN4,SUB1,MN1,NF1,HNRNPD,MCM10,NXT2,PREPL,MTX2,GABPA,UGDH,IKZF1,MRPL13,FIBP,NR2F6,LARS,DCUN1D5,SHQ1,DDX18,DHFRL1,MRPL27,DBR1,CACYBP,GTF2A2,TIMM8B,SLC25A46,MTOR,DICER1,TRIM35,UBTF,RNF14,SLC25A19,CREB1,FOSL2,GSPT1,SRGAP3,CALU,C15orf41,MAGEH1,NDUFS3,RFK,FAR1,CPSF2,UBR7,C14orf142,IMP3,MEF2A,RCAN3…
55	taipale-ACCGGAARTN-ELK4-DBD	0.0351688	3.99266	M4	ELK4,ETS1,ERG,ETV1,FEV,FLI1,ETV4,ERF,ETV5,ELK1,ETV2,ELK3,ETV3,ETS2,GABPA,GABPB1,ELF2,ELF4,ELF1,ETV6,ELF3,ELF5,ETV7,EHF	ZNF668,ERH,ERI2,CDK13,EXOSC4,LSM1,TFCP2,NDUFS3,UGGT1,GABPA,FBXW2,FBXO22,FIBP,GRPEL2,NFS1,MCM10,ZKSCAN4,MN1,SHQ1,NXT2,PPIL1,MLEC,MRPL3,THUMPD3,MAP3K7,TFB1M,AGPAT3,UGDH,MTX2,SLC25A46,SUB1,NEK9,HNRNPD,NR2F6,VPS25,DHFRL1,NF1,ISG20L2,PREPL,UBTF,GTF2A2,RNF14,MRPL27,DCUN1D5,RRS1,ACN9,METTL2B,TIMM8B,GSPT1,DDX18,CALU,MRPL13,IMP3,IKZF1,ISOC2,MTOR,CACYBP,UBR7,C14orf142,FCHSD2,TRIM35,RFK,ZMPSTE24,PIGC,FOSL2,…
56	transfac_pro-M02068	0.0350918	3.97925	M4	ETV3,ERF,ETV4,ETV1,ETV2,ELK4,ERG,ETV5,ELK1,ETS1,FEV,ELK3,FLI1,GABPA,ETS2,ELF4,GABPB1,ELF2,ELF1,ETV6,EHF,ELF3,ELF5,ETV7	ZNF668,ERH,GABPA,NDUFS3,UBR7,C14orf142,EXOSC4,TFCP2,ERI2,CDK13,LSM1,UGGT1,FIBP,FBXW2,MAP3K7,ZKSCAN4,NFS1,THUMPD3,GRPEL2,CACYBP,FBXO22,SHQ1,NEK9,MN1,AGPAT3,POLR2H,NXT2,TFB1M,NR2F6,MCM10,ACN9,UBE2N,MRPL3,PPIL1,DHFRL1,PIGC,FOSL2,MLEC,ISG20L2,MTX2,DDX18,SUB1,VPS25,MRPL27,SLC25A46,DCUN1D5,RNF14,GTF2A2,UBTF,METTL2B,LMNB1,UGDH,GSPT1,RRS1,IMP3,HNRNPD,MAGEH1,EIF4EBP2,IKZF1,TTC1,RFK,NF1,APOBEC2,MTOR,MTSS1,…
57	taipale-ACCGGAARTN-ERG-full	0.0350821	3.97757	M4	ERG,FLI1,ETS1,ELK4,FEV,ETV1,ERF,ELK3,ETV4,ETV5,ETV3,ETV2,ELK1,ETS2,GABPA,GABPB1,ELF1,ELF2,ELF4,ETV6,ELF5,ELF3,ETV7,EHF	ZNF668,ERH,ERI2,CDK13,EXOSC4,TFCP2,LSM1,UGGT1,GABPA,GRPEL2,FBXW2,FBXO22,ZKSCAN4,TFB1M,MN1,AGPAT3,MLEC,NXT2,FIBP,NDUFS3,MRPL3,PPIL1,SHQ1,MCM10,SUB1,NFS1,MAP3K7,THUMPD3,UGDH,HNRNPD,PREPL,NF1,MTX2,NR2F6,SLC25A46,DHFRL1,DDX18,ISG20L2,IKZF1,MRPL27,RNF14,METTL2B,VPS25,MAGEH1,GTF2A2,MRPL13,TIMM8B,UBTF,FOSL2,ACN9,DCUN1D5,NEK9,TCP11L2,CALU,RRS1,ISOC2,IMP3,RFK,SPA17,DICER1,GSPT1,MTOR,CREB1,FCHSD2,TTC1,ZMPS…
58	taipale-NACCCGGAAGTA-EHF-full	0.0350565	3.9731	M4	EHF,ELF3,ELF4,ELF1,ELF5,ELF2,ELK3,FLI1,GABPA,ETV4,ELK4	ERH,SLC38A10,ZNF668,FIBP,UGGT1,C15orf41,SLC25A46,CDK13,GTF2A2,SLC25A17,GABPA,SUDS3,RPS27L,NNT,NFS1,DCLRE1C,NEK9,PRKCH,RAB2A,ACSL5,DHFRL1,NXT2,PIGC,GRPEL2,MCM10,HNRNPD,SAT1,CACYBP,DBR1,RRS1,UBTF,MAP3K7,SETMAR,IMP3,FAR1,ATP1B3,MTX2,CHAC2,ZKSCAN4,SUB1,MTSS1
59	transfac_pro-M00938	0.0349089	3.9474	M1	E2F1,E2F7,E2F3,TFDP1,E2F4,TFDP3	CDC25A,PCNA,POLA1,PDS5A,GINS1,UNG,E2F8,MN1,HIST1H2BM,HMBS,SFMBT1,CACYBP,GINS2,LRRC58,MCM2,GABPA,HNRNPR,CPSF2,IKZF1,STAG1,RANBP1,MCM4,ARHGEF9,CDK1,IMP3,ADH5,STAU2,APOBEC2,FOSL2,AGK,RNF14,TIMM17A,CALU,NLGN3,CHEK1,EIF4EBP2,SRSF1,AGPAT3,CREB1,FBXO5,USP32,TIPIN,ICMT,GABARAPL1,HMGB1,HIF1A,TIA1,ZNF367,ATAD2,BAZ1B,UBTF,IMPAD1,PRRC1,LMNB2,PPP1R16B,SUB1,ZMYM4,ROCK2,DAG1,SLC25A19,FBXO9,PIGV,CHAC2,DICER1,DPY…
60	taipale-ACCGGAARYN-FLI1-DBD	0.0347357	3.91723	M4	FLI1,ERG,ETS1,ELK4,ETV2,ERF,ETV4,FEV,ETV3,ETV5,ETV1,GABPA,ETS2,ELK1,ELK3,ELF4,ELF1,GABPB1,ELF2,ETV7,ELF3,ETV6,EHF,ELF5	ZNF668,ERH,EXOSC4,ERI2,CDK13,TFCP2,LSM1,GABPA,UGGT1,FBXW2,GRPEL2,TFB1M,ZKSCAN4,FBXO22,FIBP,SHQ1,AGPAT3,MCM10,THUMPD3,NDUFS3,MN1,MAP3K7,MRPL3,UGDH,PPIL1,NXT2,MLEC,SUB1,NFS1,NR2F6,VPS25,SLC25A46,ACN9,MTX2,DHFRL1,PREPL,UBR7,C14orf142,DDX18,RNF14,METTL2B,ISG20L2,HNRNPD,NEK9,NF1,FOSL2,UBTF,DCUN1D5,TCP11L2,TIMM8B,GTF2A2,RRS1,IKZF1,ZMPSTE24,FCHSD2,SPA17,DICER1,MRPL27,MAGEH1,ISOC2,CACYBP,GSPT1,LSM4,MRPL1…
61	transfac_pro-M02059	0.0345753	3.8893	M4	ELK1,ETV1,FEV,ERG,ELK3,ETV5,ETS1,ETV4,ELK4,ETV3,ETV2,ERF,GABPA,FLI1,ETS2,ELF1,GABPB1,ELF2,ELF4,ELF5,ELF3,EHF,ETV6,ETV7	ZNF668,ERH,FIBP,ERI2,NDUFS3,EXOSC4,UGGT1,CDK13,LSM1,TFCP2,NFS1,FBXW2,MAP3K7,GABPA,UBR7,C14orf142,GRPEL2,FBXO22,NXT2,ZKSCAN4,MN1,MCM10,MRPL3,POLR2H,CACYBP,NR2F6,THUMPD3,SLC25A46,AGPAT3,DHFRL1,PPIL1,MLEC,SHQ1,MTX2,SUB1,VPS25,UGDH,DCUN1D5,UBTF,TFB1M,GTF2A2,NEK9,NF1,MAGEH1,HNRNPD,PIGC,IMP3,SLC38A10,GSPT1,RNF14,METTL2B,MRPL27,DCLRE1C,RRS1,ACN9,TIMM8B,FOSL2,UBE2N,TTC1,ZMPSTE24,ISG20L2,PREPL,TRIM35,SUDS…
62	transfac_pro-M01982	0.0343444	3.84907	M4	ELK3,ERF,ETV4,ETV1,ETV2,ELK4,ETV5,ETV3,ETS1,ERG,FLI1,GABPA,FEV,ELK1,ETS2,ELF1,ELF4,ELF2,GABPB1,EHF,ELF3,ETV7,ELF5,ETV6,SPDEF	ZNF668,ERH,ERI2,EXOSC4,NDUFS3,CDK13,FIBP,GABPA,TFCP2,UGGT1,LSM1,FBXW2,FBXO22,NFS1,NEK9,GRPEL2,MN1,MAP3K7,MCM10,MRPL3,NR2F6,ACN9,PPIL1,ZKSCAN4,UBR7,C14orf142,ISG20L2,NXT2,SHQ1,MTX2,MLEC,VPS25,THUMPD3,DHFRL1,POLR2H,AGPAT3,PIGC,CACYBP,GTF2A2,UBTF,DCUN1D5,TFB1M,SLC25A46,HNRNPD,GSPT1,SUB1,ZMPSTE24,UGDH,MTOR,PREPL,MRPL27,NF1,METTL2B,RNF14,RRS1,DDX18,SUDS3,FCHSD2,TTC1,DCLRE1C,EIF4EBP2,TRIM35,MRPL13,FOSL…
63	transfac_public-M00288	0.0343059	3.84237	M5	NFYB,NFYA,POLE3,NFYC	PER1,GLRX5,CDC25A,ACTL6A,TMEM218,RFX5,SLC43A2,TOP2A,UBE2C,NFYB,E2F8,DICER1,HIST2H2BE,ARMC1,RACGAP1,SPC25,MRPS12,HMMR,ATAD2,PRRC1,TRUB1,HMGB1,CPAMD8,XPO1,CDCA3,UNG,USP1,PGRMC2,BUB3,FDXR,MN1,TNPO1,IVD,ARHGEF9,IFT27,PCNA,IKZF1,MEF2A,CAMKK2,POLR3K,DLAT,METAP1,HIST1H2BM,ELAVL1,ISOC2,TREM1,IMP3,ECH1,DCPS,HLTF,SNRNP25,MLEC,CENPA,CSE1L,UBE2T,TFB1M,PCYOX1L,ACSL5,FAR1,HIBADH,CDK1,SPATA13
64	taipale-ACCGGAARYN-ETS1-full	0.0342	3.82393	M4	ETS1,FLI1,ETV2,ERF,ERG,ELK4,FEV,ETV1,ETV4,GABPA,ETV3,ETS2,ETV5,ELK3,ELK1,ELF4,ELF1,ELF2,GABPB1,ETV7,ELF3,SPDEF,EHF,ELF5,ETV6	ZNF668,ERH,EXOSC4,LSM1,TFCP2,ERI2,GABPA,CDK13,NDUFS3,FIBP,ZKSCAN4,GRPEL2,NFS1,FBXW2,AGPAT3,TFB1M,UGGT1,MN1,MCM10,NEK9,FBXO22,VPS25,MRPL3,NXT2,MAP3K7,PPIL1,ACN9,SLC25A46,DHFRL1,MLEC,SUB1,SHQ1,THUMPD3,DCUN1D5,FOSL2,PREPL,ISG20L2,UGDH,DDX18,RRS1,METTL2B,RNF14,UBTF,HNRNPD,IKZF1,NR2F6,TCP11L2,NF1,LMNB1,MTX2,MTOR,IMP3,SPA17,MRPL27,DICER1,CALU,GTF2A2,CYTIP,CACYBP,ZHX1,PIGC,ZMPSTE24,ISOC2,STAMBP,MRPL13,R…
65	factorbook-E2F4	0.0340846	3.80382	M1	E2F4,E2F6,E2F7,E2F1	PCNA,E2F8,ZNF367,PIGF,CDCA3,H2AFV,HMBS,UBTF,FBXO5,SH3BP1,NLGN3,BRCA1,MTAP,MCM4,SUZ12,KRAS,WHSC1,SUB1,POLA1,BTF3L4,HIF1A,FAM122B,AGPAT3,BRIP1,ZNF232,SLC25A19,RACGAP1,NFYB,XPO1,USP32,HLTF,LMNB1,MCM2,FOSL2,TUBB,ACTL6A,FBXO22,HNRNPR,ATAD2,CCNA2,MRPL13,RFC3,MN1,SLC43A2,ROCK2,PER1,C15orf41,MKI67,CBX3,HIST1H2BM,UBR7,C14orf142,IKZF1,GINS3,SERBP1,ABHD10,BUB3,FAM98B,CDC25A,GINS2,ATP1B3,LRRC58,TIMM17A,MCM10…
66	swissregulon-EHF.p2	0.033937	3.77812	M4	EHF,ELF3,ELF1,ELF5,ELF4,ELF2,FLI1,ELK3,ETV1,GABPA,ETV4	ERH,FIBP,ZNF668,SLC25A46,SLC38A10,UGGT1,GTF2A2,SUDS3,SLC25A17,NFS1,GABPA,RAB2A,UBTF,C15orf41,MAP3K7,MCM10,ELMOD2,PIGC,MTSS1,SAT1,DHFRL1,NEK9,SUB1,DCLRE1C,HNRNPD,GRPEL2,ZKSCAN4,RRS1,ACSL5,HMGB1,UBR7,C14orf142,THUMPD3,MEF2A,RPS27L,ZHX1,IMP3,CACYBP,SHQ1,LSM1,NNT,NDUFS3,DCUN1D5,CDK13,EXOSC4,MTX2,NXT2,SETMAR,SLC25A15,FAR1,IKZF1,DICER1,XPO7,RFK,OSGEPL1,ZNF672,ATP1B3,BCL3,SYNJ2,UBE2J1,TTLL12,ARRDC2,APOB…
67	transfac_pro-M02061	0.0337606	3.74739	M4	ERF,ETV2,ETV3,ETV4,ETV1,ETS1,ELK4,GABPA,ERG,FEV,ETV5,FLI1,ELK3,ETS2,ELK1,ELF4,ELF1,ELF2,GABPB1,ETV7,ELF3,EHF,ETV6,ELF5,SPDEF	ZNF668,ERH,GABPA,EXOSC4,TFCP2,ERI2,CDK13,UGGT1,FBXW2,LSM1,MAP3K7,NDUFS3,UBR7,C14orf142,ZKSCAN4,FBXO22,GRPEL2,MN1,THUMPD3,NR2F6,NXT2,FIBP,NEK9,MCM10,SHQ1,TFB1M,ISG20L2,FOSL2,AGPAT3,CACYBP,MRPL3,NFS1,METTL2B,ACN9,PPIL1,LMNB1,VPS25,DHFRL1,POLR2H,DDX18,MLEC,MTX2,PIGC,GTF2A2,SUB1,RNF14,MRPL27,DCUN1D5,GSPT1,HNRNPD,SLC25A46,UGDH,UBTF,TTC1,IMP3,RRS1,IKZF1,MTSS1,EIF4EBP2,CYTIP,PREPL,MTOR,MAGEH1,UBE2N,DICE…
68	transfac_public-M00287	0.0337285	3.74181	M5	NFYA,NFYB,NFYC,YBX1,POLE3,POLE4	PER1,UBE2C,ARMC1,ACTL6A,TOP2A,PNPO,UNG,FAR1,CDC25A,CDCA3,HMGB1,XPO1,E2F8,HNRNPR,USP1,MRPS12,SLC43A2,PCNA,MLEC,HIST2H2BE,PCYOX1L,HIF1A,HMMR,POLR3K,CDK1,GLRX5,RFX5,ISOC2,SNRNP25,TMEM218,PGRMC2,FDXR,CSE1L,BRIP1,SPC25,IMP3,TIMM17A,CPAMD8,IFT27,CALU,UBE2T,BUB3,HIST1H2BM,IVD,MEF2A,CABLES2,TTK,CBFB,LCLAT1,ELAVL1,UBTD2,CENPA,ARHGEF9,DTL,NFYB,RACGAP1,CKAP2,H2AFV,GMNN,PIM3,ARHGAP11A,ATAD2,MCM10,MKS1,TRUB1,…
69	jaspar-PF0106.1	0.0336323	3.72505	M4	GABPB1,GABPA,ELK4,ELK1,ELK3	SUB1,CDK13,HMBS,DCUN1D5,OSGEPL1,EIF4EBP2,SLC38A10,STAMBP,FBXO22,SLC25A46,NXT2,UBE2N,CACYBP,SDHC,ZNF367,KLHL12,PDE7A,GTF2A2,SUZ12,RFC3,DCLRE1C,SIRT6,USP32,UNG,NR2F6,HNRNPD,HNRNPAB,LARS,CDK1,TRAK2,MBTPS1,NF1,APITD1,C15orf41,ATAD2,RNF14,BAZ1B,PSMG3,ERLIN2,CPAMD8,ERH,FBXW2,IKZF1,TFB1M,ISOC2,AGPAT3,PRRC1,B3GALNT1,ANKRD10,CBX3,UBTF,DPY19L1,USP1,FDXR,ARRDC2,FGFR1OP,DICER1,ZNF639,PPP1R16B,UBXN2B,CXCL16,C…
70	taipale-TTTTCCCGCCAAAW-E2F7-DBD	0.0335713	3.71443	M3	E2F7,E2F8	CHEK1,MCM4,RANBP1,STAG1,SUZ12,UNG,MCM2,E2F8,SRSF1,FBXO5,C15orf41,TCP11L2,ERH,ZNF672,CAND2,PCNA,FBXO9,SLC25A46,CREB1,UBXN8,H2AFV,TDP1,TRAK2,TOR1AIP1,HNRNPD,ZHX1,PIGF,FAM98B,RPA3,IKZF1,MAD2L1,MN1,BAZ1B,POGK,TTC1,DICER1,PRRC1,MRPL13,SAMD9L,METAP1,CHAC2,SNTB1,C14orf169,AFF4,RACGAP1,NUPL2,TIPIN,SPA17,PGRMC2,GMNN,GINS1,CLYBL,TRUB1,USP32,CCDC112,RFK,KCNQ2,UGGT1,TACO1,WHSC1,SFMBT1,DAG1,MAP3K7,UGDH,GABPA,…
71	jaspar-PF0081.1	0.0335425	3.7094	M6		UBXN8,RNF14,UMPS,IMP3,BTF3L4,MRPS16,POLR2K,MLEC,AGPAT3,DCAF10,SUB1,XPO1,TXNDC9,FAM98B,DCLRE1C,PIGV,MN1,POLR2H,MRPS12,RNGTT,UGDH,SGOL2,CBX3,PAWR,PIGW,NR4A1,CAMKK2,ZNF672,PEX26,DICER1,H6PD,TIMM17A,KCNQ2,GTF3C2,EPN2,USP32,MTSS1,GABPA,KRAS,LSM4,PIM3,UBTF,LSM1,PLCG2,GTF2A2,ZKSCAN4,ICMT,FBXO22,PARP1,FBXW2,UBE2J1,TMEM218,ABHD13,SETD4,DENND2D,PER1,ROCK2,MAP3K7,CACYBP,TRIM35,ATAD2,CLASP2,GRASP,CLPTM1L,ZHX…
72	factorbook-GABP	0.0335104	3.70382	M4	GABPA,ELK4,GABPB1,ELK1,ETV1,ETV4,ETS1,ETV3,ETV2,ETV5,ERG,ELK3,ERF,FLI1,FEV,ELF4,ETS2,ETV6,ELF2,ELF1,ELF3,ELF5,EHF	ZNF668,ERH,FIBP,ERI2,CDK13,LSM1,FBXO22,NFS1,UGGT1,FBXW2,SLC38A10,POLR2H,AGPAT3,MTX2,NDUFS3,SHQ1,UBE2N,TFCP2,EXOSC4,GABPA,SLC25A46,ZKSCAN4,GTF2A2,OSGEPL1,RRS1,MRPL3,PPIL1,UBTF,SUB1,MLEC,THUMPD3,DCLRE1C,NEK9,PIGC,GRPEL2,MCM10,NF1,NXT2,DCUN1D5,TRIM35,MRPL27,SLC25A17,VPS25,ABHD13,CALU,PIGW,TFB1M,LSM4,TTC1,ZMPSTE24,GSPT1,DHFRL1,HNRNPD,ISG20L2,IMP3,CLPTM1L,MRPL13,NR2F6,MN1,C15orf41,SUDS3,UGDH,SETD4,PIG…
73	transfac_pro-M01990	0.0333661	3.67868	M4	ETV3,ERF,ETV2,ETV1,ETV4,ELK4,ETV5,ERG,ETS1,ELK3,GABPA,FLI1,ELK1,FEV,ETS2,ELF4,ELF2,ETV6,ELF1,GABPB1,EHF,ELF3,ELF5,ETV7	ZNF668,GABPA,ERH,TFCP2,EXOSC4,UBR7,C14orf142,UGGT1,CDK13,FBXW2,MAP3K7,ERI2,LSM1,NDUFS3,ZKSCAN4,NXT2,FIBP,THUMPD3,AGPAT3,FBXO22,FOSL2,POLR2H,NFS1,SHQ1,CACYBP,NR2F6,GRPEL2,TFB1M,NEK9,LMNB1,MCM10,ISG20L2,MN1,MRPL3,PPIL1,MLEC,PIGC,METTL2B,MRPL27,VPS25,MAGEH1,DDX18,MTX2,DCUN1D5,DHFRL1,SUB1,GSPT1,IKZF1,GTF2A2,RNF14,IMP3,HNRNPD,ACN9,TTC1,UBE2N,UGDH,RFK,MTSS1,SLC25A46,RRS1,PELI1,CYTIP,DICER1,UBTF,ASRGL1,…
74	transfac_pro-M01984	0.0333628	3.67812	M4	ERF,ETV2,ETV4,ETV3,ETV1,ETV5,FEV,ETS1,ELK3,ERG,ELK4,FLI1,ETS2,ELK1,GABPA,ELF1,ELF4,ELF2,EHF,GABPB1,ELF5,ELF3,ETV6,ETV7,SPDEF	ZNF668,ZKSCAN4,NDUFS3,ERH,GABPA,FIBP,MAP3K7,UBE2N,UGGT1,TFCP2,LSM1,FOSL2,EXOSC4,ERI2,UBR7,C14orf142,CACYBP,FBXW2,CDK13,NFS1,POLR2H,MN1,NEK9,DHFRL1,NXT2,PIGC,NR2F6,RNF14,GRPEL2,MRPL3,PPIL1,AGPAT3,ACN9,MRPL27,MCM10,PELI1,MAGEH1,LMNB1,FBXO22,TFB1M,MTOR,INTS9,THUMPD3,SLC25A46,GTF2A2,DDX18,MLEC,METTL2B,SHQ1,UBTF,IMP3,TTC1,APOBEC2,MTX2,ELMOD2,DCUN1D5,ISG20L2,SLC38A10,HNRNPD,SUB1,VPS25,RRS1,CYTIP,DCLRE1…
75	transfac_pro-M01981	0.0333019	3.6675	M4	ELK1,ETV5,ETS2,ETV1,FEV,ETV4,ETS1,ELK3,ERG,FLI1,ETV2,ERF,ELK4,GABPA,ETV3,ELF1,ELF2,ELF4,GABPB1,SPDEF,EHF,ELF3,ELF5,ETV6,ETV7	ZNF668,ERH,NDUFS3,FIBP,ERI2,TFCP2,EXOSC4,CDK13,GABPA,UGGT1,LSM1,MN1,MAP3K7,GRPEL2,NFS1,FBXO22,MRPL3,FBXW2,MCM10,NXT2,DHFRL1,PPIL1,ACN9,NEK9,NR2F6,MLEC,ZKSCAN4,CACYBP,HNRNPD,MTOR,GTF2A2,SLC25A46,UGDH,UBTF,DCUN1D5,AGPAT3,RNF14,SUB1,PREPL,MTX2,NF1,UBR7,C14orf142,TFB1M,SUDS3,PIGC,THUMPD3,DCLRE1C,ISG20L2,MRPL27,VPS25,FCHSD2,IMP3,METTL2B,ZMPSTE24,SPA17,POLR2H,FOSL2,MRPL13,RRS1,TIMM8B,GINS2,DDX18,AFF4,S…
76	taipale-NNTTTTGGCGCCAAAANN-E2F2-DBD	0.0332313	3.65521	M2	E2F2,E2F3,E2F4,E2F1	E2F8,UNG,LMNB2,GINS1,MCM2,PCNA,CDC25A,PDS5A,ANKRD10,CHEK1,FBXO5,ATAD2,IKZF1
77	elemento-ACTTCCG	0.0332121	3.65186	M4	ETV6,EHF,ELF3,ELF5	FIBP,ERH,ZNF668,POLR2H,UBE2N,UGGT1,ERI2,SLC38A10,CDK13,GTF2A2,UBR7,C14orf142,NDUFS3,MLEC,SLC25A46,IMP3,NFS1,UBTF,EXOSC4,MTX2,AGPAT3,POLA1,FBXO22,SHQ1,FBXW2,NXT2,ZKSCAN4,PIGC,TTC1,SUDS3,FDXR,CACYBP,GRPEL2,BTF3L4,SETD4,SAP30L,MAGEH1,IKZF1,TIMM17A,UXS1,DCLRE1C,RFK,LRRC58,PPIL1,VPS25,MCM10,PER1,LSM1,MRPL27,MRPL3,CBX3,SUB1,ELAVL1,SLC25A17,DPY19L1,PAQR8,RANBP1,TCFL5,USP32,DHFRL1,ZMYM4,RAB2A,ABHD13,TMEM…
78	flyfactorsurvey-Ets21c_SANGER_5_FBgn0005660	0.0331704	3.6446	M4	FLI1,ERF,ETS1,ERG,ETV2,ELK4,FEV,GABPA,ETV4,ELK3,ETV1,ETV3,ETS2,ETV5,ELK1,ELF1,ELF2,ELF4,GABPB1	ERH,EXOSC4,ERI2,CDK13,TFCP2,THUMPD3,ZNF668,NR2F6,LSM1,GRPEL2,FBXO22,MAP3K7,METTL2B,MCM10,GABPA,FBXW2,VPS25,MN1,PREPL,PPIL1,UGDH,MRPL3,SUB1,NXT2,MLEC,UGGT1,HNRNPD,STAMBP,TFB1M,SLC25A46,UBR7,C14orf142,NF1,TP53RK,ZKSCAN4,NFS1,ACN9,UBTF,MTX2,ASRGL1,GTF2A2,ISG20L2,DHFRL1,MRPL13,RRS1,SLC25A15,FIBP,GSPT1,FCHSD2,SHQ1,AGPAT3,GTF3C2,TIMM8B,UBE2N,SUDS3,IMP3,NDUFS3,RFK,TRIM35,ISOC2,RNF14,EIF4EBP2,ELAVL1,MEF2…
79	transfac_pro-M01752	0.0331511	3.64125	M4	ERG,ETS1,FEV,FLI1,ELK3,ETV1,ETV4,ELK4,ETV5,ELK1,ERF,ETV2,ETV3,ETS2,GABPA,GABPB1,ELF1,ELF2,ELF4,ELF5,ELF3	ZNF668,ERH,ERI2,EXOSC4,CDK13,TFCP2,UGGT1,LSM1,UGDH,TFB1M,THUMPD3,GRPEL2,AGPAT3,GABPA,ZKSCAN4,SHQ1,FBXW2,NXT2,MN1,SUB1,MAP3K7,FBXO22,MCM10,MRPL3,UBR7,C14orf142,FIBP,MLEC,PPIL1,MAGEH1,METTL2B,SLC25A46,MTX2,NR2F6,NDUFS3,NF1,HNRNPD,PREPL,DDX18,RNF14,ACN9,FOSL2,IKZF1,NFS1,VPS25,DHFRL1,MRPL27,UBTF,POLR2H,TIMM8B,GTF2A2,DCUN1D5,ISG20L2,TTC1,FAR1,MTSS1,SPA17,UBE2N,SETD4,IMP3,RRS1,TCP11L2,MRPL13,SAP30L,DIC…
80	taipale-ACCGGAAGTN-FEV-DBD	0.0330806	3.62895	M4	FEV,ETV1,ERG,ETV4,ELK1,ELK4,ETV5,ETS1,ELK3,ERF,FLI1,ETV3,ETS2,ETV2,GABPA,GABPB1,ELF1,ELF4,ELF2,ELF5,ETV6,ELF3,EHF	ZNF668,ERH,ERI2,CDK13,EXOSC4,TFCP2,UGGT1,LSM1,NDUFS3,GABPA,GRPEL2,FIBP,NXT2,MN1,FBXO22,MAP3K7,MCM10,FBXW2,ZKSCAN4,NFS1,MLEC,PPIL1,MRPL3,AGPAT3,TFB1M,THUMPD3,SUB1,UGDH,SHQ1,MTX2,SLC25A46,HNRNPD,UBR7,C14orf142,NF1,NR2F6,DHFRL1,METTL2B,ACN9,PREPL,RNF14,VPS25,IMP3,DCUN1D5,GTF2A2,UBTF,MTOR,MAGEH1,TIMM8B,CACYBP,MRPL13,ISG20L2,MRPL27,RRS1,FOSL2,DDX18,SPA17,POLR2H,ISOC2,FCHSD2,TTC1,IKZF1,ZMPSTE24
81	transfac_pro-M00428	0.0330421	3.62225	M2	E2F1,E2F4,E2F3,TFDP1,E2F7,TFDP3	PCNA,POLA1,E2F8,SLC25A19,ZNF367,MCM4,NFYB,MN1,DICER1,IKZF1,STAG1,ZHX1,CBX3,LMNB1,PDS5A,RANBP1,ACN9,UBTD2,LRRC58,FOSL2,TUBB,BUB3,BCL3,SFMBT1,FBXO5,CDK1,NR2F6,MCM2,FAM122B,GINS2,UBE2T,ARHGEF9,TCP11L2,RNF14,ZNF668,MEF2A,XPO1,FBXO9,CDC25A,UGGT1,AFF4,SUB1,TFB1M,MAP3K7,PAQR8,USP53,MTX2,SETD4,PELI1,ICMT,HIF1A,ZNF672,SETMAR,HDDC2,CAMKK2,PRRC1,USP32,RFC3,ACTL6A,C15orf41,H2AFV,GMNN,PCNX,DTL,CREB1,B3GALNT1,…
82	taipale-ACCGGAAGTN-ELK1-DBD	0.0330228	3.6189	M4	ELK1,ELK3,ETV1,ETV4,FEV,ETV5,ERG,ELK4,GABPA,ETS1,ETV3,ETV2,ERF,FLI1,ETS2,GABPB1,ELF1,ELF2,ELF4,ETV6,ELF5,EHF,ELF3	ZNF668,ERH,ERI2,FIBP,NDUFS3,CDK13,UGGT1,LSM1,EXOSC4,NFS1,TFCP2,FBXO22,GRPEL2,FBXW2,NXT2,MN1,MCM10,MLEC,MAP3K7,PPIL1,ZKSCAN4,AGPAT3,SHQ1,MRPL3,MTX2,POLR2H,GABPA,THUMPD3,SLC25A46,SUB1,NF1,DHFRL1,UBTF,DCUN1D5,RRS1,VPS25,CACYBP,GTF2A2,HNRNPD,UGDH,NR2F6,IMP3,TFB1M,UBR7,C14orf142,MRPL27,NEK9,PIGC,SLC38A10,TIMM8B,ACN9,TTC1,RNF14,TRIM35,MRPL13,SUDS3,ISG20L2,MAGEH1,GSPT1,DCLRE1C,METTL2B,ZMPSTE24,OSGEPL1,P…
83	taipale-NNTTTTGGCGCCAAAANN-E2F3-DBD	0.0329587	3.60772	M2	E2F3,E2F2,E2F4,E2F1	MCM2,E2F8,UNG,LMNB2,GINS1,CHEK1,FBXO5,ANKRD10,PCNA,ATAD2,TIPIN,PAXIP1,CYTIP,DICER1,SLC25A46,GABARAPL1,PDS5A,PIGV,TNPO1,GMNN,UBXN2B,BYSL,STAU2,PRKCH,C7orf50,TRIM21,POGK,KLHL13,ZMYM4,CKAP2L,ARHGEF9,GINS3,ACTL6A,UMPS,MAPK1IP1L,AKR7A2,TIA1,DDX18,UBE2D2,UBE2N,CBX3,SETD4,NNT,TREM1,NDUFAB1,ISOC2,NR2F6,DTL,XPO1,CDC25A,NUS1,LDLRAP1,ALG8,DCUN1D5,NUPL2,ADH5,MCM4,NEK9,FAR1,UBE2J1,IKZF1,ERH,SRRD,ICMT,SAP30L,P…
84	taipale-ACCGGAWGYN-ETV5-DBD	0.032917	3.60046	M4	ETV5,ETS1,ETV4,ETV1,ETV2,ERF,ETV3,ERG,ELK3,ELK4,ETS2,ELK1,FEV,GABPA,FLI1,ELF2,ELF4,ELF1,GABPB1,ELF5,SPDEF,EHF,ETV6,ELF3,ETV7	ZNF668,ERH,EXOSC4,UGGT1,ERI2,NDUFS3,CDK13,LSM1,TFCP2,FIBP,GABPA,FBXW2,UBR7,C14orf142,MAP3K7,AGPAT3,POLR2H,FBXO22,NFS1,GRPEL2,VPS25,SHQ1,MCM10,ZKSCAN4,NXT2,ISG20L2,THUMPD3,ACN9,CACYBP,PIGC,MTX2,MLEC,PPIL1,MN1,MRPL3,DCUN1D5,RRS1,TFB1M,RNF14,UGDH,SLC25A46,NR2F6,METTL2B,UBTF,MAGEH1,FOSL2,GTF2A2,SUB1,NEK9,MTSS1,TTC1,GSPT1,IMP3,MRPL27,MTOR,RFK,DHFRL1,SLC38A10,ASRGL1,DDX18,FCHSD2,HNRNPD
85	transfac_public-M00024	0.032654	3.55465	M1	E2F1	PCNA,MCM2,SUZ12,MCM4,USP13,XPO1,FAM122B,UNG,UXS1,IKZF1,BUB3,ICMT,NFYB,NLGN3,HNRNPR,MBTPS1,NUP210,USP32,FOSL2,HIST1H2BM,ZNF367,PDS5A,FBXO9,MKI67,NNT,ZNF232
86	homer-M01861	0.0326187	3.5485	M5		PER1,UBE2C,PNPO,FAR1,FAM122B,GLRX5,USP1,CALU,UNG,TIMM17A,FBXO5,HMGB1,HNRNPR,ISOC2,CDCA3,SRSF1,POLR3K,HIST1H2BM,SNRNP25,CSE1L,MTFR1,ARMC1,HIST2H2BE,CABLES2,BRIP1,NLGN3,SLC43A2,ZNF668,XPO1,MRPS12,PCYOX1L,H2AFV,PCNA,TOP2A,ASF1B
87	transfac_pro-M00775	0.0325513	3.53677	M5	NFYB,NFYC,NFYA,HNF1B,HNF1A,YBX1,POLE3	PER1,UBE2C,ACTL6A,TOP2A,PNPO,CDC25A,SLC43A2,PCYOX1L,MRPS12,USP1,RFX5,TMEM218,CPAMD8,E2F8,CALU,FAR1,HNRNPR,HIF1A,HMGB1,IMP3,POLR3K,MN1,XPO1,PGRMC2,MEF2A,SNRNP25,HIST2H2BE,SPC25,CDCA3,SLC25A19,GLRX5,HIST1H2BM,CSE1L,MLEC,BUB3,IFT27,ASF1B,CDK1,BRIP1,TIMM17A,ARMC1,TTK,IVD,FDXR,MCM10,PCNA,CABLES2,STAG1,HMBS,DCUN1D5,ISOC2
88	taipale-ACCGGAAGTN-GABPA-full	0.0324583	3.52057	M4	GABPA,ETV1,ETV4,ELK3,ELK1,ETV5,ELK4,ERG,FEV,ETS1,FLI1,ETV3,ETV2,ERF,ETS2,GABPB1,ELF1,ELF4,ELF2,ETV6,ELF5,ELF3,EHF	ZNF668,ERH,FIBP,ERI2,CDK13,NDUFS3,LSM1,TFCP2,NFS1,FBXO22,UGGT1,PPIL1,MLEC,EXOSC4,GRPEL2,NXT2,MN1,MRPL3,FBXW2,MTX2,MCM10,GTF2A2,UBTF,NF1,ZKSCAN4,SLC38A10,DCUN1D5,SUB1,DCLRE1C,PIGC,AGPAT3,NEK9,HNRNPD,MTOR,DHFRL1,SLC25A46,OSGEPL1,MAP3K7,MRPL13,CACYBP,SUDS3,SHQ1,SLC25A17,PREPL,RNF14,UGDH,IMP3,MRPL27,ISG20L2,TRIM35,TFB1M,GABPA,C15orf41,ABHD13,POLR2K,POLR2H,FCHSD2,RRS1,SPA17,UBE2N,CALU,RPS27L,FAR1,SERB…
89	transfac_pro-M01985	0.0324551	3.52001	M4	ERG,ETV2,ERF,ETV3,ETS1,ETV1,ELK4,ETV4,FLI1,ETV5,ELK3,ETS2,FEV,GABPA,ELK1,ELF4,GABPB1,ELF1,ELF2,ETV6,ETV7,EHF,ELF3,ELF5,SPDEF	ZNF668,GABPA,ERH,EXOSC4,LSM1,TFCP2,CDK13,ERI2,FBXW2,NDUFS3,UGGT1,ZKSCAN4,FIBP,FBXO22,AGPAT3,MAP3K7,GRPEL2,SHQ1,NEK9,FOSL2,MRPL3,NXT2,THUMPD3,MN1,TFB1M,NFS1,DDX18,NR2F6,PPIL1,UBR7,C14orf142,ISG20L2,SUB1,LMNB1,MCM10,DHFRL1,MLEC,UGDH,MTX2,IKZF1,DCUN1D5,POLR2H,MRPL27,GTF2A2,ACN9,METTL2B,MAGEH1,GSPT1,HNRNPD,RNF14,IMP3,EIF4EBP2,SLC25A46,PREPL,NF1,PIGC,MTOR,CACYBP,UBTF,DICER1,TCP11L2,VPS25,MRPL13,ZHX1,T…
90	transfac_public-M00185	0.0324294	3.51554	M5	NFYC,NFYA,NFYB,HNF1B,HNF1A,POLE3	PER1,TOP2A,PNPO,UBE2C,HMGB1,ACTL6A,ARMC1,MEF2A,GLRX5,MLEC,POLR3K,HNRNPR,FAR1,ZNF367,SNRNP25,HIST1H2BM,NFYB,RFX5,MRPS12,PGRMC2,IFT27,E2F8,CDCA3,DICER1,CPAMD8,CDC25A,SLC43A2,USP1,XPO1,CSE1L,TTK,UNG,HIF1A,GMNN,TMEM218,CDK1,MCM10,IVD,CACYBP,TRUB1,CALU,FDXR,TFCP2,PCNA,CBFB,METAP1,HDDC2,TDP1,MKS1,ARHGEF9,PELI1,CYTIP,NNT,ECH1,HLTF,HIST2H2BE,MTOR,HMBS,DTL,UBTD2,TREM1,SAMD9L,WDR41,SUB1,HMMR,BUB3,ISOC2,ACS…
91	jaspar-MA0060.1	0.0323364	3.49934	M5	NFYA,NFYB,NFYC,YBX1,POLE3,POLE4	PER1,UBE2C,ACTL6A,ARMC1,PNPO,FAR1,TOP2A,CDC25A,UNG,HMGB1,E2F8,XPO1,HNRNPR,SLC43A2,CDCA3,MRPS12,MLEC,USP1,HIF1A,PCYOX1L,RFX5,PCNA,HMMR,CDK1,POLR3K,HIST2H2BE,ISOC2,SNRNP25,GLRX5,FDXR,CSE1L,TMEM218,PGRMC2,CPAMD8,SPC25,IFT27,BRIP1,IMP3,BUB3,UBE2T,MEF2A,TIMM17A,IVD,CALU,NFYB,CABLES2,HIST1H2BM,CBFB,UBTD2,CENPA,TTK,LCLAT1,GMNN,ELAVL1,RACGAP1,ARHGEF9,MCM10,PIM3,CKAP2,ARHGAP11A,HNRNPAB,DTL,MN1,TRUB1,HMBS,…
92	homer-M00043	0.0323268	3.49766	M4	ELK4,ETV1,ETV2,GABPA,ERF,ELK1,FLI1,ETV4,ETS1,ETV3,ETV5,ELF4,ELF2,ELK3,FEV,ERG,ELF1,ETS2,ETV7,EHF,ELF3,ETV6,ELF5,GABPB1,SPDEF	ZNF668,ERH,EXOSC4,FIBP,MAP3K7,LSM1,VPS25,NFS1,NDUFS3,CACYBP,PIGC,GABPA,NEK9,ERI2,RRS1,CDK13,METTL2B,TFCP2,AGPAT3,SHQ1,MCM10,ZKSCAN4,ZMPSTE24,MPHOSPH10,MRPL3,FBXW2,FBXO22,ACN9,FOSL2,UGGT1,UBTF,GRPEL2,THUMPD3,CBFB,MN1,NXT2,UBR7,C14orf142,MAPK1IP1L,SLC38A10,DCUN1D5,GSPT1,TFB1M,NR2F6,PPIL1,SLC25A46,DHFRL1,GTF2A2,RRP15,UGDH,TP53RK,MTX2,FCHSD2,ISG20L2,DDX18,MTSS1,LMNB1,SUB1,MLEC,RNF14,ASRGL1,ISOC2,STAM…
93	transfac_pro-M01983	0.0322722	3.48817	M4	ELK4,ETV5,ETV1,ETV4,ERG,FEV,ETS2,ELK3,ETS1,ERF,ETV2,ELK1,FLI1,ETV3,GABPA,ELF1,ELF2,ELF4,GABPB1,ELF3,EHF,ELF5,SPDEF,ETV6,ETV7	ZNF668,ERH,FIBP,NDUFS3,ERI2,TFCP2,CDK13,EXOSC4,UGGT1,NFS1,LSM1,GABPA,FBXO22,MN1,GRPEL2,MAP3K7,FBXW2,MRPL3,MCM10,NEK9,PPIL1,NXT2,MLEC,NR2F6,DHFRL1,ZKSCAN4,ACN9,GTF2A2,CACYBP,UBTF,SLC25A46,HNRNPD,UBR7,C14orf142,VPS25,MTOR,DCLRE1C,DCUN1D5,PIGC,MTX2,ISG20L2,SUB1,TFB1M,AGPAT3,POLR2H,NF1,PREPL,SUDS3,UGDH,RNF14,MRPL27,THUMPD3,RRS1,FCHSD2,SHQ1,ZMPSTE24,SPA17,MRPL13,METTL2B,IMP3,OSGEPL1,TIMM8B,TTC1,SLC38A…
94	transfac_pro-M02037	0.0322434	3.48314	M4	FEV,ERF,ETV2,ETV1,ETV3,ERG,ETV4,ETS1,ELK4,FLI1,ETV5,ELK3,GABPA,ETS2,ELK1,ELF4,ELF1,ELF2,GABPB1,ETV7,ELF5,ELF3,EHF,ETV6,SPDEF	ZNF668,ERH,EXOSC4,GABPA,ERI2,LSM1,CDK13,TFCP2,FIBP,NDUFS3,UGGT1,FBXW2,NFS1,MAP3K7,FBXO22,ZKSCAN4,SHQ1,GRPEL2,AGPAT3,NXT2,UBR7,THUMPD3,C14orf142,MN1,MRPL3,MCM10,NR2F6,NEK9,TFB1M,VPS25,SUB1,PPIL1,ISG20L2,METTL2B,CACYBP,MTX2,MLEC,DHFRL1,FOSL2,DDX18,SLC25A46,DCUN1D5,GTF2A2,PIGC,ACN9,POLR2H,HNRNPD,UGDH,UBTF,GSPT1,IMP3,RNF14,RRS1,LMNB1,PREPL,MRPL27,EIF4EBP2,ZMPSTE24,NF1,MTOR,TTC1,MTSS1,SPA17,IKZF1,FCHS…
95	transfac_pro-M02073	0.032237	3.48202	M4	FLI1,FEV,ETV4,ETV5,ETV1,ERG,ERF,ETS1,ETV2,ETS2,ELK3,ELK4,ELK1,ETV3,GABPA,ELF2,ELF1,GABPB1,ELF4,EHF,ELF3,ETV6,ELF5,SPDEF,ETV7	ZNF668,NDUFS3,TFCP2,LSM1,ERI2,GABPA,CDK13,ZKSCAN4,ERH,NXT2,EXOSC4,FIBP,GRPEL2,MCM10,MN1,PPIL1,MAP3K7,AGPAT3,NEK9,FBXW2,NR2F6,FOSL2,UGGT1,DHFRL1,IKZF1,TFB1M,IMP3,MLEC,MRPL3,SLC25A46,NFS1,FBXO22,RNF14,UGDH,MRPL27,ACN9,DCUN1D5,METTL2B,HNRNPD,LMNB1,MTOR,DICER1,NF1,SUB1,UBTF,THUMPD3,H6PD,DDX18,GTF2A2,CYTIP,MEF2A,FAR1,LCLAT1,CACYBP,PREPL,ROCK2,ZHX1,ISG20L2,GINS2,CREB1,CALU,NMNAT3,PIGV,MTX2,VPS25,SHQ1,S…
96	flyfactorsurvey-Ets96B_SANGER_5_FBgn0039225	0.0321439	3.46582	M4	ETV1,ETV4,ETV5,ELK4,ETV3,ERG,ERF,ETS1,FEV,ELK1,ELK3,FLI1,ETV2,GABPA,ETS2,GABPB1,ELF1,ELF2,ELF4,ETV6	ERH,CDK13,ERI2,NFS1,FIBP,EXOSC4,TFCP2,FBXW2,NDUFS3,UGGT1,LSM1,MCM10,FBXO22,NEK9,RRS1,SLC25A46,MN1,NR2F6,ZKSCAN4,UBTF,PPIL1,MRPL3,GRPEL2,VPS25,MLEC,MTX2,NF1,SUB1,CALU,PREPL,THUMPD3,SHQ1,DCUN1D5,MRPL13,GTF2A2,TFB1M,C15orf41,METTL2B,OSGEPL1,PIGC,NXT2,DHFRL1,TIMM8B,AGPAT3,DPY19L1,GSPT1,USP32,INTS9,ASRGL1,RFK,MRPL27,HNRNPD,BCL3,GABPA,ABHD13,ISOC2,PER1,TMEM209,SUDS3,ELAVL1,IMP3,UGDH,TRIM35,DICER1,DCLRE…
97	yetfasco-699	0.0320253	3.44515	M5	NFYB,POLE3	PER1,UBE2C,PNPO,FAM122B,SRSF1,GLRX5,FAR1,CALU,HMGB1,CDCA3,USP1,UNG,FBXO5,TIMM17A,ISOC2,HNRNPR,CABLES2,POLR3K,HIST1H2BM,SNRNP25,CSE1L,NLGN3,ARMC1,HIST2H2BE,ZNF668,MTFR1,XPO1,PCYOX1L,SLC43A2,BRIP1,TOP2A,PCNA,H2AFV,MRPS12,ASF1B
98	taipale-ACCGGAARTN-ERG-DBD	0.031929	3.42839	M4	ERG,FLI1,FEV,ETS1,ELK4,ERF,ETV4,ETV1,ETV2,ETV3,ELK3,ETS2,ETV5,ELK1,GABPA,GABPB1,ELF1,ELF4,ELF2,ETV6,ELF5,ELF3,EHF,ETV7	ZNF668,ERH,ERI2,EXOSC4,CDK13,TFCP2,LSM1,GABPA,UGGT1,TFB1M,GRPEL2,ZKSCAN4,AGPAT3,FBXW2,MAP3K7,MN1,FBXO22,NXT2,MRPL3,SUB1,THUMPD3,MLEC,MCM10,PPIL1,SHQ1,UGDH,FIBP,PREPL,NR2F6,NDUFS3,HNRNPD,NFS1,METTL2B,SLC25A46,MTX2,NF1,DDX18,RNF14,ACN9,DHFRL1,IKZF1,VPS25,FOSL2,UBR7,C14orf142,ISG20L2,TCP11L2,SPA17,MAGEH1,TIMM8B,DCUN1D5,CREB1,UBTF,GTF2A2,RRS1,ISOC2,IMP3,MRPL13,RCAN3,MRPL27,FCHSD2,DICER1,RFK,ZMPSTE24,…
99	encode-UW.Motif.0238	0.0319258	3.42783	M7		HMGB1,TFCP2,VPS25,CSE1L,H6PD,PEX26,ZNF668,USP13,MBTPS1,HNRNPR,SAT1,WHSC1,MUM1,SLC25A19,APOBEC2,PDS5A,TIPIN,MPHOSPH9,SFMBT1,GDF11,BAZ1B,CDC25A,GTF3C2,METAP1,MTOR,MTCH2,ZNF672,UBTF,NFS1,UBE2T,SRGAP3,STAU2,XPO1,ISOC2,NUP210,STAG1
100	flyfactorsurvey-CG1621_SANGER_5_FBgn0033182	0.03182	3.40939	M8		ERH,VPS25,MAP3K7,EXOSC4,NEK9,RRS1,CYTIP,DCUN1D5,SAT1,FAR1,ISOC2,GSPT1,UGDH,SLC25A17,RNF14,HMGN1,SLC25A46,UBTF,ASRGL1,THUMPD3,ALG8,MEF2A,SAP30L,SUDS3,GRPEL2,ZHX1,MCM10,IKZF1,DICER1,CAMKK2,PIGC,NR4A1,NDUFS3,GABPA,TNPO1,PPA2,ERLIN2,EAF2,ZKSCAN4,USP32,E2F8,RACGAP1,GTF2A2,PIGV,FIBP,IMP3,SUSD3,PRKCH,ZNF232,CDK13,PELI1,ATAD2,NNT,TIMM17A,PRRC1,EI24,MPHOSPH9,SLC38A10,FBXO5,BAZ1B,SUB1,MTCH2,PDS5A,LMNB2,POL…
101	transfac_pro-M02069	0.0318168	3.40883	M4	ETV5,ETV1,ETV4,ERG,ELK3,ETS1,FEV,ELK1,ETS2,FLI1,ETV2,ELK4,ERF,ETV3,GABPA,ELF1,ELF2,ELF4,GABPB1,ELF3,EHF,ELF5,SPDEF,ETV6,ETV7	ZNF668,ERH,FIBP,NDUFS3,ERI2,LSM1,TFCP2,EXOSC4,NFS1,CDK13,UGGT1,GABPA,MAP3K7,GRPEL2,MN1,FBXW2,AGPAT3,ZKSCAN4,MCM10,FBXO22,NXT2,NEK9,MRPL3,VPS25,ACN9,NR2F6,MLEC,PPIL1,DHFRL1,CACYBP,PIGC,SLC25A46,DCUN1D5,GTF2A2,UGDH,RRS1,FOSL2,DCLRE1C,UBTF,SLC38A10,MTOR,TFB1M,SUB1,SHQ1,HNRNPD,POLR2H,IMP3,ISG20L2,MTX2,MRPL27,UBR7,C14orf142,METTL2B,NF1,RNF14,MAGEH1,THUMPD3,ZMPSTE24,SUDS3,DDX18,DICER1,ISOC2,IKZF1,PREPL
102	taipale-ACCGGAAGTN-ELK3-DBD	0.0318007	3.40604	M4	ELK3,ELK1,ETV1,ETV4,FEV,ETV5,ERG,GABPA,ELK4,ETS1,ETV3,FLI1,ETV2,ERF,ETS2,GABPB1,ELF1,ELF2,ELF4,ELF3,ELF5,EHF,ETV6	ZNF668,ERH,ERI2,FIBP,CDK13,NDUFS3,UGGT1,LSM1,EXOSC4,NFS1,TFCP2,FBXO22,GRPEL2,FBXW2,NXT2,MN1,MCM10,MAP3K7,PPIL1,MLEC,AGPAT3,MRPL3,ZKSCAN4,MTX2,SHQ1,GABPA,SLC25A46,SUB1,THUMPD3,POLR2H,UBTF,DHFRL1,NF1,NR2F6,UGDH,DCUN1D5,GTF2A2,HNRNPD,CACYBP,VPS25,IMP3,TFB1M,RRS1,NEK9,MRPL27,PIGC,TIMM8B,RNF14,MRPL13,ACN9,SUDS3,TTC1,TRIM35,ZMPSTE24,UBR7,C14orf142,SLC38A10,METTL2B,DCLRE1C,GSPT1,PREPL,ISG20L2,FCHSD2,MAG…
103	jaspar-PF0019.1	0.0317751	3.40157	M7	ATF3	ZNF367,FDXR,GTF3C2,TRAK2,EXOSC7,POLR2K,NUPL2,PDE7A,FBXW2,MAGOHB,POLA1,OSGEPL1,HNRNPD,TRUB1,SETD4,C7orf50,HIRIP3,KLHL12,SRGAP3,TXNDC9,CACYBP,PELI1,KLHL22,CCNA2,ELAVL1,USP32,SUSD3,DTYMK,AFF4,SLC43A2,MCM10,MBTPS1,MAPK1IP1L,ZNF232,SLC29A3,CAND2,SFMBT1,H2AFV,ARRDC2,TTC1,FAM98B,FOSL2,PLCG2,CLPTM1L,MEF2A,SLC40A1,CDK13,SLC25A19,SLC35B4,B3GALNT1,CLASP2,C17orf89,PGRMC2,NFYB,CABLES2,GINS2,ELMOD2,LRRC58,PNPO…
104	jaspar-PF0004.1	0.0317173	3.39152	M9	ZNF143	INTS9,BUB3,FBXO9,PUS3,WDR12,PEX26,LARS,UBE2N,CNPY2,SETMAR,UBE2T,FEN1,HIRIP3,TUBB,MRPL42,SLC25A19,PELI1,NOP16,SPC25,TRUB1,FANCG,SLC35B4,TRAK2,SERBP1,XPO7,DCAF17,GABPA,CDC25A,RRS1,EI24,MMACHC,PDCD2L,CHAC2,UBXN8,XPOT,MRPL19,TTC1,GTSE1,ALG14,POLR1B,GINS3,PSMD10,ISG20L2,TXNDC9,SIRT6,CDK13,DICER1,CSE1L,CALU,BIRC5,TOR1AIP1,PAQR8,ARMC1,GSPT1,EXOSC4,SLC29A3,GTF3C2,AFF4,MAD2L1,LMNB2,QDPR
105	transfac_pro-M02847	0.0317077	3.38984	M2	E2F3,E2F1	PDS5A,GINS1,CDC25A,ANKRD10,FBXO5,UNG,LMNB2,TIPIN,PCNA,NR2F6,E2F8,ZNF232,POLA1,IKZF1,DICER1,PRRC1
106	encode-UW.Motif.0034	0.031435	3.34235	M10	MEF2A	HMGB1,ZNF668,UBTF,NR4A1,USP13,MPHOSPH9,CREB1,PER1,SFMBT1,PDS5A,CSE1L,MEF2A,ARMC1,AFF4,LMNB1,ZNF672,HNRNPR,STAU2,MTFR1,NFYB,STAG1,ISOC2,USP31,ELAVL1,SDHC,RNF14,RAN,MTSS1,NF1,TFCP2,SNX24,UGDH,SETD4,USP1,MED1,UBIAD1,MTCH2,CBFB,MTX2,SERBP1,SHQ1,RPA1,GMNN,DAG1,GABARAPL1,UBE2G1,AGPAT3,PPP1R8,UBXN8,NFS1,SUB1,E2F8,MTOR,LCLAT1,IMP3,EIF4EBP2,DICER1,GTF3C2,ZNF639,ALG8,CAMKK2,KLHL13,C15orf41,APOBEC2,ATP5J2,S…
107	taipale-ACCGGAARYN-ETS1-DBD	0.0313837	3.33341	M4	ETS1,ERG,ELK4,FLI1,FEV,ELK3,ETV1,ERF,ETV2,ETV5,ETV4,ETS2,ETV3,ELK1,GABPA,ELF1,GABPB1,ELF4,ELF2,ETV6,ELF5,ELF3,ETV7,EHF,SPDEF	ZNF668,ERH,ERI2,LSM1,CDK13,TFCP2,EXOSC4,GABPA,UGGT1,NDUFS3,FBXO22,ZKSCAN4,GRPEL2,FBXW2,AGPAT3,TFB1M,FIBP,MN1,PPIL1,MRPL3,MLEC,NXT2,SHQ1,NFS1,MCM10,DDX18,UGDH,SUB1,PREPL,IKZF1,MTX2,HNRNPD,NF1,MAP3K7,DHFRL1,FOSL2,RNF14,NEK9,GTF2A2,NR2F6,ISG20L2,MRPL27,SLC25A46,UBTF,MAGEH1,ZHX1,ACN9,METTL2B,MRPL13,THUMPD3,MTOR,IMP3,LMNB1,CREB1,DICER1,ZMPSTE24,DCUN1D5,TCP11L2,FAR1,RCAN3,SPA17,ISOC2,CPSF2,FCHSD2,LSM4,…
108	homer-M00124	0.0313292	3.32392	M5	NFYB,NFYA,NFYC,POLE3	PER1,PNPO,FAR1,UBE2C,HMGB1,HNRNPR,UNG,PCNA,CDCA3,MLEC,SLC43A2,ARMC1,HIST2H2BE,ACTL6A,HIF1A,XPO1,E2F8,TOP2A,CABLES2,ISOC2,DTL,USP1,ZNF367,CPAMD8,PGRMC2,CSE1L,CDK1,MRPS12,PCYOX1L,CDC25A,GMNN,HMMR,POLR3K,PIM3,LCLAT1,HIST1H2BM,NFYB,SNRNP25,IFT27,UBE2T,GLRX5,CBFB,POLA1,MEF2A,IVD,ELAVL1,CALU,UBTD2,ARHGEF9,TIMM17A,ARHGAP11A,RCL1,FDXR,HNRNPAB,BUB3,IMP3,RCCD1,H2AFV,ZNF668,MCM10,TRUB1,PIGV,TTK,CKAP2,ATAD2,…
109	homer-M00405	0.0313292	3.32392	M10		HMGB1,UBTF,GRASP,FAR1,PIM3,ZNF668,AFF4,NR4A1,AGPAT3,LMNB1,MTSS1,XPO1,TFCP2,ISOC2,CDC25A,E2F8,RAN,CSE1L,NFYB,STAU2,PDS5A,STAG1,NFS1,DAG1,FOSL2,MTCH2,UGDH,UBIAD1,ARMC1,ARRDC2,SLC25A19,SHQ1,PLCG2,MPHOSPH9,RACGAP1,EIF4EBP2,FANCG,ASF1B,GTF3C2,HNRNPAB,KLHL13,MTFR1,TIMM17A,HNRNPR,SLC40A1,APOBEC2,CBFB,ELAVL1,SFMBT1,SLC43A2,USP13,GTF3C6,TTC1,MEF2A,CREB1,PER1,RCL1,XPOT,IMP3,HNRNPD,CAMKK2,UBE2T,GINS2,EPN2,U…
110	factorbook-CREB-ext	0.0313035	3.31945	M7	ATF3	FDXR,GTF3C2,EXOSC7,POLR2K,ZNF367,POLA1,TRAK2,HIRIP3,NUPL2,PDE7A,FBXW2,KLHL12,TRUB1,MAGOHB,ARRDC2,TRIAP1,CACYBP,OSGEPL1,C7orf50,AGPAT3,CDCA3,PIGV,HNRNPD,FOSL2,ERLIN2,ICMT,ZNF232,PAQR8,MEF2A,MBTPS1,ZNF672,WHSC1,KLHL22,SLC40A1,NFYB,SAT1,TTC1,SFMBT1,CKAP2,MAP3K7,USP32
111	transfac_pro-M02062	0.0312907	3.31721	M4	ERG,ETS1,ETV1,ELK4,FEV,ETV5,ELK3,ETV4,ELK1,ETV2,FLI1,ERF,ETS2,ETV3,GABPA,ELF2,ELF1,GABPB1,ELF4,ETV6,ELF5,EHF,ELF3,ETV7,SPDEF	ZNF668,ERH,EXOSC4,ERI2,TFCP2,LSM1,CDK13,GABPA,UGGT1,ZKSCAN4,FBXW2,NDUFS3,FIBP,GRPEL2,MAP3K7,AGPAT3,NXT2,TFB1M,MCM10,MN1,IKZF1,UGDH,NR2F6,THUMPD3,SHQ1,PPIL1,FBXO22,FOSL2,MRPL3,NFS1,SUB1,MLEC,DHFRL1,MAGEH1,ACN9,SLC25A46,METTL2B,UBR7,C14orf142,RNF14,DDX18,HNRNPD,DCUN1D5,MTX2,IMP3,VPS25,MRPL27,NF1,ISG20L2,LMNB1,GTF2A2,UBTF,CACYBP,NEK9,SPA17,MTSS1,PREPL,ISOC2,FAR1,DICER1,TIMM8B,MTOR,XPOT,CYTIP,PELI1,C…
112	transfac_pro-M01987	0.0312715	3.31386	M4	ETV1,ETV2,ETV4,ELK4,ERF,ETV3,GABPA,ETS1,ETV5,ETS2,ERG,ELK3,ELK1,FEV,FLI1,ELF4,ELF1,ELF2,GABPB1,ETV7,SPDEF,ELF5,EHF,ELF3,ETV6	ZNF668,ERH,LSM1,EXOSC4,NDUFS3,GABPA,ERI2,TFCP2,CDK13,AGPAT3,FIBP,FBXW2,FBXO22,UGGT1,VPS25,MAP3K7,NEK9,FOSL2,NFS1,SHQ1,ZKSCAN4,PIGC,ISG20L2,GRPEL2,MCM10,MN1,MRPL3,NR2F6,PPIL1,DHFRL1,NXT2,TFB1M,GSPT1,ZMPSTE24,CACYBP,METTL2B,DCUN1D5,MTX2,ACN9,SUB1,UBTF,IKZF1,DDX18,GTF2A2,POLR2H,LMNB1,MLEC,RRS1,THUMPD3,UGDH,SLC25A46,RRP15,SLC38A10,CYTIP,HNRNPD,IMP3,APOBEC2,MTOR,DICER1,RNF14,MTSS1,MRPL27,EIF4EBP2,FCHS…
113	transfac_pro-M02090	0.0312618	3.31218	M1	E2F4	FBXO5,ZNF367,PCNA,HMGB1,BUB3,XPO1,IKZF1,PIGF,H2AFV,HLTF,SFMBT1,NLGN3,UBTF,MCM4,MAP3K7,UGGT1,XPO7,GINS2,ZHX1,CREB1,ZNF639,BTF3L4,FAM98B,ZNF232,STAG1,SUB1,ATAD2,FOSL2,HNRNPD,TUBB,DICER1,LMNB1,SLC25A19,PDS5A,CPSF2
114	yetfasco-581	0.0312233	3.30548	M4		SLC38A10,FIBP,MAP3K7,NFS1,VPS25,THUMPD3,EXOSC4,UBR7,C14orf142,MN1,CACYBP,MPHOSPH10,ZNF668,FBXO22,IMP3,UBTF,NDUFS3,FBXW2,PIGC,MAPK1IP1L,CREB1,POLR2H,RAB2A,RRS1,POLA1,MRPL3,LMNB2,PEX26,ELMOD2,E2F8,SHQ1,SDHC,ZKSCAN4,PPIE,POLR2K,ATAD2,CBX3,ACN9,TRAK2,GABPA,ABHD13,GTF2A2,TIMM17A,PELI1,TP53RK,RNF14,NEK9,GRPEL2,UBXN8,PIGW,GSPT1,LRRC58,MTX2,MCM10,NXT2,ELAVL1,BUB3,MRPS16,UGDH,SIRT6,XPO1,SFMBT1,UGGT1,ZMPST…
115	transfac_pro-M02060	0.0311656	3.29542	M4	ELK3,ETV1,ETV5,ERG,FEV,ELK1,ETV4,ETS1,ETV2,ERF,ELK4,ETS2,ETV3,GABPA,FLI1,ELF1,ELF4,GABPB1,ELF2,EHF,ELF3,ELF5,ETV6,ETV7,SPDEF	ZNF668,ERH,ERI2,FIBP,NDUFS3,EXOSC4,CDK13,TFCP2,UGGT1,LSM1,FBXO22,GABPA,MAP3K7,FBXW2,MN1,GRPEL2,NFS1,MCM10,NXT2,MRPL3,NR2F6,PPIL1,MLEC,AGPAT3,POLR2H,MTX2,ZKSCAN4,CACYBP,VPS25,NEK9,UGDH,ACN9,SLC25A46,GTF2A2,UBR7,C14orf142,SUB1,DHFRL1,THUMPD3,HNRNPD,UBTF,SHQ1,DCUN1D5,TFB1M,NF1,FCHSD2,METTL2B,ZMPSTE24,GSPT1,PREPL,ISG20L2,RNF14,SUDS3,PIGC,IMP3,MTOR,MRPL27,DCLRE1C,RRS1,SLC38A10,FOSL2,TRIM35,MRPL13,TIMM…
116	homer-M00065	0.0310469	3.27475	M4	GABPA,ETV1,ELF1,ELK1,ETS1,ELK4,ERG,ETV4,ELF5,ETV2,ETV3,ETV5,ERF,ELK3,FEV,FLI1,ETS2,GABPB1,ELF2,ELF4,ETV6,ELF3,EHF	ZNF668,ERH,BCL3,UGGT1,ZKSCAN4,FIBP,SHQ1,EXOSC4,UBE2N,CDK13,SLC25A46,ERI2,LSM1,SLC38A10,GABPA,THUMPD3,GTF2A2,LCP2,UBTF,MCM10,AGPAT3,MAP3K7,IKZF1,NXT2,FOSL2,GRPEL2,LSM4,METTL2B,TFB1M,FBXW2,DENND2D,FAR1,VPS25,NMNAT3,MRPL3,TFCP2,SUB1,RNF14,MTX2,DHFRL1,NDUFS3,GSPT1,CYTIP,PPIL1,FBXO22,POLR2H,APOBEC2,ATAD2,NLGN3,CPSF2,KCNQ2,MLEC,UBR7,C14orf142,MAGEH1,NFS1,NR2F6,PELI1,MTSS1,ALAD,PIGC,CDK1,AGK,FCHSD2,UGDH…
117	transfac_pro-M01992	0.0308352	3.23788	M4	ETV5,ETV2,ETS1,ETV1,ELK4,ETV4,ERG,ELK3,ELK1,ERF,ETS2,FEV,FLI1,ETV3,GABPA,ELF2,ELF1,ELF4,ELF5,EHF,ELF3,ETV7,GABPB1,SPDEF,ETV6	ZNF668,ERH,FIBP,NDUFS3,LSM1,NFS1,EXOSC4,ERI2,ZKSCAN4,TFCP2,CDK13,UGGT1,MAP3K7,NEK9,GABPA,SLC38A10,PIGC,CACYBP,VPS25,GRPEL2,FBXW2,AGPAT3,MCM10,DHFRL1,RRS1,NXT2,MRPL3,SLC25A46,FOSL2,FBXO22,ACN9,MN1,TFB1M,SHQ1,PPIL1,ZMPSTE24,GTF2A2,NR2F6,UBR7,C14orf142,IMP3,DCLRE1C,DCUN1D5,RNF14,UBTF,THUMPD3,MLEC,METTL2B,UBE2N,POLR2H,MTOR,MTX2,MAGEH1,DICER1,PELI1,IKZF1,SUB1,ISG20L2,UGDH,SERBP1,SAT1,DDX18,MTSS1,HNRNP…
118	yetfasco-529	0.0308095	3.23341	M8		RRS1,FIBP,VPS25,UBTF,EXOSC4,MAP3K7,NFS1,ERH,RNF14,LRRC58,LMNB2,LSM1,ZNF668,ACN9,NDUFS3,AFF4,CDK13,PIGC,NEK9,ZMPSTE24,CBFB,ZKSCAN4,UGDH,GRPEL2,THUMPD3,NR2F6,THEM4,GSPT1,SERBP1,FBXO22,CHCHD7,MCM10,STAMBP,ERI2,DCUN1D5,RRP15,FBXO5,PAQR8,CACYBP,TP53RK,FAM98B,TFCP2
119	flyfactorsurvey-Ets98B_SANGER_10_FBgn0005659	0.0307101	3.21609	M8	SPDEF	SRSF1,UBTF,ISOC2,AFF4,MAP3K7,CREB1,CSE1L,IMP3,FAR1,CDK13,GTF2A2,ZHX1,NR4A1,H6PD,USP32,HMGN1,EPN2,XPO1,SGOL2
120	transfac_pro-M02038	0.0306748	3.20994	M4	FLI1,ETV2,ERF,ETV4,ETV1,ELK4,ETV3,ETS1,ERG,FEV,ETV5,ELK3,ELK1,GABPA,ETS2,ELF4,ELF2,ELF1,GABPB1,ETV7,ETV6,ELF5,ELF3,EHF	ZNF668,ERH,EXOSC4,GABPA,LSM1,ERI2,CDK13,TFCP2,FBXW2,NDUFS3,UGGT1,SHQ1,ZKSCAN4,AGPAT3,FBXO22,MAP3K7,FIBP,GRPEL2,THUMPD3,NFS1,TFB1M,NXT2,MCM10,FOSL2,MN1,NEK9,MRPL3,IKZF1,METTL2B,SUB1,PPIL1,UBR7,C14orf142,NR2F6,DDX18,DHFRL1,ISG20L2,MTX2,UGDH,VPS25,SLC25A46,LMNB1,MLEC,GSPT1,ACN9,POLR2H,DCUN1D5,CACYBP,GTF2A2,PIGC,RNF14,IMP3,RRS1,HNRNPD,MRPL27,UBTF,MAGEH1,EIF4EBP2,TCP11L2,APOBEC2,NF1,ZMPSTE24,LSM4,MRPL…
121	taipale-KSYGGAAGTN-ETV6-full	0.030662	3.20771	M4	ETV6,EHF,GABPB1,ETV4,ETV1,ELF3,ETV3,ELK4,ETV5,ETV2,ETS1,ELK3,ELK1,GABPA,ELF5,ELF1,ELF4,FEV,ERF,ERG,SPIB,FLI1,SPI1,ELF2,ETS2,SPIC	ZNF668,UBE2N,POLR2H,ERH,FIBP,SLC38A10,UGGT1,NDUFS3,PELI1,MAGEH1,GABPA,MLEC,CDK13,GTF2A2,AGPAT3,NFS1,ERI2,ZKSCAN4,LSM1,MRPL27,MTX2,LCP2,FBXO22,TTC1,FBXW2,NXT2,FOSL2,SHQ1,TFCP2,BCL3,PPIL1,EXOSC4,PIGC,DDX18,DHFRL1,SAP30L,PAWR,CACYBP,UXS1,NR4A1,MCM10,PPP1R16B,MRPL3,IMP3,LDLRAP1,TIMM17A,DCLRE1C,ACSL5,ZNF232,OSGEPL1,PLCG2,ARHGEF9,BTF3L4,SUB1,UBTF,FAR1,ATP1B3,RNGTT,NF1,DICER1,C15orf41,TMEM218,TIA1
122	taipale-ACCGGAARYN-ETV1-DBD	0.0305978	3.19654	M4	ETV1,ETV4,ETV5,FEV,ERG,ELK1,ELK3,ELK4,ERF,ETS1,ETV2,GABPA,FLI1,ETV3,ETS2,ELF1,GABPB1,ELF2,ELF4,EHF,ETV6,ELF3,ELF5,ETV7,SPDEF	ZNF668,ERH,ERI2,NDUFS3,CDK13,TFCP2,EXOSC4,LSM1,UGGT1,GABPA,FBXW2,FIBP,GRPEL2,FBXO22,MAP3K7,MN1,NFS1,MCM10,NXT2,AGPAT3,ZKSCAN4,PPIL1,MRPL3,MLEC,ACN9,SHQ1,VPS25,UGDH,ISG20L2,THUMPD3,NEK9,MTX2,SUB1,DCUN1D5,SLC25A46,NR2F6,HNRNPD,TFB1M,DHFRL1,POLR2H,MRPL27,GTF2A2,RRS1,NF1,METTL2B,UBTF,CACYBP,MTOR,IMP3,UBR7,C14orf142,RNF14,PIGC,GSPT1,IKZF1,FOSL2,DDX18,PREPL,TTC1,MAGEH1,ISOC2,ZMPSTE24,FCHSD2,SUDS3,SPA17…
123	yetfasco-1512	0.0305882	3.19486	M11	ETV6	THUMPD3,MAP3K7,XPO1,HNRNPD,UBTF,SLC43A2,E2F8,GTF2A2,LMNB2,RRS1,SUB1,SPA17,EXOSC4,GSPT1,MBTPS1,NR2F6,ZNF367,MPHOSPH10,CBFB,CDK13,GABPA,DCUN1D5,IMP3,AFF4,ROCK2,PEX26,WHSC1,CSE1L,H6PD,ARMC1,CALU,TIMM17A,AGPAT3,LRRC58,PAWR,ALG14,ARHGAP11A,LDLRAP1,TMBIM4,MTSS1,MN1,FIBP,PDS5A,TIPIN,UBR7,ZNF672,C14orf142,UBE2J1,RACGAP1,CDC25A,NOL9,METTL2B,HIF1A,ISOC2,IKZF1,USP32,LSM1,CREB1,ISG20L2,POLR2H,ANKRD10,TXNRD1,…
124	transfac_pro-M02066	0.0304086	3.16357	M4	ETV4,ETV1,ETV2,ELK4,ETV3,ERF,ETV5,ERG,ELK1,ETS1,ELK3,FEV,GABPA,FLI1,ETS2,ELF4,ELF1,ELF2,GABPB1,ELF3,ELF5,EHF,ETV6,ETV7,SPDEF	ZNF668,ERH,EXOSC4,ERI2,GABPA,UGGT1,LSM1,CDK13,FBXW2,TFCP2,NDUFS3,FIBP,AGPAT3,SHQ1,FBXO22,POLR2H,MAP3K7,UBR7,C14orf142,ZKSCAN4,TFB1M,VPS25,THUMPD3,GRPEL2,NFS1,MCM10,MTX2,NEK9,ISG20L2,MRPL3,NXT2,PPIL1,MN1,MLEC,PIGC,ACN9,FOSL2,CACYBP,NR2F6,DHFRL1,SUB1,METTL2B,GTF2A2,DDX18,SLC25A46,GSPT1,UGDH,UBTF,DCUN1D5,SLC38A10,MAGEH1,LMNB1,MRPL27,ZMPSTE24,IMP3,RNF14,RFK,IKZF1,TTC1,HNRNPD,ASRGL1,RRS1,PELI1
125	yetfasco-1386	0.0303861	3.15966	M8		MAP3K7,FIBP,MEF2A,UBR7,C14orf142,ZKSCAN4,UBTF,RNF14,SAT1,SLC38A10,LMNB2,VPS25,BRCA1,IMP3,EXOSC4,RRS1,ZNF668,CBX3,GABPA,NFS1,CACYBP,MRPS16,ROCK2,ACN9,DICER1,GSPT1,PIGC,ELMOD2,POLR2H,THUMPD3,MRPL3,BUB3,XPO1,DCUN1D5,SAP30L,MPHOSPH10,STAMBP,CREB1,PAPOLA,TIMM17A,INTS9,MN1,MCM10,ZNF232,E2F8,PUS3,ZNF639,ZMPSTE24,IKZF1,RFK,PAWR,UGDH,CALU,PDS5A,FOSL2,FAM98B,PELI1,PEX26,FDXR,NXT2,FBXO22,CAMKK2,TFCP2,AFF4,G…
126	factorbook-NFY	0.0302995	3.14458	M5	NFYA,NFYB,NFYC,YBX1,POLE3,POLE4	PER1,UNG,ACTL6A,UBE2C,ARMC1,HMGB1,E2F8,FAR1,XPO1,CDCA3,PNPO,CDC25A,PCNA,HIF1A,SLC43A2,HIST2H2BE,TOP2A,MLEC,HMMR,HNRNPR,GLRX5,PCYOX1L,ISOC2,IFT27,PGRMC2,MRPS12,TMEM218,UBE2T,CDK1,FDXR,IMP3,SPC25,CSE1L,TDP1,MEF2A,CABLES2,USP1,POLR3K,HIST1H2BM,DICER1,RFX5,ARHGAP11A,SNRNP25,ELAVL1,BUB3,ARHGEF9,SLC38A10,CPAMD8,DTL,GMNN,BRIP1,FBXO5,PIM3,LCLAT1,CBFB,CENPA,NFYB,TTK,TRUB1,UBTD2,ZNF367,SUZ12,RACGAP1,HIBADH…
127	yetfasco-783	0.0302578	3.13732	M11		SLC43A2,THUMPD3,ZNF367,CBFB,PDS5A,MAP3K7,XPO1,GTF2A2,UBTF,RRS1,SPA17,LMNB2,HNRNPD,CDK13,EXOSC4,MBTPS1,SFMBT1,ALG14,LDLRAP1,GSPT1,FIBP,E2F8,DCUN1D5,SUB1,ISG20L2,AGPAT3,ISOC2,WHSC1,PPA2,CALU,USP32,BTF3L4,MN1,ICMT,AFF4,UBE2J1,SGOL2,TIMM17A,SPATA13,METTL2B,GABPA,RACGAP1,NR2F6,STAU2,H6PD,PAQR8,SYNJ2,ZKSCAN4,BUB3,UBR7,C14orf142,NR4A1,PEX26,ZNF672,PER1,MTSS1,SPC25,HIF1A,CSE1L,MRPL17,PCNA,CLPTM1L,UXS1,UB…
128	encode-UW.Motif.0497	0.0301135	3.11218	M9		INTS9,WDR12,ALG14,PEX26,FBXO9,SLC35B4,LARS,BUB3,CNPY2,SLC25A19,PAQR8,UBE2T,PUS3,TTC1,TRAK2,XPO7,MRPL42,PDE7A,BCL3,DICER1
129	taipale-CCGGAASCGGAAGTN-ETV6-full	0.0300814	3.10659	M4	ETV6,ETV3,ETV4,ETV1,GABPB1,ERF,ETS1,ELK4,ERG,ETV2,ETV5,ELK1,FLI1,FEV,ELK3,GABPA,ETS2,ELF1,ELF5	MAP3K7,UGGT1,THUMPD3,UBR7,C14orf142,NR4A1,NDUFS3,GABPA,ZKSCAN4,SLC25A15,NCBP2,MAPK1IP1L,HNRNPD,EXOSC4,FEN1,MRPL13,ZNF668,GSPT1,PIGC,SH3BP1,CREB1,HIBADH,AFF4,METTL2B,SUB1,DLAT,PLCG2,DCUN1D5,SLC25A19,GRPEL2,GINS2,TOR1AIP1,HDDC2,ISG20L2,RPA3,NEK9,PPP1R16B,ACSL5
130	jaspar-MA0398.1	0.0299948	3.0915	M10		HMGB1,FAR1,XPO1,PER1,LMNB1,STAG1,HNRNPR,PIM3,AFF4,E2F8,ACTL6A,GDF11,CDC25A,MTSS1,STAU2,NR4A1,UXS1,EIF4EBP2,TIMM17A,SLC25A15,UBTF,ARMC1,C15orf41,CBFB,RAN,PDS5A,UBXN8,TFCP2,ZNF668,CREB1,MAPK1IP1L,MRPL35,TIPIN,NUP210,ELAVL1,AGPAT3,IMP3,POLE3,RACGAP1,PAQR8,GTF3C2,BAZ1B,USP32,PPIE,USP13,MTFR1,WHSC1,BCL3,MPHOSPH9,ASF1B,SFMBT1,CSE1L,NFYB,ROCK2,RAB2A,CAMKK2,ISOC2,GRASP,PEX26,DAG1,UGDH
131	swissregulon-ZNF143.p2	0.0299788	3.08871	M12	ZNF143	INTS9,PEX26,SLC35B4,MRPL42,BUB3,RACGAP1,TTC1,SERBP1,SETMAR,GTF3C2,XPOT,NOP16,CNPY2,FANCG,FBXO9,HIRIP3,FOSL2,MMACHC,CDC25A,NLGN3,FEN1,LMNB2,ISG20L2,TRAK2,TXNDC9,BTF3L4,UBXN8,SIRT6,WDR12,C14orf169,BIRC5,ISOC2,ALG14,RRS1,SLC25A19,SPC25,LARS,BCL3,PPIE,SLC38A10,UBE2T,GABPA,TRUB1
132	swissregulon-ELF1-2-4.p2	0.0299595	3.08536	M4	ELF4,ELF1,ELF2,ELK1,ELK3,ETV4,ETS1,ELK4,ETV5,ETV1,GABPA,FEV,ETV3,EHF,ERF,ERG,GABPB1,FLI1,ELF3,ETV2,ELF5	ZNF668,LSM1,ERH,RRS1,IKZF1,LSM4,FIBP,NFS1,THUMPD3,NDUFS3,ZKSCAN4,NEK9,MCM10,ERI2,EXOSC4,CDK13,GRPEL2,UGDH,SLC25A46,SHQ1,VPS25,PPP1R16B,SPATA13
133	homer-M00031	0.0299082	3.07642	M1	E2F6,E2F4,E2F7	FCHSD2,FBXO5,SUB1,UBTF,RANBP1,XPO1,HMGB1,E2F8,BUB3,CDK13,MCM4,ZNF367,IKZF1,FOSL2,SERBP1,FAM98B,BCL3,H2AFV,LMNB1,ZHX1,PCNA,STAG1,ZNF672,AFF4,KRAS,MRPL13,HMBS,RNF14,GINS3,METTL2B,PIGF,CPSF2,ATAD2,BRIP1,SFMBT1,GTF2A2,AGK,UGDH,HLTF,UBE4B,HNRNPR,GRASP,CBX3,ARHGEF9,CAMKK2,AGPAT3,UGGT1,NF1,MN1,FAM122B,GINS2,IMP3,SPATA13,ZNF639,UBE2N,PRKCH,POLA1,ICMT,NR4A1,SETD4,PAWR,XPO7,EIF4EBP2,ACTL6A,PDS5A,SLC43A2,PA…
134	transfac_pro-M01907	0.0298954	3.07419	M10		HMGB1,FAR1,XPO1,PER1,LMNB1,STAG1,HNRNPR,PIM3,AFF4,E2F8,ACTL6A,GDF11,CDC25A,MTSS1,NR4A1,STAU2,UXS1,EIF4EBP2,TIMM17A,SLC25A15,UBTF,C15orf41,ARMC1,CBFB,RAN,PDS5A,UBXN8,TFCP2,MAPK1IP1L,ZNF668,CREB1,MRPL35,TIPIN,ELAVL1,NUP210,AGPAT3,IMP3,RACGAP1,POLE3,PAQR8,GTF3C2,BAZ1B,USP32,PPIE,WHSC1,USP13,MTFR1,BCL3,MPHOSPH9,ASF1B,SFMBT1,NFYB,CSE1L,ROCK2,RAB2A,CAMKK2,GRASP,ISOC2,DAG1,UGDH,PEX26
135	yetfasco-478	0.0298954	3.07419	M10		HMGB1,FAR1,XPO1,PER1,LMNB1,STAG1,HNRNPR,PIM3,AFF4,E2F8,ACTL6A,GDF11,CDC25A,MTSS1,NR4A1,STAU2,UXS1,EIF4EBP2,TIMM17A,SLC25A15,UBTF,C15orf41,ARMC1,CBFB,RAN,PDS5A,UBXN8,TFCP2,MAPK1IP1L,ZNF668,CREB1,MRPL35,TIPIN,ELAVL1,NUP210,AGPAT3,IMP3,RACGAP1,POLE3,PAQR8,GTF3C2,BAZ1B,USP32,PPIE,WHSC1,USP13,MTFR1,BCL3,MPHOSPH9,ASF1B,SFMBT1,NFYB,CSE1L,ROCK2,RAB2A,CAMKK2,GRASP,ISOC2,DAG1,UGDH,PEX26
136	jaspar-MA0088.1	0.0298408	3.06469	M12	ZNF143	INTS9,GTF3C2,FOSL2,TTC1,SLC35B4,BUB3,SERBP1,CDC25A,RACGAP1,NLGN3,ISG20L2,XPOT,NOP16
137	transfac_pro-M02106	0.0297959	3.05687	M5	NFYA,NFYB,NFYC,YBX1,POLE3,POLE4	PER1,UNG,PNPO,FAR1,ACTL6A,UBE2C,E2F8,ARMC1,MLEC,PCNA,USP1,PCYOX1L,HMGB1,SLC43A2,MRPS12,TOP2A,CDCA3,FDXR,ISOC2,CDC25A,HIF1A,HNRNPR,SPC25,GLRX5,HMMR,DTL,MEF2A,CSE1L,RFX5,HIST2H2BE,CDK1,IFT27,PGRMC2,XPO1,CALU,UBTD2,BRIP1,DICER1,ASF1B,TIMM17A,CPAMD8,TRUB1,CABLES2,LCLAT1,ARHGEF9,POLR3K,IVD,CBFB,EAF2,RACGAP1,POLA1,CENPA,UBE2T,SNRNP25,IMP3,PIM3,SUZ12,NFYB,MTFR1,ELAVL1,HLTF,ZNF672,GMNN,HNRNPAB,NUS1,MCM10
138	encode-UW.Motif.0566	0.0297125	3.04234	M9		BUB3,CNPY2,INTS9,MTSS1,CAMKK2,TRAK2,USP32,PPIE,IKZF1,UBTF,UGDH,CYTIP,CALU,SETMAR,IFT27,SGOL2,KRAS
139	transfac_pro-M01986	0.0296805	3.03675	M4	ETS1,ETV2,ERF,ETV4,ERG,ETV1,ETV5,ELK4,ETS2,ETV3,ELK3,FLI1,FEV,GABPA,ELK1,ELF2,ELF4,ELF1,GABPB1,ETV7,SPDEF,ELF5,EHF,ELF3,ETV6	ZNF668,LSM1,ERH,EXOSC4,TFCP2,GABPA,ERI2,CDK13,FBXW2,NDUFS3,ZKSCAN4,UGGT1,SHQ1,AGPAT3,FIBP,FOSL2,GRPEL2,NEK9,TFB1M,FBXO22,MAP3K7,NXT2,MCM10,ISG20L2,THUMPD3,IKZF1,PPIL1,NFS1,ACN9,DCUN1D5,METTL2B,LMNB1,MN1,DHFRL1,SLC25A46,UGDH,DDX18,VPS25,NR2F6,MTX2,MRPL3,RNF14,IMP3,CYTIP,GTF2A2,SLC43A2,LSM4,MLEC,DICER1,SUB1,UBTF,PIGC,MAGEH1,MRPL27,XPOT,POLR2H,ZHX1,PIGV,NMNAT3,UBR7,C14orf142,HNRNPD,APOBEC2,C15orf41,…
140	yetfasco-1549	0.0296805	3.03675	M10		DAG1,UBTF,CSE1L,HNRNPR,ZNF668,MPHOSPH9,GTF3C2,NFS1,HMGB1,TIA1,GRASP,ARMC1,SFMBT1,LMNB1,TFCP2,PDS5A,HNRNPAB,SLC25A19,UGDH,BIRC5,XPO1,ELAVL1,MTFR1,HNRNPD,CDC25A,EPN2,XPOT,PER1,STAU2,RCAN3,RACGAP1,USP32,SLC2A3,PIGV,BRCA1,KLHL12,UBXN8,AFF4,GMNN,LRRC58,ASF1B,UBIAD1,BCL3,CBFB,PRRC1,IRAK2,RAN,MTCH2,KRAS,UGGT1,SERPINC1,NFYB,ZMPSTE24,SLC43A2,SUDS3,RPA1,USP1,STAG1,SUB1,MBTPS1,H2AFV,SETD4,MED1,NF1,IMP3,KLHL…
# Rank	Track id	AUC	NES	ClusterCode	Transcription factor	Target genes
1	GSM1208691_batch1_chrom1_LoVo_TFDP1_PassedQC_peaks_hg19	0.0841946	6.40534	T1	TFDP1	HIRIP3,POP7,BRCA1,CDK1,UNG,OIP5,CKAP2L,C14orf142,HMGB1,CDC25A,CHEK1,FBXO5,TOP2A,FEN1,PIGW,USP1,ZWINT,H2AFV,FANCG,ASF1B,PCNA,ERI2,CDCA3,ATAD2,BRIP1,SRSF1,SPC25,DTL,GMNN,UBR7,MRPL27,TIPIN,RDM1,GINS3,UBE2C,UBE2T,CCNA2,HNRNPD,BAZ1B,TRIM37,XPO1,SGOL2,MAD2L1,RACGAP1,CENPA,RFC3,CSE1L,FAM122B,CALU,MAP3K7,ALG8,DCLRE1C,AK2,POLR3K,SNRNP25,SERBP1,GINS1,BIRC5,METTL2B,HNRNPAB,GTSE1,ACTL6A,LCLAT1,FLAD1,BUB3,TTK…
2	wgEncodeSydhTfbsHelas3E2f4StdPk.narrowPeak.gz	0.081683	6.15258	T2	E2F4	SPC25,RFC3,MAP3K7,ZWINT,BRIP1,MAD2L1,UBE2T,HMGB1,ARHGAP11A,ATAD2,FDXR,CDK1,TUBB,PCNA,FAM122B,GTSE1,POLR2K,TOP2A,FLAD1,DTL,ANLN,RANBP1,ERI2,CDCA3,MTAP,RDM1,GINS3,BRCA1,BIRC5,METTL2B,ALG8,MRPL27,H2AFV,TTK,C15orf41,ASF1B,APOBEC3B,POLA1,RCCD1,UBE2C,FEN1,MCM4,HIST1H2BM,DCLRE1C,GINS1,LSM4,CENPA,MRPL17,OIP5,SRSF1,SUZ12,MKI67,PDS5A,APITD1,GINS2,RACGAP1,UNG,TRIM37,FBXO5,CCNA2,MRPL13,POLE2,CKAP2,CKAP2L,GMN…
3	wgEncodeSydhTfbsK562E2f4UcdPk.narrowPeak.gz	0.0726246	5.24097	T2	E2F4	RFC3,HMGB1,BIRC5,WHSC1,ANKRD10,MKI67,UNG,GINS2,FGFR1OP,MCM2,ANLN,ZWINT,UBE2T,CDK1,DTYMK,ATAD2,ZNF367,MCM4,CDC25A,METTL2B,PDIA4,GTSE1,BAZ1B,POLA1,E2F8,POLE2,CENPA,ASF1B,TUBB,STAG1,CKAP2,SPC25,TIPIN,H2AFV,ARHGAP11A,RCCD1,TTLL12,CCNA2,FANCG,MAD2L1,OIP5,CKAP2L,DPY19L1,POLR3K,RANBP1,POP7,SNRNP25,DCLRE1C,ICMT,PCNA,PDS5A,SHQ1,CBX3,GINS3,FBXO5,ERI2,PSMG3,FDXR,APITD1,TRIM37,AKR7A2,HNRNPAB,TRIM35,METAP1,DT…
4	GSM1208730_batch2_chrom1_LoVo_E2F7_PassedQC_peaks_hg19	0.0717938	5.15737	T3	E2F7	UNG,CHEK1,ZNF367,MCM4,PCNA,ATAD2,TIPIN,DTL,SRSF1,CDC25A,BAZ1B,MCM2,POLA1,CBX3,MLEC,LMNB1,H2AFV,CYB5A,PIGW,E2F8,GMNN,ASF1B,GINS2,MTAP,XPO1,MRPS16,POLE2,MPHOSPH9,MCM10,PDS5A,APITD1,GINS3,MRPL35,OIP5,TRIM37,ZNF672,JKAMP,USP1,USP32,HNRNPD,FBXO5
5	wgEncodeHaibTfbsEcc1Foxm1sc502V0422111PkRep2.broadPeak.gz	0.058822	3.85194	T4	FOXM1	CDK1,UBE2C,CENPA,MKI67,CKAP2L,GTSE1,CCNA2,CKAP2,LMNB1,LMNB2,RACGAP1,ERLIN2,TOP2A,RCCD1,HMMR,OIP5,TUBB,UBE2T,CBX3,FRMD8,TTK,PNPO,ANLN,FBXO5,PIM3,MAD2L1,ATAD2,DTYMK,NUDT6,IMMP1L,BIRC5,USP1,ASF1B,DCLRE1C,SGOL2,GLRX5
6	wgEncodeHaibTfbsEcc1Foxm1sc502V0422111PkRep1.broadPeak.gz	0.0540971	3.37644	T4	FOXM1	CDK1,CKAP2L,CCNA2,UBE2C,LMNB2,CENPA,CKAP2,RACGAP1,LMNB1,OIP5,GTSE1,MKI67,TOP2A,RCCD1,UBE2T,ERLIN2,HMMR,PNPO,TTK,PIM3,ANLN,FRMD8,DCLRE1C,CBX3,USP13,ARMC1,MTFR1,MAD2L1,RFC3,TXNRD1,ATAD2,FBXO5,GLRX5,TUBB,H2AFV,KLHL13,SPC25,HIST2H2BE,ASF1B,APOBEC3B,USP1,NUDT6,IMMP1L,BUB3,BIRC5
7	wgEncodeSydhTfbsGm12878E2f4IggmusPk.narrowPeak.gz	0.0535711	3.3235	T2	E2F4	ARHGAP11A,FIBP,ANLN,UNG,METTL2B,MKI67,HMGB1,GINS2,BIRC5,ASF1B,DTYMK,TTK,UBE2C,GTSE1,SNTB1,SPC25,TOP2A,C15orf41,RCCD1,UBE2T,CDK1,FAM122B,CDC25A,FGFR1OP,DCLRE1C,POLR2K,ALG8,SHQ1,RDM1,FEN1,POP7,RFC3,ATAD2,FBXO5,CKAP2L,ERI2,TDP1,E2F8,ZWINT,POLE2,MAD2L1,ZNF367,PAWR,CENPA,SUZ12,FDXR,APITD1,CDCA3,BRIP1,CCNA2,RFX5,LMNB2,WHSC1,PDIA4,HIST1H2BM,POLR3K,RANBP1,SNRNP25,ATPAF1,OIP5,XPO1,SLC43A2,ABHD10,C14orf142…
8	wgEncodeHaibTfbsMcf7Foxm1sc502V0422111PkRep1.broadPeak.gz	0.0526088	3.22666	T4	FOXM1	CDK1,UBE2C,CENPA,LMNB1,TXNRD1,RACGAP1,CKAP2L,CCNA2,MKI67,TOP2A,BIRC5,GTSE1,RCCD1,UBE2T,LMNB2,CKAP2,FBXO5,DCLRE1C,ATAD2,ANLN,PIM3,DTYMK,HMMR,B3GALNT1,TUBB
9	wgEncodeHaibTfbsHepg2Mybl2sc81192V0422111PkRep1.broadPeak.gz	0.0508157	3.04621	T5	MYBL2	HIST2H2BE,TUBB,SGOL2,HIST1H2BM,CBX3,TOP2A,HMMR,CENPA,LMNB2,TIA1,LMNB1,OIP5,FBXO5,DTYMK,RACGAP1,BIRC5,CKAP2L,H2AFV,UBE2C,PCNA,ROCK2,ANLN,BUB3,USP1,ERI2,PREPL,SRSF1,TFB1M,CCNA2,MMACHC,CDK1,ACY1,GTSE1,XPO1,SNTB1,ASF1B,ARHGAP11A,BTF3L4,TXNDC9,CSE1L,ZNF668,UBE2T,MPHOSPH10
10	wgEncodeSydhTfbsMcf10aesE2f4TamHvdPk.narrowPeak.gz	0.0506072	3.02523	T2	E2F4	ZNF367,GINS2,FAM122B,ASF1B,POP7,METTL2B,UNG,BIRC5,ARHGAP11A,TOP2A,POLE2,CENPA,HNRNPAB,OIP5,FCHSD2,UBE2C,HMBS,MCM2,FANCG,WHSC1,PGRMC2,TRIM37,DTYMK,APITD1,LMNB2,ANLN,CDC25A,POLA1,GTSE1,APOBEC3B,CDCA3,H2AFV,PDS5A,HIST1H2BM,RANBP1,ALG8,SRSF1,TRIM35,MCM4,EAF2,XPO1,E2F8,PDIA4,C15orf41,DCLRE1C,UBTF,CDK13,BAZ1B,GTF3C2,RDM1,POLE3,ERI2,GMNN,SHQ1,STAG1,RCCD1,USP13,TUBB,TDP1,RACGAP1,ATAD2,RCL1,CDK2,UBE2G1,HL…

## Sheet: Overlapping Motifs
arac	cda	vp16	dnr
jaspar-SA0001.1	transfac_pro-M01500	homer-M00032	yetfasco-938
jaspar-SA0002.1	yetfasco-807	transfac_pro-M00920	yetfasco-1239
yetfasco-1270	transfac_pro-M03208	jaspar-PF0069.1	yetfasco-1417
yetfasco-671	homer-M00095	transfac_public-M00516	tiffin-TIFDMEM0000014
tfdimers-MD00591	transfac_pro-M03194	transfac_pro-M00919	jaspar-PF0163.1
homer-M01820	homer-M00682	transfac_pro-M00739	transfac_public-M00483
homer-M00441	transfac_pro-M02767	transfac_pro-M00940	yetfasco-1275
transfac_pro-M02537	yetfasco-1525	transfac_public-M00050	yetfasco-565
yetfasco-1399	yetfasco-1193	transfac_pro-M00740	jaspar-MA0302.1
jaspar-MA0273.1	transfac_pro-M01253	transfac_pro-M00939	transfac_public-M00054
yetfasco-820	transfac_pro-M03189	homer-M00030	transfac_pro-M01614
homer-M00538	factorbook-STAT2	transfac_pro-M00738	swissregulon-HBP1_HMGB_SSRP1_UBTF.p2
transfac_pro-M00482	transfac_pro-M01622	swissregulon-E2F1..5.p2	jaspar-MA0061.1
flyfactorsurvey-hb_NAR_FBgn0001180	stark-RTAAATA	transfac_pro-M00431	jaspar-CN0199.1
yetfasco-1549	transfac_pro-M02752	homer-M00029	yetfasco-1245
yetfasco-877	yetfasco-1650	transfac_pro-M00737	transfac_pro-M01840
stark-YSAAGGWCRCHRM	transfac_pro-M03198	homer-M00028	jaspar-PF0138.1
taipale-AWCAGCTGWT-TFAP4-DBD	tfdimers-MD00265	transfac_pro-M00918	transfac_pro-M00312
swissregulon-ESRRA.p2	transfac_pro-M03170	jaspar-MA0024.1	transfac_public-M00114
yetfasco-1198	hdpi-FAM119B	transfac_pro-M00427	homer-M00016
homer-M00491	transfac_pro-M00742	transfac_pro-M01167	yetfasco-1900
elemento-CCTCGCG	jaspar-MA0419.1	transfac_pro-M00425	selexconsensus-pnr
yetfasco-1209	taipale-NWACAYRACAWN-IRX5-DBD	transfac_pro-M00736	tfdimers-MD00369
encode-UW.Motif.0394	jaspar-MA0430.1	flyfactorsurvey-Ets97D_SANGER_10_FBgn0004510	yetfasco-2018
transfac_pro-M01800	yetfasco-589	jaspar-MA0076.1	yetfasco-1567
yetfasco-2053	yetfasco-63	homer-M00052	homer-M01514
flyfactorsurvey-CG4360_F1-3_SANGER_2.5_FBgn0038787	tiffin-TIFDMEM0000104	taipale-AACCCGGAAGTN-ELF1-DBD	yetfasco-1791
swissregulon-PITX1..3.p2	yetfasco-1251	homer-M01784	yetfasco-1289
yetfasco-1226	jaspar-MA0137.1	jaspar-PF0003.1	transfac_pro-M01523
jaspar-PF0095.1	yetfasco-1209	yetfasco-592	yetfasco-832
encode-UW.Motif.0197	jaspar-CN0073.1	taipale-ACCGGAAGTN-ETV3-DBD	tfdimers-MD00450
homer-M00216	transfac_pro-M02933	homer-M00041	encode-UW.Motif.0653
encode-UW.Motif.0092	transfac_pro-M01095	taipale-TTTGGCGCCAAA-E2F1-DBD	yetfasco-1545
transfac_pro-M03163	swissregulon-FOXO1-3-4.p2	flyfactorsurvey-aop_SANGER_10_FBgn0000097	transfac_pro-M00919
yetfasco-1416	yetfasco-1580	taipale-AACCCGGAAGTR-ELF4-full	yetfasco-1191
flyfactorsurvey-hb_SANGER_2.5_FBgn0001180	homer-M00441	transfac_pro-M01163	yetfasco-1733
homer-M00076	yetfasco-1526	transfac_pro-M01840	yetfasco-1268
flyfactorsurvey-jim_F1-9_SOLEXA_2.5_FBgn0027339	yetfasco-1207	transfac_pro-M01258	transfac_public-M00486
transfac_public-M00506	taipale-AWCGAAACCGAAACY-IRF9-full	transfac_pro-M01165	yetfasco-1258
elemento-ATGCAGGC	transfac_public-M00289	transfac_pro-M01114	tfdimers-MD00441
transfac_pro-M02114	jaspar-PB0021.1	flyfactorsurvey-pnt_SANGER_5_FBgn0003118	transfac_pro-M01352
flyfactorsurvey-jim_SANGER_2.5_FBgn0027339	hdpi-RBBP9	jaspar-MA0062.2	yetfasco-1215
homer-M01859	tfdimers-MD00301	taipale-AATGGCGCCAAA-E2F1-DBD	yetfasco-1259
jaspar-PF0100.1	yetfasco-895	transfac_pro-M00426	yetfasco-1874
transfac_pro-M03157	transfac_public-M00258	taipale-ACCGGAAGTN-ELK1-full	yetfasco-1882
tiffin-TIFDMEM0000079		taipale-ACCGGAARYN-FLI1-full	yetfasco-2241
flyfactorsurvey-sna_FlyReg_FBgn0003448		taipale-WACCCGGAAGTA-ELF3-DBD	yetfasco-1274
homer-M00646		taipale-ACCGGAAGTN-Elk3-DBD	transfac_pro-M01964
jaspar-PF0008.1		flyfactorsurvey-Eip74EF_SANGER_5_FBgn0000567	yetfasco-530
yetfasco-901		transfac_pro-M02058	flyfactorsurvey-CG10267_SANGER_5_FBgn0037446
encode-UW.Motif.0215		transfac_pro-M02039	transfac_pro-M03557
jaspar-MA0323.1		taipale-NACCCGGAAGTAN-ELF3-full	transfac_pro-M00514
factorbook-UA1		swissregulon-ELK1-4_GABP_A-B1_.p3	transfac_pro-M00920
yetfasco-270		taipale-ACCGGAAGTN-ERF-DBD	transfac_pro-M03563
tfdimers-MD00454		taipale-ACCGGAARTN-ELK4-DBD	yetfasco-1551
yetfasco-1031		transfac_pro-M02068	yetfasco-1226
taipale-TTTCCCGCCAAA-E2F8-DBD		taipale-ACCGGAARTN-ERG-full	transfac_pro-M02909
transfac_pro-M01683		taipale-NACCCGGAAGTA-EHF-full	homer-M00264
transfac_pro-M00307		transfac_pro-M00938	encode-UW.Motif.0425
homer-M00212		taipale-ACCGGAARYN-FLI1-DBD	flyfactorsurvey-CG1621_SANGER_5_FBgn0033182
encode-UW.Motif.0144		transfac_pro-M02059	transfac_pro-M01640
yetfasco-2061		transfac_pro-M01982
yetfasco-1201		transfac_public-M00288
homer-M00567		taipale-ACCGGAARYN-ETS1-full
jaspar-PF0074.1		factorbook-E2F4
encode-UW.Motif.0088		swissregulon-EHF.p2
yetfasco-1831		transfac_pro-M02061
flyfactorsurvey-Fer1_SANGER_5_FBgn0037475		transfac_public-M00287
tfdimers-MD00558		jaspar-PF0106.1
jaspar-PF0048.1		taipale-TTTTCCCGCCAAAW-E2F7-DBD
homer-M00420		jaspar-PF0081.1
homer-M00106		factorbook-GABP
yetfasco-1985		transfac_pro-M01990
jaspar-PF0085.1		transfac_pro-M01984
hdpi-BOLL		transfac_pro-M01981
yetfasco-924		taipale-NNTTTTGGCGCCAAAANN-E2F2-DBD
transfac_pro-M01594		elemento-ACTTCCG
homer-M00627		flyfactorsurvey-Ets21c_SANGER_5_FBgn0005660
encode-UW.Motif.0434		transfac_pro-M01752
jaspar-CN0004.1		taipale-ACCGGAAGTN-FEV-DBD
transfac_pro-M01199		transfac_pro-M00428
yetfasco-1182		taipale-ACCGGAAGTN-ELK1-DBD
jaspar-PF0004.1		taipale-NNTTTTGGCGCCAAAANN-E2F3-DBD
jaspar-MA0079.1		taipale-ACCGGAWGYN-ETV5-DBD
transfac_pro-M02241		transfac_public-M00024
encode-UW.Motif.0038		homer-M01861
transfac_pro-M00651		transfac_pro-M00775
transfac_pro-M00658		taipale-ACCGGAAGTN-GABPA-full
encode-UW.Motif.0516		transfac_pro-M01985
elemento-ATGGTGGC		transfac_public-M00185
jaspar-PF0082.1		jaspar-MA0060.1
		homer-M00043
		transfac_pro-M01983
		transfac_pro-M02037
		transfac_pro-M02073
		flyfactorsurvey-Ets96B_SANGER_5_FBgn0039225
		yetfasco-699
		taipale-ACCGGAARTN-ERG-DBD
		encode-UW.Motif.0238
		flyfactorsurvey-CG1621_SANGER_5_FBgn0033182
		transfac_pro-M02069
		taipale-ACCGGAAGTN-ELK3-DBD
		jaspar-PF0019.1
		jaspar-PF0004.1
		transfac_pro-M02847
		encode-UW.Motif.0034
		taipale-ACCGGAARYN-ETS1-DBD
		homer-M00124
		homer-M00405
		factorbook-CREB-ext
		transfac_pro-M02062
		transfac_pro-M01987
		transfac_pro-M02090
		yetfasco-581
		transfac_pro-M02060
		homer-M00065
		transfac_pro-M01992
		yetfasco-529
		flyfactorsurvey-Ets98B_SANGER_10_FBgn0005659
		transfac_pro-M02038
		taipale-KSYGGAAGTN-ETV6-full
		taipale-ACCGGAARYN-ETV1-DBD
		yetfasco-1512
		transfac_pro-M02066
		yetfasco-1386
		factorbook-NFY
		yetfasco-783
		encode-UW.Motif.0497
		taipale-CCGGAASCGGAAGTN-ETV6-full
		jaspar-MA0398.1
		swissregulon-ZNF143.p2
		swissregulon-ELF1-2-4.p2
		homer-M00031
		transfac_pro-M01907
		yetfasco-478
		jaspar-MA0088.1
		transfac_pro-M02106
		encode-UW.Motif.0566
		transfac_pro-M01986
		yetfasco-1549
